# Supplementary material for: A random walk-based method to identify driver genes by integrating the subcellular localization and variation frequency into bipartite graph
Source: BMC Bioinformatics. 2019 May 14;20:238. doi: 10.1186/s12859-019-2847-9 (PMC6518800; doi:10.1186/s12859-019-2847-9)
Supplement: Supplementary file 1 — The results of prediction of known cancer genes for lung, breast and prostate cancer. (XLSX 13 kb) [file 12859_2019_2847_MOESM1_ESM.xlsx]

## Sheet: lung statistic results
Lung statistic results
		50	100	150	200
Subdyquency	Accuracy	0.42	0.32	0.267	0.22
	Recall	0.078	0.119	0.149	0.164
	Fscore	0.132	0.174	0.191	0.188
Diffusion	Accuracy	0.3	0.25	0.193	0.165
	Recall	0.056	0.093	0.108	0.123
	Fscore	0.094	0.136	0.139	0.141
DriverNet	Accuracy	0.32	0.24	0.193	0.155
	Recall	0.06	0.09	0.108	0.116
	Fscore	0.101	0.13	0.139	0.132
IntDriver	Accuracy	0.16	0.16	0.133	0.145
	Recall	0.03	0.06	0.075	0.108
	Fscore	0.05	0.087	0.096	0.124
Muf_max	Accuracy	0.18	0.12	0.1	0.1
	Recall	0.034	0.045	0.056	0.075
	Fscore	0.057	0.065	0.072	0.085
Muf_sum	Accuracy	0.22	0.21	0.193	0.16
	Recall	0.041	0.078	0.108	0.119
	Fscore	0.069	0.114	0.139	0.137
DawnRank	Accuracy	0.2	0.21	0.173	0.15
	Recall	0.037	0.078	0.097	0.112
	Fscore	0.063	0.114	0.124	0.128

## Sheet: Breast_statistic results
Breast statistic results
		50	100	150	200
Subdyquency	Accuracy	0.5	0.32	0.267	0.22
	Recall	0.067	0.086	0.107	0.118
	Fscore	0.118	0.135	0.153	0.154
Diffusion	Accuracy	0.24	0.28	0.233	0.215
	Recall	0.032	0.075	0.094	0.115
	Fscore	0.057	0.057	0.134	0.15
DriverNet	Accuracy	0.34	0.29	0.26	0.205
	Recall	0.046	0.078	0.105	0.11
	Fscore	0.08	0.123	0.149	0.143
IntDriver	Accuracy	0.26	0.2	0.173	0.155
	Recall	0.035	0.054	0.07	0.083
	Fscore	0.061	0.085	0.099	0.108
Muf_max	Accuracy	0.18	0.11	0.1	0.075
	Recall	0.024	0.029	0.04	0.04
	Fscore	0.043	0.047	0.057	0.052
Muf_sum	Accuracy	0.2	0.14	0.14	0.155
	Recall	0.027	0.038	0.056	0.083
	Fscore	0.047	0.059	0.08	0.108
DawnRank	Accuracy	0.32	0.22	0.187	0.175
	Recall	0.043	0.059	0.075	0.094
	Fscore	0.076	0.093	0.107	0.122

## Sheet: prostate statistic results
Prostate statistic results
		50	100	150	200
Subdyquency	Accuracy	0.34	0.22	0.153	0.125
	Recall	0.072	0.093	0.097	0.106
	Fscore	0.119	0.131	0.119	0.115
Diffusion	Accuracy	0.2	0.12	0.1	0.09
	Recall	0.042	0.051	0.064	0.076
	Fscore	0.07	0.071	0.078	0.083
DriverNet	Accuracy	0.22	0.18	0.133	0.11
	Recall	0.047	0.076	0.085	0.093
	Fscore	0.077	0.107	0.104	0.101
IntDriver	Accuracy	0.24	0.14	0.1	0.095
	Recall	0.051	0.059	0.064	0.081
	Fscore	0.084	0.083	0.078	0.087
Muf_max	Accuracy	0.06	0.03	0.107	0.08
	Recall	0.013	0.013	0.068	0.068
	Fscore	0.021	0.018	0.083	0.073
Muf_sum	Accuracy	0.24	0.19	0.14	0.125
	Recall	0.051	0.081	0.089	0.106
	Fscore	0.084	0.113	0.109	0.115
DawnRank	Accuracy	0.16	0.12	0.1	0.095
	Recall	0.034	0.051	0.064	0.081
	Fscore	0.056	0.071	0.078	0.087
