# Supplementary material for: A random walk-based method to identify driver genes by integrating the subcellular localization and variation frequency into bipartite graph
Source: BMC Bioinformatics. 2019 May 14;20:238. doi: 10.1186/s12859-019-2847-9 (PMC6518800; doi:10.1186/s12859-019-2847-9)
Supplement: Supplementary file 2 — The results of GO and KEGG enrichment analysis in lung cancer. (XLSX 114 kb) [file 12859_2019_2847_MOESM2_ESM.xlsx]

## Sheet: GO_BP
The results of enrichment analysis in Lung GO_BP: the rsults of biological process in GO enrichment analysis; GO_CC: the results of cellular biosynthetic process in GO enrichment analysis; GO_MF: the results of molecular functions in GO enrichment analysis; KEGG_pathway: the results of KEGG enrichment analysis;
Category	Term	Count	%	PValue	Genes	List Total	Pop Hits	Pop Total	Fold Enrichment	Bonferroni	Benjamini	FDR
GOTERM_BP_FAT	GO:0045449~regulation of transcription	55	27.5	0.00243282	ZNF208, ZNF536, ZNF676, TLR4, NFKB1, GLI3, CTNNB1, GLI1, SIN3A, ZNF578, RHOA, RARA, MYC, TAF1L, ZNF595, ZNF479, ZNF91, ZNF648, TP53, ESR1, RB1, NLRP3, PRDM9, EP300, ZNF716, UBC, ZNF98, SMARCA2, ZNF484, ZNF99, PEG3, SMARCA4, MED1, TSHZ3, BCLAF1, PRKDC, KEAP1, KRAS, DMD, CHD4, ZNF560, ZNF623, MAP2K1, CREBBP, SMAD4, BRIP1, CENPF, BRCA1, STAT3, NOTCH1, SP1, MAPK14, NOTCH4, NCOR1, NCOR2	196	2601	13528	1.45949	0.993921	0.0274999	4.12318
GOTERM_BP_FAT	GO:0007242~intracellular signaling cascade	48	24	6.5647e-10	RHOJ, NBN, RP1L1, TLR4, SFN, CTNNB1, KRAS, TIAM1, SOS1, RHOA, PIK3CA, RARA, GNG2, EGF, PLCB1, PIK3CG, EGFR, PRKCA, VAV3, MAP2K1, ROCK1, BRAF, NF1, MET, TP53, ESR1, BRIP1, ALMS1, PRKCG, RB1, HGF, ATR, IRS1, PCLO, BRCA1, STAT3, ATM, PRKCB, FMN2, PLCG1, FYN, MAPK14, MAPK3, NOTCH4, PLCG2, JAK1, MTOR, MED1	196	1256	13528	2.63772	1.3753e-06	1.3753e-07	1.1348e-06
GOTERM_BP_FAT	GO:0007166~cell surface receptor linked signal transduction	44	22	0.000939964	ITGAL, ERBB4, BTRC, COL3A1, L1CAM, GLI3, ITGAM, CTNNB1, GLI1, EPHB6, GRIN2B, ITGAX, TIAM1, SOS1, ITGB6, GNG2, EGF, PIK3CG, EGFR, PTPRD, VAV3, HTT, MET, SMAD4, GRIN2A, HGF, IRS1, STAT3, KDR, EPHA3, NCAM1, NTRK3, EPHA5, LAMA1, NOTCH1, EPHA6, FYN, MAPK14, ITGA8, PLCG2, NOTCH4, PDGFRA, JAK1, DST	196	1856	13528	1.63626	0.860564	0.0127117	1.61248
GOTERM_BP_FAT	GO:0006355~regulation of transcription, DNA-dependent	42	21	0.00131521	ZNF208, TSHZ3, ZNF676, PRKDC, NFKB1, CTNNB1, GLI1, SIN3A, RHOA, RARA, MYC, CHD4, ZNF560, TAF1L, ZNF595, MAP2K1, ZNF479, ZNF91, CREBBP, SMAD4, TP53, ESR1, BRIP1, RB1, BRCA1, STAT3, NOTCH1, PRDM9, EP300, SP1, MAPK14, ZNF716, NOTCH4, NCOR1, ZNF98, SMARCA2, ZNF99, ZNF484, NCOR2, MED1, PEG3, SMARCA4	196	1773	13528	1.635	0.936529	0.0161823	2.24933
GOTERM_BP_FAT	GO:0051252~regulation of RNA metabolic process	42	21	0.00201255	ZNF208, TSHZ3, ZNF676, PRKDC, NFKB1, CTNNB1, GLI1, SIN3A, RHOA, RARA, MYC, CHD4, ZNF560, TAF1L, ZNF595, MAP2K1, ZNF479, ZNF91, CREBBP, SMAD4, TP53, ESR1, BRIP1, RB1, BRCA1, STAT3, NOTCH1, PRDM9, EP300, SP1, MAPK14, ZNF716, NOTCH4, NCOR1, ZNF98, SMARCA2, ZNF99, ZNF484, NCOR2, MED1, PEG3, SMARCA4	196	1813	13528	1.59893	0.985309	0.0235628	3.42253
GOTERM_BP_FAT	GO:0006350~transcription	41	20.5	0.036726	ZNF536, TSHZ3, BCLAF1, ZNF676, KEAP1, NFKB1, GLI3, CTNNB1, GLI1, SIN3A, ZNF578, RARA, MYC, CHD4, ZNF560, TAF1L, ZNF595, ZNF623, ZNF479, ZNF91, CREBBP, ZNF648, ESR1, SMAD4, TP53, RB1, STAT3, NOTCH1, PRDM9, EP300, SP1, NOTCH4, NCOR1, ZNF98, SMARCA2, ZNF99, ZNF484, NCOR2, MED1, PEG3, SMARCA4	196	2101	13528	1.3469	1	0.207537	47.6287
GOTERM_BP_FAT	GO:0007155~cell adhesion	40	20	1.9971e-13	ITGAL, MYBPC3, COL3A1, L1CAM, ITGAM, CTNNB1, CDH9, FAT3, ITGAX, FAT4, TNR, FAT1, COL6A3, ITGB6, RHOA, CNTNAP2, COL12A1, TNN, COL11A1, FN1, EGFR, ROCK1, PCDH11X, PCDHB3, PCDH10, PCDH15, ACTN2, NRXN1, COL5A1, CTNNA2, NCAM1, LAMA1, COL14A1, ITGA8, RELN, VCAN, DST, MUC5B, CDH10, MUC16	196	700	13528	3.94402	4.18433e-10	2.09216e-10	3.45257e-10
GOTERM_BP_FAT	GO:0022610~biological adhesion	40	20	2.08936e-13	ITGAL, MYBPC3, COL3A1, L1CAM, ITGAM, CTNNB1, CDH9, FAT3, ITGAX, FAT4, TNR, FAT1, COL6A3, ITGB6, RHOA, CNTNAP2, COL12A1, TNN, COL11A1, FN1, EGFR, ROCK1, PCDH11X, PCDHB3, PCDH10, PCDH15, ACTN2, NRXN1, COL5A1, CTNNA2, NCAM1, LAMA1, COL14A1, ITGA8, RELN, VCAN, DST, MUC5B, CDH10, MUC16	196	701	13528	3.9384	4.37738e-10	1.45913e-10	3.61189e-10
GOTERM_BP_FAT	GO:0043067~regulation of programmed cell death	35	17.5	1.6052e-08	XRCC5, BCLAF1, PRKDC, NFKB1, TLR4, SFN, GLI3, KRAS, TIAM1, SOS1, RHOA, PIK3CA, MYC, EGFR, PIK3CG, PRKCA, OBSCN, VAV3, ROCK1, BRAF, HTT, NF1, GRIN2A, TP53, ESR1, ACTN2, WRN, HGF, NLRP3, BRCA1, ATM, NOTCH1, PLCG2, UBC, RYR2	196	812	13528	2.97502	3.36283e-05	2.58683e-06	2.7748e-05
GOTERM_BP_FAT	GO:0010941~regulation of cell death	35	17.5	1.75873e-08	XRCC5, BCLAF1, PRKDC, NFKB1, TLR4, SFN, GLI3, KRAS, TIAM1, SOS1, RHOA, PIK3CA, MYC, EGFR, PIK3CG, PRKCA, OBSCN, VAV3, ROCK1, BRAF, HTT, NF1, GRIN2A, TP53, ESR1, ACTN2, WRN, HGF, NLRP3, BRCA1, ATM, NOTCH1, PLCG2, UBC, RYR2	196	815	13528	2.96407	3.68448e-05	2.45636e-06	3.04021e-05
GOTERM_BP_FAT	GO:0042981~regulation of apoptosis	34	17	4.35323e-08	XRCC5, BCLAF1, PRKDC, NFKB1, TLR4, SFN, GLI3, KRAS, TIAM1, SOS1, RHOA, PIK3CA, MYC, EGFR, PIK3CG, PRKCA, OBSCN, VAV3, ROCK1, BRAF, HTT, NF1, GRIN2A, TP53, ESR1, ACTN2, WRN, HGF, NLRP3, BRCA1, ATM, NOTCH1, UBC, RYR2	196	804	13528	2.91877	9.1196e-05	5.3647e-06	7.52515e-05
GOTERM_BP_FAT	GO:0006796~phosphate metabolic process	34	17	3.30828e-06	ERBB4, STK11, PRKDC, TTN, EPHB6, PIK3CA, EGF, PRKCA, EGFR, PIK3CG, OBSCN, PTPRD, MAP2K1, ROCK1, BRAF, MET, PRKCG, ATR, HGF, ATM, TPTE, EPHA3, KDR, PRKCB, EPHA5, NTRK3, EPHA6, FYN, MAPK14, MAPK3, PDGFRA, JAK1, RELN, MTOR	196	973	13528	2.41181	0.0069069	0.000157507	0.00571867
GOTERM_BP_FAT	GO:0006793~phosphorus metabolic process	34	17	3.30828e-06	ERBB4, STK11, PRKDC, TTN, EPHB6, PIK3CA, EGF, PRKCA, EGFR, PIK3CG, OBSCN, PTPRD, MAP2K1, ROCK1, BRAF, MET, PRKCG, ATR, HGF, ATM, TPTE, EPHA3, KDR, PRKCB, EPHA5, NTRK3, EPHA6, FYN, MAPK14, MAPK3, PDGFRA, JAK1, RELN, MTOR	196	973	13528	2.41181	0.0069069	0.000157507	0.00571867
GOTERM_BP_FAT	GO:0032989~cellular component morphogenesis	33	16.5	1.66377e-15	L1CAM, TTN, CTNNB1, ACTG1, ANK1, ANK3, TNR, DMD, DYNC2H1, RHOA, OBSL1, TNN, FN1, EGFR, PRKCA, ACTB, C2CD3, MAP2K1, PCNT, SPTBN4, RPGRIP1L, ALMS1, MYH6, HGF, NRXN1, CTNNA2, LAMA1, NOTCH1, NOTCH4, UBC, RELN, VCAN, DST	196	397	13528	5.73721	3.48888e-12	3.48888e-12	2.87548e-12
GOTERM_BP_FAT	GO:0006468~protein amino acid phosphorylation	32	16	6.86361e-09	ERBB4, STK11, PRKDC, TTN, EPHB6, PIK3CA, EGF, PRKCA, EGFR, PIK3CG, OBSCN, MAP2K1, ROCK1, BRAF, MET, PRKCG, ATR, HGF, ATM, EPHA3, KDR, PRKCB, EPHA5, NTRK3, EPHA6, FYN, MAPK14, MAPK3, PDGFRA, JAK1, RELN, MTOR	196	667	13528	3.31132	1.43792e-05	1.3072e-06	1.18647e-05
GOTERM_BP_FAT	GO:0042592~homeostatic process	32	16	1.04556e-07	XRCC5, NBN, ERBB4, PRKDC, CTNNB1, APOB, GRIN2B, DMD, MYC, PRKCA, SLC8A1, HTT, NF1, CREBBP, GRIN2A, TP53, ALMS1, RB1, WRN, CPS1, IRS1, STAT3, EPHA3, KDR, PRKCB, EP300, SP1, RYR3, PLCG2, RYR1, RYR2, CACNA1E	196	751	13528	2.94095	0.000219021	9.95656e-06	0.00018074
GOTERM_BP_FAT	GO:0016310~phosphorylation	32	16	4.21115e-07	ERBB4, STK11, PRKDC, TTN, EPHB6, PIK3CA, EGF, PRKCA, EGFR, PIK3CG, OBSCN, MAP2K1, ROCK1, BRAF, MET, PRKCG, ATR, HGF, ATM, EPHA3, KDR, PRKCB, EPHA5, NTRK3, EPHA6, FYN, MAPK14, MAPK3, PDGFRA, JAK1, RELN, MTOR	196	800	13528	2.76082	0.000881847	3.15079e-05	0.000727952
GOTERM_BP_FAT	GO:0006928~cell motion	31	15.5	7.89462e-12	ITGAL, TLN1, DNAH3, PRKDC, L1CAM, DNAH8, ITGAM, DNAH5, ACTG1, APOB, ANK3, TNR, TNN, FN1, PRKCA, ACTB, VAV3, MAP2K1, ROCK1, MET, NRXN1, COL5A1, STAT3, CTNNA2, KDR, LAMA1, FYN, MAPK14, UBC, VCAN, RELN	196	475	13528	4.50449	1.65391e-08	3.30783e-09	1.36469e-08
GOTERM_BP_FAT	GO:0010033~response to organic substance	30	15	4.87622e-07	ERBB4, COL3A1, PRKDC, TLR4, CTNNB1, APOB, KRAS, GRIN2B, RARA, GNG2, MYC, PRKCA, EGFR, SLC8A1, MAP2K1, GRIN2A, ESR1, CPS1, IRS1, STAT3, BRCA1, EPHA3, EP300, FYN, MAPK14, PLCG2, PDGFRA, RYR1, RYR2, MTOR	196	721	13528	2.87186	0.00102105	3.29533e-05	0.000842918
GOTERM_BP_FAT	GO:0007049~cell cycle	30	15	2.1621e-06	NBN, STK11, BTRC, TTN, CTNNB1, KIF2B, RAD21, DYNC1H1, MYC, STAG2, TAF1L, EGFR, MAP2K1, PCNT, TP53, CENPF, RB1, ATR, HGF, BRCA1, ATM, DCTN1, DCTN2, FMN2, EP300, PRDM9, MAPK3, UBC, DST, NCOR1	196	776	13528	2.66831	0.00451936	0.000113234	0.00373742
GOTERM_BP_FAT	GO:0010604~positive regulation of macromolecule metabolic process	30	15	1.47502e-05	BTRC, PRKDC, NFKB1, TLR4, GLI3, GLI1, CTNNB1, MYC, PRKCA, MAP2K1, CREBBP, SMAD4, TP53, ESR1, PRKCG, RB1, IRS1, STAT3, BRCA1, NOTCH1, EP300, SP1, MAPK14, NOTCH4, PDGFRA, UBC, MTOR, SMARCA2, SMARCA4, MED1	196	857	13528	2.41612	0.0304293	0.000551667	0.0254947
GOTERM_BP_FAT	GO:0000902~cell morphogenesis	29	14.5	2.13656e-13	L1CAM, CTNNB1, ANK1, ANK3, DMD, TNR, DYNC2H1, RHOA, TNN, FN1, EGFR, PRKCA, ACTB, C2CD3, MAP2K1, PCNT, SPTBN4, RPGRIP1L, ALMS1, NRXN1, HGF, CTNNA2, LAMA1, NOTCH1, NOTCH4, UBC, RELN, VCAN, DST	196	356	13528	5.62245	4.47506e-10	1.11877e-10	3.69249e-10
GOTERM_BP_FAT	GO:0030030~cell projection organization	27	13.5	1.89493e-11	L1CAM, ANK3, DMD, TNR, DYNC2H1, TNN, EGFR, PRKCA, ACTB, VAV3, C2CD3, MAP2K1, ROCK1, PCNT, SPTBN4, RPGRIP1L, ALMS1, ACTN2, NRXN1, CTNNA2, NOTCH1, ITGA8, UBC, VCAN, RELN, MTOR, DST	196	368	13528	5.064	3.9699e-08	6.6165e-09	3.27566e-08
GOTERM_BP_FAT	GO:0022402~cell cycle process	27	13.5	1.57436e-07	NBN, STK11, BTRC, TTN, CTNNB1, KIF2B, RAD21, DYNC1H1, MYC, STAG2, TAF1L, EGFR, MAP2K1, PCNT, TP53, CENPF, RB1, HGF, DCTN1, ATM, BRCA1, DCTN2, FMN2, PRDM9, UBC, DST, NCOR1	196	565	13528	3.29832	0.000329775	1.43403e-05	0.00027215
GOTERM_BP_FAT	GO:0031328~positive regulation of cellular biosynthetic process	26	13	1.75019e-05	EGFR, CREBBP, SMAD4, TP53, PRKDC, TLR4, NFKB1, RB1, GLI3, IRS1, BRCA1, STAT3, CTNNB1, GLI1, NOTCH1, EP300, SP1, MAPK14, NOTCH4, PDGFRA, UBC, MTOR, MYC, SMARCA2, MED1, SMARCA4	196	685	13528	2.61975	0.0360027	0.000610926	0.0302501
GOTERM_BP_FAT	GO:0009891~positive regulation of biosynthetic process	26	13	2.23219e-05	EGFR, CREBBP, SMAD4, TP53, PRKDC, TLR4, NFKB1, RB1, GLI3, IRS1, BRCA1, STAT3, CTNNB1, GLI1, NOTCH1, EP300, SP1, MAPK14, NOTCH4, PDGFRA, UBC, MTOR, MYC, SMARCA2, MED1, SMARCA4	196	695	13528	2.58206	0.0456882	0.000730434	0.0385794
GOTERM_BP_FAT	GO:0008219~cell death	26	13	3.91593e-05	PRKDC, L1CAM, NFKB1, SFN, CTNNB1, RAD21, KRAS, TIAM1, SOS1, PPP2R2B, MYC, OBSCN, VAV3, ROCK1, HTT, TP53, ALMS1, PRKCG, NLRP3, DCTN1, ATM, BRCA1, SYNE1, EP300, UBC, PEG3	196	719	13528	2.49587	0.0787652	0.00110804	0.0676706
GOTERM_BP_FAT	GO:0016265~death	26	13	4.38604e-05	PRKDC, L1CAM, NFKB1, SFN, CTNNB1, RAD21, KRAS, TIAM1, SOS1, PPP2R2B, MYC, OBSCN, VAV3, ROCK1, HTT, TP53, ALMS1, PRKCG, NLRP3, DCTN1, ATM, BRCA1, SYNE1, EP300, UBC, PEG3	196	724	13528	2.47863	0.0877942	0.00120834	0.0757917
GOTERM_BP_FAT	GO:0006357~regulation of transcription from RNA polymerase II promoter	26	13	4.69198e-05	MAP2K1, CREBBP, TP53, SMAD4, PRKDC, BRIP1, NFKB1, RB1, BRCA1, STAT3, GLI1, CTNNB1, NOTCH1, SIN3A, EP300, SP1, MAPK14, RHOA, MYC, SMARCA2, NCOR1, NCOR2, CHD4, SMARCA4, TAF1L, MED1	196	727	13528	2.46841	0.0936224	0.0012758	0.0810763
GOTERM_BP_FAT	GO:0008104~protein localization	26	13	0.000899657	TLN1, NUP188, RIMS2, GLI3, CTNNB1, APOB, NUP214, ANK3, DMD, COPB1, DYNC2H1, TPR, EGFR, NUP133, STX5, HTT, LRP1B, SPTBN4, GRIN2A, TP53, CENPF, HERC2, NLRP3, PRKCB, LRP2, COG1	196	882	13528	2.03462	0.848266	0.0122487	1.54384
GOTERM_BP_FAT	GO:0050877~neurological system process	26	13	0.0423745	NBN, RP1L1, CTNNB1, KRAS, GRIN2B, DMD, CNTNAP2, PLCB1, MYC, COL11A1, PRKCA, HTT, PCDHB3, NF1, SPTBN4, GRIN2A, ALMS1, PCDH15, PRKCG, NRXN1, PCLO, CTNNA2, FYN, ITGA8, UBC, CACNA1E	196	1210	13528	1.48308	1	0.231203	52.6912
GOTERM_BP_FAT	GO:0007010~cytoskeleton organization	25	12.5	1.752e-08	RHOJ, TLN1, ROCK1, PCNT, NF1, SPTBN4, MYH6, TTN, PCLO, BRCA1, DCTN2, CTNNB1, KIF2B, ACTG1, FMN2, KRAS, ANK1, ANK3, DMD, RHOA, OBSL1, SPTA1, DYNC1H1, NCOR1, DST	196	436	13528	3.95759	3.67036e-05	2.62173e-06	3.02856e-05
GOTERM_BP_FAT	GO:0051173~positive regulation of nitrogen compound metabolic process	25	12.5	1.86145e-05	EGFR, MAP2K1, CREBBP, TP53, SMAD4, PRKDC, PRKCG, NFKB1, RB1, GLI3, BRCA1, STAT3, GLI1, CTNNB1, NOTCH1, EP300, SP1, MAPK14, NOTCH4, UBC, PDGFRA, SMARCA2, MYC, SMARCA4, MED1	196	644	13528	2.67936	0.0382472	0.000618821	0.0321729
GOTERM_BP_FAT	GO:0010557~positive regulation of macromolecule biosynthetic process	25	12.5	2.39223e-05	CREBBP, TP53, SMAD4, PRKDC, NFKB1, TLR4, RB1, IRS1, GLI3, BRCA1, STAT3, GLI1, CTNNB1, NOTCH1, EP300, SP1, MAPK14, NOTCH4, UBC, PDGFRA, MTOR, SMARCA2, MYC, SMARCA4, MED1	196	654	13528	2.63839	0.0488827	0.000759074	0.041345
GOTERM_BP_FAT	GO:0042127~regulation of cell proliferation	25	12.5	0.000409997	NBN, ERBB4, STK11, SFN, GLI3, GLI1, CTNNB1, KRAS, EGF, MYC, EGFR, PRKCA, NF1, SMAD4, TP53, RB1, IRS1, BRCA1, KDR, LAMA1, NOTCH1, NOTCH4, PDGFRA, MTOR, SMARCA2	196	787	13528	2.19252	0.576465	0.00643873	0.706375
GOTERM_BP_FAT	GO:0030182~neuron differentiation	24	12	8.42375e-08	PRKCA, EGFR, ACTB, MAP2K1, HTT, SPTBN4, SMAD4, ALMS1, L1CAM, NRXN1, GLI3, STAT3, CTNNA2, NTRK3, NOTCH1, ANK3, DMD, TNR, UBC, CNTNAP2, TNN, RELN, VCAN, DST	196	438	13528	3.78194	0.000176462	8.82384e-06	0.000145616
GOTERM_BP_FAT	GO:0045935~positive regulation of nucleobase, nucleoside, nucleotide and nucleic acid metabolic process	24	12	3.3447e-05	MAP2K1, CREBBP, TP53, SMAD4, PRKDC, PRKCG, NFKB1, RB1, GLI3, BRCA1, STAT3, GLI1, CTNNB1, NOTCH1, EP300, SP1, MAPK14, NOTCH4, UBC, PDGFRA, SMARCA2, MYC, SMARCA4, MED1	196	624	13528	2.65463	0.0676739	0.000972758	0.057802
GOTERM_BP_FAT	GO:0048858~cell projection morphogenesis	22	11	5.33857e-11	PRKCA, EGFR, ACTB, C2CD3, MAP2K1, PCNT, SPTBN4, RPGRIP1L, ALMS1, L1CAM, NRXN1, CTNNA2, NOTCH1, ANK3, TNR, DMD, DYNC2H1, UBC, TNN, VCAN, RELN, DST	196	245	13528	6.19775	1.11843e-07	1.59776e-08	9.22845e-08
GOTERM_BP_FAT	GO:0032990~cell part morphogenesis	22	11	1.2222e-10	PRKCA, EGFR, ACTB, C2CD3, MAP2K1, PCNT, SPTBN4, RPGRIP1L, ALMS1, L1CAM, NRXN1, CTNNA2, NOTCH1, ANK3, TNR, DMD, DYNC2H1, UBC, TNN, VCAN, RELN, DST	196	256	13528	5.93144	2.56052e-07	3.20065e-08	2.11275e-07
GOTERM_BP_FAT	GO:0010628~positive regulation of gene expression	22	11	9.89669e-05	CREBBP, TP53, ESR1, SMAD4, PRKDC, NFKB1, RB1, GLI3, BRCA1, STAT3, GLI1, CTNNB1, NOTCH1, EP300, SP1, MAPK14, NOTCH4, UBC, SMARCA2, MYC, SMARCA4, MED1	196	581	13528	2.61351	0.187262	0.0021353	0.17094
GOTERM_BP_FAT	GO:0048878~chemical homeostasis	21	10.5	5.059e-05	PRKCA, SLC8A1, ERBB4, HTT, NF1, GRIN2A, TP53, ALMS1, CPS1, IRS1, STAT3, KDR, PRKCB, APOB, GRIN2B, RYR3, PLCG2, RYR1, RYR2, CACNA1E, MYC	196	512	13528	2.83092	0.100565	0.00134073	0.0874158
GOTERM_BP_FAT	GO:0045941~positive regulation of transcription	21	10.5	0.000188225	CREBBP, TP53, SMAD4, PRKDC, NFKB1, RB1, GLI3, BRCA1, STAT3, GLI1, CTNNB1, NOTCH1, EP300, SP1, MAPK14, NOTCH4, UBC, SMARCA2, MYC, SMARCA4, MED1	196	564	13528	2.56991	0.325894	0.00342341	0.324874
GOTERM_BP_FAT	GO:0044093~positive regulation of molecular function	21	10.5	0.000310544	EGFR, VAV3, MAP2K1, BTRC, MYBPC3, NF1, MET, TP53, TLR4, WRN, HGF, NLRP3, IRS1, EP300, KRAS, PLCG2, UBC, RELN, EGF, MYC, SMARCA4	196	586	13528	2.47343	0.478315	0.00507062	0.535463
GOTERM_BP_FAT	GO:0012501~programmed cell death	21	10.5	0.000529512	OBSCN, VAV3, ROCK1, HTT, TP53, PRKDC, ALMS1, NFKB1, SFN, NLRP3, BRCA1, ATM, CTNNB1, RAD21, EP300, KRAS, TIAM1, SOS1, UBC, MYC, PEG3	196	611	13528	2.37222	0.670317	0.00806672	0.911398
GOTERM_BP_FAT	GO:0010605~negative regulation of macromolecule metabolic process	21	10.5	0.004633	PRKCA, BCLAF1, GRIN2A, TP53, SMAD4, CENPF, PRKCG, NFKB1, RB1, ATR, GLI3, STAT3, BRCA1, CTNNB1, SIN3A, UBC, SMARCA2, NCOR1, MYC, NCOR2, SMARCA4	196	734	13528	1.9747	0.99994	0.0442412	7.71364
GOTERM_BP_FAT	GO:0007507~heart development	20	10	2.76173e-10	C2CD3, ERBB4, MYBPC3, NF1, COL3A1, RPGRIP1L, PRKDC, MYH7, MYH6, TTN, GLI3, COL5A1, ATM, CTNNB1, NOTCH1, EP300, OBSL1, COL11A1, SMARCA4, MED1	196	215	13528	6.4205	5.78582e-07	6.4287e-08	4.77403e-07
GOTERM_BP_FAT	GO:0016337~cell-cell adhesion	20	10	1.7725e-08	EGFR, ITGAL, ROCK1, PCDHB3, PCDH11X, PCDH10, L1CAM, PCDH15, ITGAM, CTNNB1, CTNNA2, NCAM1, CDH9, COL14A1, FAT3, FAT4, ITGA8, FAT1, COL11A1, CDH10	196	276	13528	5.00148	3.71332e-05	2.32086e-06	3.06401e-05
GOTERM_BP_FAT	GO:0043009~chordate embryonic development	20	10	3.14097e-07	NBN, C2CD3, HTT, TP53, RPGRIP1L, PRKDC, KEAP1, MYH6, GLI3, ATM, BRCA1, APOB, EP300, PLCG1, GRIN2B, SP1, PDGFRA, COL11A1, SMARCA4, MED1	196	331	13528	4.17042	0.000657818	2.6321e-05	0.000542959
GOTERM_BP_FAT	GO:0009792~embryonic development ending in birth or egg hatching	20	10	3.59907e-07	NBN, C2CD3, HTT, TP53, RPGRIP1L, PRKDC, KEAP1, MYH6, GLI3, ATM, BRCA1, APOB, EP300, PLCG1, GRIN2B, SP1, PDGFRA, COL11A1, SMARCA4, MED1	196	334	13528	4.13296	0.000753722	2.89998e-05	0.000622147
GOTERM_BP_FAT	GO:0048666~neuron development	20	10	4.51335e-07	PRKCA, EGFR, ACTB, MAP2K1, HTT, SPTBN4, ALMS1, L1CAM, NRXN1, CTNNA2, NOTCH1, ANK3, TNR, DMD, UBC, CNTNAP2, TNN, VCAN, RELN, DST	196	339	13528	4.072	0.000945101	3.26046e-05	0.000780192
GOTERM_BP_FAT	GO:0007167~enzyme linked receptor protein signaling pathway	20	10	5.15212e-07	EGFR, PTPRD, ERBB4, COL3A1, MET, SMAD4, HGF, IRS1, STAT3, EPHA3, KDR, EPHA5, NTRK3, EPHB6, EPHA6, TIAM1, SOS1, PDGFRA, JAK1, EGF	196	342	13528	4.03628	0.00107879	3.37297e-05	0.000890611
GOTERM_BP_FAT	GO:0043065~positive regulation of apoptosis	20	10	1.46814e-05	PRKCA, OBSCN, BCLAF1, VAV3, HTT, NF1, GRIN2A, TP53, PRKDC, TLR4, SFN, NLRP3, BRCA1, ATM, NOTCH1, TIAM1, SOS1, UBC, RYR2, MYC	196	430	13528	3.21025	0.0302895	0.000559075	0.0253758
GOTERM_BP_FAT	GO:0043068~positive regulation of programmed cell death	20	10	1.61789e-05	PRKCA, OBSCN, BCLAF1, VAV3, HTT, NF1, GRIN2A, TP53, PRKDC, TLR4, SFN, NLRP3, BRCA1, ATM, NOTCH1, TIAM1, SOS1, UBC, RYR2, MYC	196	433	13528	3.18801	0.0333271	0.000594473	0.0279638
GOTERM_BP_FAT	GO:0010942~positive regulation of cell death	20	10	1.7252e-05	PRKCA, OBSCN, BCLAF1, VAV3, HTT, NF1, GRIN2A, TP53, PRKDC, TLR4, SFN, NLRP3, BRCA1, ATM, NOTCH1, TIAM1, SOS1, UBC, RYR2, MYC	196	435	13528	3.17335	0.0354979	0.000622966	0.0298183
GOTERM_BP_FAT	GO:0051254~positive regulation of RNA metabolic process	20	10	6.77993e-05	MAP2K1, CREBBP, TP53, SMAD4, PRKDC, NFKB1, RB1, BRCA1, STAT3, GLI1, CTNNB1, NOTCH1, EP300, SP1, MAPK14, NOTCH4, SMARCA2, MYC, SMARCA4, MED1	196	481	13528	2.86987	0.132417	0.00161284	0.117136
GOTERM_BP_FAT	GO:0006915~apoptosis	20	10	0.0011263	OBSCN, VAV3, ROCK1, HTT, TP53, ALMS1, NFKB1, SFN, NLRP3, BRCA1, ATM, CTNNB1, RAD21, EP300, KRAS, TIAM1, SOS1, UBC, MYC, PEG3	196	602	13528	2.29304	0.905668	0.0146475	1.92922
GOTERM_BP_FAT	GO:0046907~intracellular transport	20	10	0.00303592	NUP133, STX5, MAP2K1, HTT, MYH3, MYL1, MYH2, TP53, MYH7, MYH6, HERC2, RIMS2, GLI3, NUP214, COPB1, RYR2, LRP2, TPR, DST, COG1	196	657	13528	2.10108	0.998288	0.032466	5.12024
GOTERM_BP_FAT	GO:0048870~cell motility	19	9.5	4.77299e-07	PRKCA, VAV3, ROCK1, MET, DNAH3, PRKDC, DNAH8, COL5A1, ITGAM, DNAH5, CTNNA2, KDR, LAMA1, APOB, FYN, VCAN, RELN, TNN, FN1	196	307	13528	4.27162	0.000999442	3.33308e-05	0.000825073
GOTERM_BP_FAT	GO:0051674~localization of cell	19	9.5	4.77299e-07	PRKCA, VAV3, ROCK1, MET, DNAH3, PRKDC, DNAH8, COL5A1, ITGAM, DNAH5, CTNNA2, KDR, LAMA1, APOB, FYN, VCAN, RELN, TNN, FN1	196	307	13528	4.27162	0.000999442	3.33308e-05	0.000825073
GOTERM_BP_FAT	GO:0022403~cell cycle phase	19	9.5	3.08153e-05	EGFR, NBN, MAP2K1, PCNT, CENPF, RB1, HGF, TTN, DCTN1, ATM, DCTN2, KIF2B, FMN2, RAD21, PRDM9, DYNC1H1, NCOR1, STAG2, TAF1L	196	414	13528	3.1676	0.0625193	0.000935201	0.0532551
GOTERM_BP_FAT	GO:0008283~cell proliferation	19	9.5	6.04475e-05	EGFR, XRCC5, NBN, ERBB4, MAP2K1, CREBBP, MET, TP53, CENPF, ALMS1, HGF, SFN, ITGAM, CTNNB1, DCTN2, FYN, GNG2, LRP2, MYC	196	436	13528	3.00777	0.11895	0.0015065	0.10444
GOTERM_BP_FAT	GO:0045893~positive regulation of transcription, DNA-dependent	19	9.5	0.000187436	CREBBP, TP53, SMAD4, PRKDC, NFKB1, RB1, BRCA1, STAT3, GLI1, CTNNB1, NOTCH1, EP300, SP1, MAPK14, NOTCH4, SMARCA2, MYC, SMARCA4, MED1	196	477	13528	2.74924	0.324779	0.00343894	0.323515
GOTERM_BP_FAT	GO:0045184~establishment of protein localization	19	9.5	0.0290825	NUP133, STX5, HTT, LRP1B, TP53, CENPF, NUP188, HERC2, NLRP3, RIMS2, GLI3, PRKCB, APOB, NUP214, ANK3, COPB1, LRP2, TPR, COG1	196	769	13528	1.70532	1	0.176201	39.9616
GOTERM_BP_FAT	GO:0000904~cell morphogenesis involved in differentiation	18	9	8.68235e-08	PRKCA, ACTB, SPTBN4, L1CAM, NRXN1, HGF, CTNNB1, CTNNA2, NOTCH1, ANK3, TNR, NOTCH4, UBC, TNN, VCAN, RELN, DST, FN1	196	244	13528	5.09167	0.000181879	8.66164e-06	0.000150086
GOTERM_BP_FAT	GO:0000279~M phase	18	9	5.5932e-06	NBN, MAP2K1, PCNT, CENPF, RB1, HGF, TTN, DCTN1, ATM, DCTN2, KIF2B, FMN2, RAD21, PRDM9, DYNC1H1, NCOR1, STAG2, TAF1L	196	329	13528	3.77619	0.0116494	0.000254702	0.00966817
GOTERM_BP_FAT	GO:0043069~negative regulation of programmed cell death	18	9	1.74572e-05	EGFR, XRCC5, PIK3CG, ROCK1, BRAF, HTT, TP53, ESR1, NFKB1, HGF, ATM, NOTCH1, KRAS, PLCG2, UBC, RHOA, PIK3CA, MYC	196	359	13528	3.46063	0.0359124	0.000619691	0.0301728
GOTERM_BP_FAT	GO:0060548~negative regulation of cell death	18	9	1.8202e-05	EGFR, XRCC5, PIK3CG, ROCK1, BRAF, HTT, TP53, ESR1, NFKB1, HGF, ATM, NOTCH1, KRAS, PLCG2, UBC, RHOA, PIK3CA, MYC	196	360	13528	3.45102	0.0374156	0.000614868	0.03146
GOTERM_BP_FAT	GO:0015031~protein transport	18	9	0.0488521	NUP133, STX5, HTT, LRP1B, TP53, CENPF, NUP188, HERC2, NLRP3, RIMS2, GLI3, PRKCB, APOB, NUP214, COPB1, LRP2, TPR, COG1	196	762	13528	1.6304	1	0.254664	57.9285
GOTERM_BP_FAT	GO:0007517~muscle organ development	17	8.5	6.60814e-08	MYH3, MYBPC3, NF1, MET, MYL1, CENPF, MYH7, MYH6, TTN, EP300, NEB, MAPK14, DMD, COL6A3, RHOA, OBSL1, COL11A1	196	211	13528	5.56089	0.000138431	7.69111e-06	0.000114231
GOTERM_BP_FAT	GO:0048812~neuron projection morphogenesis	17	8.5	7.52501e-08	PRKCA, EGFR, ACTB, MAP2K1, SPTBN4, L1CAM, NRXN1, CTNNA2, NOTCH1, ANK3, TNR, DMD, UBC, VCAN, RELN, TNN, DST	196	213	13528	5.50867	0.000157637	8.29728e-06	0.00013008
GOTERM_BP_FAT	GO:0030029~actin filament-based process	17	8.5	4.09271e-07	RHOJ, TLN1, ROCK1, MYH3, NF1, MYH2, MYL1, MYH7, MYH6, TTN, ACTG1, FMN2, KRAS, RHOA, OBSL1, SPTA1, DST	196	241	13528	4.86866	0.000857055	3.17559e-05	0.000707478
GOTERM_BP_FAT	GO:0031175~neuron projection development	17	8.5	9.20637e-07	PRKCA, EGFR, ACTB, MAP2K1, SPTBN4, L1CAM, NRXN1, CTNNA2, NOTCH1, ANK3, TNR, DMD, UBC, VCAN, RELN, TNN, DST	196	256	13528	4.58339	0.00192688	5.67259e-05	0.00159143
GOTERM_BP_FAT	GO:0048598~embryonic morphogenesis	17	8.5	9.56801e-06	C2CD3, HTT, TP53, RPGRIP1L, SMAD4, GLI3, GLI1, CTNNB1, NOTCH1, SP1, ITGA8, DYNC2H1, FBN2, COL11A1, MYC, SMARCA4, MED1	196	307	13528	3.82198	0.0198455	0.000400821	0.0165383
GOTERM_BP_FAT	GO:0010647~positive regulation of cell communication	17	8.5	2.25477e-05	EGFR, ERBB4, ESR1, SMAD4, L1CAM, TLR4, IRS1, CTNNB1, NCAM1, KRAS, SOS1, ITGA8, UBC, RHOA, RELN, MTOR, EGF	196	329	13528	3.5664	0.0461396	0.000726473	0.0389696
GOTERM_BP_FAT	GO:0043066~negative regulation of apoptosis	17	8.5	5.4783e-05	EGFR, PIK3CG, XRCC5, ROCK1, BRAF, HTT, TP53, ESR1, NFKB1, HGF, ATM, NOTCH1, KRAS, UBC, RHOA, PIK3CA, MYC	196	354	13528	3.31454	0.108432	0.00141595	0.0946577
GOTERM_BP_FAT	GO:0009628~response to abiotic stimulus	17	8.5	8.61268e-05	PRKCA, EGFR, HTT, NF1, COL3A1, GRIN2A, TP53, PRKDC, WRN, ATM, BRCA1, KRAS, GRIN2B, FYN, LRP2, MYC, COL11A1	196	368	13528	3.18844	0.1651	0.00195942	0.148778
GOTERM_BP_FAT	GO:0045944~positive regulation of transcription from RNA polymerase II promoter	17	8.5	9.40149e-05	CREBBP, TP53, SMAD4, PRKDC, NFKB1, RB1, STAT3, GLI1, CTNNB1, NOTCH1, EP300, SP1, MAPK14, SMARCA2, MYC, SMARCA4, MED1	196	371	13528	3.16266	0.178785	0.00207123	0.162393
GOTERM_BP_FAT	GO:0009719~response to endogenous stimulus	17	8.5	0.00025818	PRKCA, ERBB4, MAP2K1, GRIN2A, ESR1, PRKDC, CPS1, IRS1, STAT3, BRCA1, CTNNB1, EP300, KRAS, PDGFRA, RARA, GNG2, MTOR	196	405	13528	2.89715	0.417809	0.00442425	0.445362
GOTERM_BP_FAT	GO:0042325~regulation of phosphorylation	17	8.5	0.00117702	PRKCA, EGFR, VAV3, MAP2K1, NF1, MET, SMAD4, TLR4, RB1, HGF, SFN, TTN, IRS1, KRAS, RELN, MTOR, EGF	196	466	13528	2.51791	0.915187	0.0149319	2.01525
GOTERM_BP_FAT	GO:0007610~behavior	17	8.5	0.0012581	PRKCA, MAP2K1, HTT, NF1, MET, SPTBN4, GRIN2A, PRKCG, STAT3, ITGAM, KRAS, GRIN2B, FYN, MAPK14, ITGA8, RELN, PLCB1	196	469	13528	2.50181	0.928451	0.0157622	2.15265
GOTERM_BP_FAT	GO:0051174~regulation of phosphorus metabolic process	17	8.5	0.00177485	PRKCA, EGFR, VAV3, MAP2K1, NF1, MET, SMAD4, TLR4, RB1, HGF, SFN, TTN, IRS1, KRAS, RELN, MTOR, EGF	196	485	13528	2.41927	0.975805	0.0211615	3.02413
GOTERM_BP_FAT	GO:0019220~regulation of phosphate metabolic process	17	8.5	0.00177485	PRKCA, EGFR, VAV3, MAP2K1, NF1, MET, SMAD4, TLR4, RB1, HGF, SFN, TTN, IRS1, KRAS, RELN, MTOR, EGF	196	485	13528	2.41927	0.975805	0.0211615	3.02413
GOTERM_BP_FAT	GO:0043085~positive regulation of catalytic activity	17	8.5	0.00354543	EGFR, VAV3, MAP2K1, BTRC, MYBPC3, NF1, MET, TP53, WRN, HGF, NLRP3, IRS1, KRAS, UBC, RELN, EGF, MYC	196	520	13528	2.25644	0.999413	0.0363425	5.95498
GOTERM_BP_FAT	GO:0009611~response to wounding	17	8.5	0.00425996	ITGAL, MAP2K1, NF1, COL3A1, MYH2, GRIN2A, NFKB1, TLR4, NLRP3, COL5A1, STAT3, EPHA3, NOTCH1, ITGB6, PDGFRA, VCAN, FN1	196	530	13528	2.21386	0.999869	0.0418901	7.11394
GOTERM_BP_FAT	GO:0010558~negative regulation of macromolecule biosynthetic process	17	8.5	0.00574389	PRKCA, BCLAF1, TP53, SMAD4, CENPF, NFKB1, RB1, ATR, GLI3, STAT3, BRCA1, CTNNB1, SIN3A, SMARCA2, NCOR1, NCOR2, SMARCA4	196	547	13528	2.14506	0.999994	0.0531428	9.478
GOTERM_BP_FAT	GO:0031327~negative regulation of cellular biosynthetic process	17	8.5	0.00726007	PRKCA, BCLAF1, TP53, SMAD4, CENPF, NFKB1, RB1, ATR, GLI3, STAT3, BRCA1, CTNNB1, SIN3A, SMARCA2, NCOR1, NCOR2, SMARCA4	196	561	13528	2.09153	1	0.0644875	11.8348
GOTERM_BP_FAT	GO:0009890~negative regulation of biosynthetic process	17	8.5	0.00880291	PRKCA, BCLAF1, TP53, SMAD4, CENPF, NFKB1, RB1, ATR, GLI3, STAT3, BRCA1, CTNNB1, SIN3A, SMARCA2, NCOR1, NCOR2, SMARCA4	196	573	13528	2.04773	1	0.0733964	14.1736
GOTERM_BP_FAT	GO:0043933~macromolecular complex subunit organization	17	8.5	0.0511356	NUP133, MAP2K1, BRAF, CREBBP, TP53, SMAD4, CENPF, ACTN2, TTN, NLRP3, IRS1, CTNNB1, KIF2B, APOB, MYC, MED1, TAF1L	196	710	13528	1.6526	1	0.261352	59.6408
GOTERM_BP_FAT	GO:0043062~extracellular structure organization	16	8	1.30102e-08	ERBB4, PCDHB3, NF1, COL3A1, NRXN1, COL5A2, COL5A1, CTNNB1, COL14A1, ANK3, ITGA8, TNR, PDGFRA, COL12A1, COL11A1, SMARCA4	196	163	13528	6.77501	2.7256e-05	2.27136e-06	2.24899e-05
GOTERM_BP_FAT	GO:0007169~transmembrane receptor protein tyrosine kinase signaling pathway	16	8	8.56568e-07	EGFR, ERBB4, MET, HGF, IRS1, STAT3, EPHA3, KDR, EPHA5, NTRK3, EPHB6, EPHA6, TIAM1, SOS1, PDGFRA, EGF	196	224	13528	4.93003	0.0017929	5.43776e-05	0.00148068
GOTERM_BP_FAT	GO:0007423~sensory organ development	16	8	1.13065e-06	EGFR, NF1, RPGRIP1L, ALMS1, COL5A2, GLI3, COL5A1, STAT3, CTNNB1, GRIN2B, SP1, ITGA8, PDGFRA, MYC, COL11A1, MED1	196	229	13528	4.82239	0.0023659	6.7675e-05	0.00195446
GOTERM_BP_FAT	GO:0051726~regulation of cell cycle	16	8	9.14279e-05	EGFR, NBN, TP53, BRIP1, CENPF, RB1, HERC2, SFN, ATR, ATM, BRCA1, MAPK14, EGF, TPR, MYC, SMARCA4	196	331	13528	3.33633	0.174322	0.00203569	0.157928
GOTERM_BP_FAT	GO:0009725~response to hormone stimulus	16	8	0.000280573	PRKCA, ERBB4, MAP2K1, ESR1, PRKDC, CPS1, IRS1, STAT3, BRCA1, CTNNB1, EP300, KRAS, PDGFRA, RARA, GNG2, MTOR	196	367	13528	3.00906	0.444498	0.00472977	0.483902
GOTERM_BP_FAT	GO:0007243~protein kinase cascade	16	8	0.000306543	PRKCA, EGFR, BRAF, MAP2K1, NF1, MET, TLR4, HGF, IRS1, STAT3, FYN, MAPK14, NOTCH4, PIK3CA, JAK1, EGF	196	370	13528	2.98467	0.473922	0.00504475	0.52858
GOTERM_BP_FAT	GO:0010629~negative regulation of gene expression	16	8	0.00635217	BCLAF1, TP53, SMAD4, CENPF, NFKB1, RB1, GLI3, STAT3, BRCA1, CTNNB1, SIN3A, SMARCA2, NCOR1, MYC, NCOR2, SMARCA4	196	504	13528	2.19112	0.999998	0.0581098	10.4306
GOTERM_BP_FAT	GO:0045934~negative regulation of nucleobase, nucleoside, nucleotide and nucleic acid metabolic process	16	8	0.0073022	BCLAF1, TP53, SMAD4, CENPF, NFKB1, RB1, ATR, GLI3, STAT3, BRCA1, CTNNB1, SIN3A, SMARCA2, NCOR1, NCOR2, SMARCA4	196	512	13528	2.15689	1	0.0645781	11.8995
GOTERM_BP_FAT	GO:0051172~negative regulation of nitrogen compound metabolic process	16	8	0.00822412	BCLAF1, TP53, SMAD4, CENPF, NFKB1, RB1, ATR, GLI3, STAT3, BRCA1, CTNNB1, SIN3A, SMARCA2, NCOR1, NCOR2, SMARCA4	196	519	13528	2.1278	1	0.0703983	13.3032
GOTERM_BP_FAT	GO:0007267~cell-cell signaling	16	8	0.0270836	PRKCA, HTT, PCDHB3, GRIN2A, NRXN1, HGF, PCLO, CTNNA2, CTNNB1, GLI1, GRIN2B, DMD, FAT1, UBC, CACNA1E, LRP2	196	600	13528	1.84054	1	0.166908	37.7887
GOTERM_BP_FAT	GO:0010035~response to inorganic substance	15	7.5	1.58985e-06	PRKCA, EGFR, ACTB, SLC8A1, ERBB4, HTT, MYH7, TTN, CTNNB1, ACTG1, APOB, EP300, PLCG2, PDGFRA, RYR2	196	205	13528	5.05027	0.00332519	9.00157e-05	0.00274823
GOTERM_BP_FAT	GO:0033043~regulation of organelle organization	15	7.5	3.12207e-06	SPTBN4, CENPF, HERC2, ATM, BRCA1, CTNNB1, NEB, RHOA, SPTA1, MTOR, EGF, TPR, MYC, DST, SPTB	196	217	13528	4.771	0.0065194	0.000152099	0.00539679
GOTERM_BP_FAT	GO:0007017~microtubule-based process	15	7.5	1.80495e-05	MAP2K1, HTT, PCNT, DNAH3, DNAH8, DNAH5, BRCA1, CTNNB1, DCTN2, KIF2B, FMN2, DYNC2H1, DYNC1H1, NCOR1, DST	196	253	13528	4.09212	0.037108	0.00061971	0.0311964
GOTERM_BP_FAT	GO:0016477~cell migration	15	7.5	4.69655e-05	PRKCA, VAV3, ROCK1, MET, PRKDC, COL5A1, ITGAM, CTNNA2, KDR, LAMA1, FYN, VCAN, RELN, TNN, FN1	196	276	13528	3.75111	0.0937092	0.00126068	0.0811553
GOTERM_BP_FAT	GO:0051094~positive regulation of developmental process	15	7.5	5.09524e-05	PRKCA, XRCC5, MAP2K1, SMAD4, NFKB1, RB1, GLI3, CTNNB1, NTRK3, NOTCH1, APOB, TIAM1, MAPK14, RHOA, RARA	196	278	13528	3.72412	0.101248	0.00133346	0.0880417
GOTERM_BP_FAT	GO:0044057~regulation of system process	15	7.5	0.000156765	PRKCA, EGFR, SLC8A1, ERBB4, MAP2K1, HTT, MYBPC3, GRIN2A, MYH7, MYH6, CPS1, KRAS, GRIN2B, UBC, RYR2	196	309	13528	3.35051	0.27996	0.00295462	0.270644
GOTERM_BP_FAT	GO:0006917~induction of apoptosis	15	7.5	0.000224528	PRKCA, OBSCN, BCLAF1, VAV3, HTT, TP53, SFN, NLRP3, ATM, BRCA1, TIAM1, SOS1, UBC, RYR2, MYC	196	320	13528	3.23533	0.375272	0.00397884	0.387419
GOTERM_BP_FAT	GO:0012502~induction of programmed cell death	15	7.5	0.000232234	PRKCA, OBSCN, BCLAF1, VAV3, HTT, TP53, SFN, NLRP3, ATM, BRCA1, TIAM1, SOS1, UBC, RYR2, MYC	196	321	13528	3.22525	0.385278	0.00404667	0.400689
GOTERM_BP_FAT	GO:0043549~regulation of kinase activity	15	7.5	0.000675499	PRKCA, EGFR, VAV3, MAP2K1, MET, NF1, RB1, HGF, SFN, TTN, IRS1, KRAS, RELN, MTOR, EGF	196	357	13528	2.90002	0.757232	0.00971559	1.16129
GOTERM_BP_FAT	GO:0051338~regulation of transferase activity	15	7.5	0.00101062	PRKCA, EGFR, VAV3, MAP2K1, MET, NF1, RB1, HGF, SFN, TTN, IRS1, KRAS, RELN, MTOR, EGF	196	372	13528	2.78308	0.879767	0.0134872	1.7327
GOTERM_BP_FAT	GO:0050801~ion homeostasis	15	7.5	0.00244146	PRKCA, SLC8A1, HTT, NF1, GRIN2A, TP53, CPS1, KDR, PRKCB, GRIN2B, RYR3, PLCG2, RYR1, RYR2, MYC	196	409	13528	2.53131	0.994031	0.0274484	4.13753
GOTERM_BP_FAT	GO:0008284~positive regulation of cell proliferation	15	7.5	0.00272601	PRKCA, EGFR, NBN, ERBB4, IRS1, KDR, GLI1, LAMA1, NOTCH1, KRAS, NOTCH4, PDGFRA, MTOR, EGF, MYC	196	414	13528	2.50074	0.996716	0.0302783	4.60912
GOTERM_BP_FAT	GO:0016481~negative regulation of transcription	15	7.5	0.00673114	BCLAF1, TP53, SMAD4, CENPF, NFKB1, RB1, GLI3, STAT3, BRCA1, CTNNB1, SIN3A, SMARCA2, NCOR1, NCOR2, SMARCA4	196	459	13528	2.25557	0.999999	0.0606884	11.0193
GOTERM_BP_FAT	GO:0051276~chromosome organization	15	7.5	0.0106387	XRCC5, NBN, CREBBP, TP53, CENPF, PRKDC, RB1, WRN, TTN, EP300, PRDM9, SMARCA2, NCOR1, CHD4, SMARCA4	196	485	13528	2.13465	1	0.0844389	16.8804
GOTERM_BP_FAT	GO:0032504~multicellular organism reproduction	15	7.5	0.0110007	EGFR, HTT, MET, PRKDC, ALMS1, HERC2, ATM, GLI1, KDR, FMN2, NOTCH1, APOB, SP1, MTOR, PPP2R2B	196	487	13528	2.12589	1	0.0862257	17.4045
GOTERM_BP_FAT	GO:0048609~reproductive process in a multicellular organism	15	7.5	0.0110007	EGFR, HTT, MET, PRKDC, ALMS1, HERC2, ATM, GLI1, KDR, FMN2, NOTCH1, APOB, SP1, MTOR, PPP2R2B	196	487	13528	2.12589	1	0.0862257	17.4045
GOTERM_BP_FAT	GO:0001701~in utero embryonic development	14	7	1.57156e-06	NBN, C2CD3, TP53, RPGRIP1L, KEAP1, MYH6, GLI3, APOB, SP1, GRIN2B, PLCG1, PDGFRA, MED1, SMARCA4	196	176	13528	5.49026	0.00328702	9.14522e-05	0.00271663
GOTERM_BP_FAT	GO:0007409~axonogenesis	14	7	4.40464e-06	PRKCA, ACTB, SPTBN4, L1CAM, NRXN1, CTNNA2, NOTCH1, ANK3, TNR, UBC, VCAN, RELN, TNN, DST	196	193	13528	5.00666	0.0091853	0.00020504	0.00761375
GOTERM_BP_FAT	GO:0048667~cell morphogenesis involved in neuron differentiation	14	7	1.04877e-05	PRKCA, ACTB, SPTBN4, L1CAM, NRXN1, CTNNA2, NOTCH1, ANK3, TNR, UBC, VCAN, RELN, TNN, DST	196	209	13528	4.62338	0.0217323	0.000422448	0.0181279
GOTERM_BP_FAT	GO:0045597~positive regulation of cell differentiation	14	7	2.76935e-05	XRCC5, NTRK3, APOB, NOTCH1, MAP2K1, TIAM1, MAPK14, RHOA, SMAD4, NFKB1, RARA, RB1, GLI3, CTNNB1	196	229	13528	4.21959	0.0563676	0.000852851	0.0478612
GOTERM_BP_FAT	GO:0007389~pattern specification process	14	7	0.000133021	C2CD3, HTT, RPGRIP1L, SMAD4, PRKDC, GLI3, ATM, GLI1, CTNNB1, NOTCH1, EP300, NOTCH4, DYNC2H1, RELN	196	267	13528	3.61905	0.243231	0.00265073	0.229695
GOTERM_BP_FAT	GO:0009967~positive regulation of signal transduction	14	7	0.000352613	ESR1, SMAD4, L1CAM, TLR4, IRS1, CTNNB1, NCAM1, KRAS, SOS1, ITGA8, RHOA, RELN, MTOR, EGF	196	295	13528	3.27554	0.522339	0.00558174	0.607792
GOTERM_BP_FAT	GO:0001501~skeletal system development	14	7	0.000727571	PRKCA, EGFR, COL3A1, NF1, COL5A2, GLI3, CTNNB1, GLI1, SP1, MAPK14, PDGFRA, COL12A1, MYC, COL11A1	196	319	13528	3.02911	0.782339	0.0101815	1.25028
GOTERM_BP_FAT	GO:0019226~transmission of nerve impulse	14	7	0.00170326	PRKCA, GRIN2B, DMD, PCDHB3, NF1, SPTBN4, UBC, GRIN2A, CNTNAP2, CACNA1E, NRXN1, PCLO, CTNNB1, CTNNA2	196	350	13528	2.76082	0.971883	0.0204321	2.90383
GOTERM_BP_FAT	GO:0000278~mitotic cell cycle	14	7	0.002769	EGFR, MAP2K1, BTRC, CENPF, RB1, HGF, TTN, DCTN1, DCTN2, KIF2B, RAD21, UBC, DYNC1H1, STAG2	196	370	13528	2.61158	0.997	0.0305872	4.68018
GOTERM_BP_FAT	GO:0019725~cellular homeostasis	14	7	0.0175885	PRKCA, SLC8A1, HTT, NF1, GRIN2A, TP53, PRKCB, GRIN2B, RYR3, DMD, PLCG2, RYR1, RYR2, MYC	196	466	13528	2.07357	1	0.120706	26.4163
GOTERM_BP_FAT	GO:0006461~protein complex assembly	14	7	0.0312661	BRAF, MAP2K1, CREBBP, TP53, SMAD4, CENPF, ACTN2, NLRP3, TTN, IRS1, CTNNB1, MYC, MED1, TAF1L	196	505	13528	1.91344	1	0.184649	42.2535
GOTERM_BP_FAT	GO:0070271~protein complex biogenesis	14	7	0.0312661	BRAF, MAP2K1, CREBBP, TP53, SMAD4, CENPF, ACTN2, NLRP3, TTN, IRS1, CTNNB1, MYC, MED1, TAF1L	196	505	13528	1.91344	1	0.184649	42.2535
GOTERM_BP_FAT	GO:0006259~DNA metabolic process	14	7	0.0316965	XRCC5, NBN, TP53, BRIP1, PRKDC, CENPF, WRN, ATR, ATM, BRCA1, RAD21, EGF, MYC, MED1	196	506	13528	1.90966	1	0.186459	42.6954
GOTERM_BP_FAT	GO:0030900~forebrain development	13	6.5	2.00479e-06	NOTCH1, ERBB4, HTT, FYN, NF1, DYNC2H1, RPGRIP1L, RELN, LRP2, GLI3, SMARCA4, GLI1, CTNNB1	196	152	13528	5.90306	0.00419122	0.000110521	0.00346549
GOTERM_BP_FAT	GO:0006936~muscle contraction	13	6.5	2.14828e-06	SLC8A1, MYH3, MYBPC3, MYH2, MYL1, ACTN2, MYH7, MYH6, TTN, MYH8, RYR3, RYR1, RYR2	196	153	13528	5.86448	0.00449053	0.000115395	0.00371353
GOTERM_BP_FAT	GO:0003012~muscle system process	13	6.5	5.68581e-06	SLC8A1, MYH3, MYBPC3, MYH2, MYL1, ACTN2, MYH7, MYH6, TTN, MYH8, RYR3, RYR1, RYR2	196	168	13528	5.34086	0.0118411	0.000253411	0.00982825
GOTERM_BP_FAT	GO:0048729~tissue morphogenesis	13	6.5	1.15073e-05	LAMA1, NOTCH1, C2CD3, HTT, MYBPC3, SMAD4, MYH7, MYH6, TTN, COL11A1, GLI3, SMARCA4, CTNNB1	196	180	13528	4.98481	0.0238196	0.000454762	0.01989
GOTERM_BP_FAT	GO:0009314~response to radiation	13	6.5	3.29806e-05	EGFR, KRAS, HTT, NF1, COL3A1, TP53, GRIN2A, PRKDC, WRN, LRP2, MYC, BRCA1, ATM	196	200	13528	4.48633	0.0667624	0.000972702	0.0569961
GOTERM_BP_FAT	GO:0035295~tube development	13	6.5	8.31916e-05	C2CD3, SMAD4, GLI3, KDR, CTNNB1, GLI1, NOTCH1, EP300, SP1, NOTCH4, PDGFRA, EGF, MED1	196	220	13528	4.07848	0.15995	0.00193472	0.143711
GOTERM_BP_FAT	GO:0030036~actin cytoskeleton organization	13	6.5	0.000107402	RHOJ, TLN1, ROCK1, NF1, MYH6, TTN, ACTG1, FMN2, KRAS, RHOA, OBSL1, SPTA1, DST	196	226	13528	3.9702	0.201499	0.00224767	0.185497
GOTERM_BP_FAT	GO:0045859~regulation of protein kinase activity	13	6.5	0.00432449	PRKCA, EGFR, MAP2K1, MET, NF1, HGF, SFN, RB1, TTN, KRAS, RELN, MTOR, EGF	196	345	13528	2.60077	0.999886	0.0423142	7.21793
GOTERM_BP_FAT	GO:0006873~cellular ion homeostasis	13	6.5	0.00807703	PRKCA, SLC8A1, GRIN2B, HTT, RYR3, NF1, PLCG2, RYR1, TP53, GRIN2A, RYR2, MYC, PRKCB	196	374	13528	2.39911	1	0.0697466	13.0806
GOTERM_BP_FAT	GO:0055082~cellular chemical homeostasis	13	6.5	0.00909729	PRKCA, SLC8A1, GRIN2B, HTT, RYR3, NF1, PLCG2, RYR1, TP53, GRIN2A, RYR2, MYC, PRKCB	196	380	13528	2.36122	1	0.0751716	14.6132
GOTERM_BP_FAT	GO:0019953~sexual reproduction	13	6.5	0.0336372	FMN2, APOB, NOTCH1, HTT, SPTBN4, PRKDC, ALMS1, MTOR, HERC2, PPP2R2B, ATM, STAT3, GLI1	196	458	13528	1.95909	1	0.194718	44.6487
GOTERM_BP_FAT	GO:0048545~response to steroid hormone stimulus	12	6	0.000106515	PRKCA, EP300, KRAS, ERBB4, MAP2K1, PDGFRA, ESR1, RARA, CPS1, STAT3, BRCA1, CTNNB1	196	192	13528	4.31378	0.200014	0.00225161	0.183966
GOTERM_BP_FAT	GO:0051960~regulation of nervous system development	12	6	0.000106515	PRKCA, XRCC5, NTRK3, NBN, NOTCH1, TIAM1, NF1, UBC, RHOA, TP53, EGF, GLI1	196	192	13528	4.31378	0.200014	0.00225161	0.183966
GOTERM_BP_FAT	GO:0003002~regionalization	12	6	0.000133992	NOTCH1, EP300, HTT, DYNC2H1, SMAD4, RPGRIP1L, PRKDC, RELN, GLI3, ATM, GLI1, CTNNB1	196	197	13528	4.20429	0.244769	0.00262022	0.231371
GOTERM_BP_FAT	GO:0060429~epithelium development	12	6	0.000455769	LAMA1, C2CD3, MAP2K1, HTT, NOTCH4, SMAD4, RPGRIP1L, SFN, GLI3, KDR, SMARCA4, CTNNB1	196	227	13528	3.64866	0.615209	0.00710193	0.784942
GOTERM_BP_FAT	GO:0032535~regulation of cellular component size	12	6	0.00192666	NTRK3, EP300, NEB, SPTBN4, SMAD4, TP53, TNN, RB1, SPTA1, MTOR, SFN, SPTB	196	271	13528	3.05625	0.982407	0.0226945	3.27876
GOTERM_BP_FAT	GO:0002520~immune system development	12	6	0.0022139	XRCC5, NBN, SP1, PLCG2, NOTCH4, TP53, PRKDC, RB1, SPTA1, MED1, KDR, CTNNB1	196	276	13528	3.00089	0.990374	0.0256064	3.7588
GOTERM_BP_FAT	GO:0001775~cell activation	12	6	0.00300568	EGFR, ITGAL, NBN, FYN, PLCG2, COL3A1, PDGFRA, TP53, PRKDC, TLR4, ITGAM, CTNNB1	196	287	13528	2.88587	0.998175	0.0323121	5.07048
GOTERM_BP_FAT	GO:0007264~small GTPase mediated signal transduction	12	6	0.00475458	RHOJ, VAV3, KRAS, ROCK1, MAP2K1, BRAF, TIAM1, MAPK14, SOS1, NF1, MAPK3, RHOA	196	305	13528	2.71556	0.999954	0.0451729	7.90831
GOTERM_BP_FAT	GO:0051336~regulation of hydrolase activity	12	6	0.00977841	EGFR, VAV3, MAP2K1, MYBPC3, NF1, TP53, WRN, MYH6, MTOR, SFN, NLRP3, MYC	196	337	13528	2.4577	1	0.0796585	15.6221
GOTERM_BP_FAT	GO:0040008~regulation of growth	12	6	0.0106024	NTRK3, EP300, SPTBN4, UBC, SMAD4, TP53, PIK3CA, PAPPA2, RB1, WRN, SFN, STAT3	196	341	13528	2.42887	1	0.0844799	16.8276
GOTERM_BP_FAT	GO:0006974~response to DNA damage stimulus	12	6	0.0194187	XRCC5, NBN, RAD21, MAPK14, TP53, PRKDC, BRIP1, WRN, ATR, SFN, ATM, BRCA1	196	373	13528	2.2205	1	0.129591	28.7504
GOTERM_BP_FAT	GO:0032268~regulation of cellular protein metabolic process	12	6	0.0818341	PRKCA, EGFR, EP300, BTRC, UBC, SMAD4, NFKB1, PRKCG, TLR4, MTOR, EGF, BRCA1	196	474	13528	1.74735	1	0.359136	77.1418
GOTERM_BP_FAT	GO:0030198~extracellular matrix organization	11	5.5	2.47852e-06	COL14A1, TNR, ITGA8, NF1, COL3A1, PDGFRA, COL12A1, COL5A2, COL11A1, COL5A1, SMARCA4	196	104	13528	7.30024	0.00517904	0.000126638	0.00428437
GOTERM_BP_FAT	GO:0060537~muscle tissue development	11	5.5	1.29664e-05	EP300, MAPK14, DMD, MYBPC3, NF1, RHOA, OBSL1, MYH7, MYH6, TTN, COL11A1	196	125	13528	6.0738	0.026799	0.000502923	0.0224117
GOTERM_BP_FAT	GO:0007346~regulation of mitotic cell cycle	11	5.5	7.00595e-05	EGFR, NBN, TP53, CENPF, RB1, HERC2, EGF, TPR, MYC, ATM, SMARCA4	196	152	13528	4.9949	0.136516	0.00164785	0.121038
GOTERM_BP_FAT	GO:0042493~response to drug	11	5.5	0.00116594	NBN, SLC8A1, EP300, ERBB4, GRIN2A, TP53, CENPF, RYR2, CPS1, LRP2, STAT3	196	216	13528	3.51493	0.913194	0.015066	1.99647
GOTERM_BP_FAT	GO:0030097~hemopoiesis	11	5.5	0.00225485	XRCC5, SP1, PLCG2, NOTCH4, TP53, PRKDC, RB1, SPTA1, MED1, KDR, CTNNB1	196	236	13528	3.21705	0.991167	0.0259315	3.82707
GOTERM_BP_FAT	GO:0001568~blood vessel development	11	5.5	0.00293636	APOB, NOTCH1, MAPK14, NF1, NOTCH4, COL3A1, EGF, COL5A1, KDR, SMARCA4, CTNNB1	196	245	13528	3.09888	0.997889	0.0317404	4.95632
GOTERM_BP_FAT	GO:0060341~regulation of cellular localization	11	5.5	0.00321528	PRKCA, GRIN2B, MYBPC3, NF1, RHOA, SMAD4, RYR2, EGF, NLRP3, PCLO, GLI3	196	248	13528	3.06139	0.998825	0.0340076	5.41489
GOTERM_BP_FAT	GO:0001944~vasculature development	11	5.5	0.00350148	APOB, NOTCH1, MAPK14, NF1, NOTCH4, COL3A1, EGF, COL5A1, KDR, SMARCA4, CTNNB1	196	251	13528	3.0248	0.999356	0.0360756	5.88325
GOTERM_BP_FAT	GO:0048534~hemopoietic or lymphoid organ development	11	5.5	0.00448732	XRCC5, SP1, PLCG2, NOTCH4, TP53, PRKDC, RB1, SPTA1, MED1, KDR, CTNNB1	196	260	13528	2.92009	0.999919	0.0434706	7.47987
GOTERM_BP_FAT	GO:0055080~cation homeostasis	11	5.5	0.00858809	PRKCA, SLC8A1, HTT, RYR3, PLCG2, RYR1, TP53, RYR2, MYC, PRKCB, KDR	196	286	13528	2.65463	1	0.0722363	13.8515
GOTERM_BP_FAT	GO:0007268~synaptic transmission	11	5.5	0.0112576	PRKCA, GRIN2B, PCDHB3, DMD, UBC, GRIN2A, CACNA1E, NRXN1, PCLO, CTNNB1, CTNNA2	196	298	13528	2.54773	1	0.0875092	17.7747
GOTERM_BP_FAT	GO:0045892~negative regulation of transcription, DNA-dependent	11	5.5	0.0337598	SIN3A, SMAD4, TP53, NFKB1, RB1, NCOR1, SMARCA2, STAT3, NCOR2, SMARCA4, CTNNB1	196	356	13528	2.13265	1	0.194838	44.7699
GOTERM_BP_FAT	GO:0051253~negative regulation of RNA metabolic process	11	5.5	0.0371563	SIN3A, SMAD4, TP53, NFKB1, RB1, NCOR1, SMARCA2, STAT3, NCOR2, SMARCA4, CTNNB1	196	362	13528	2.09731	1	0.208092	48.0316
GOTERM_BP_FAT	GO:0007276~gamete generation	11	5.5	0.0591904	FMN2, APOB, NOTCH1, HTT, PRKDC, ALMS1, HERC2, MTOR, PPP2R2B, ATM, GLI1	196	395	13528	1.92209	1	0.290145	65.171
GOTERM_BP_FAT	GO:0034613~cellular protein localization	11	5.5	0.0742088	EGFR, STX5, NUP214, HTT, COPB1, TP53, HERC2, RIMS2, TPR, GLI3, CTNNB1	196	411	13528	1.84726	1	0.337734	73.6287
GOTERM_BP_FAT	GO:0070727~cellular macromolecule localization	11	5.5	0.0770435	EGFR, STX5, NUP214, HTT, COPB1, TP53, HERC2, RIMS2, TPR, GLI3, CTNNB1	196	414	13528	1.83388	1	0.345673	74.9902
GOTERM_BP_FAT	GO:0000075~cell cycle checkpoint	10	5	6.31939e-06	NBN, MAPK14, TP53, CENPF, BRIP1, RB1, ATR, TPR, ATM, BRCA1	196	91	13528	7.58466	0.0131519	0.000275778	0.0109234
GOTERM_BP_FAT	GO:0007611~learning or memory	10	5	3.18084e-05	PRKCA, KRAS, GRIN2B, HTT, FYN, ITGA8, NF1, GRIN2A, PRKCG, PLCB1	196	111	13528	6.21805	0.0644677	0.000951541	0.0549709
GOTERM_BP_FAT	GO:0014706~striated muscle tissue development	10	5	5.51538e-05	EP300, MAPK14, DMD, MYBPC3, RHOA, OBSL1, MYH7, MYH6, TTN, COL11A1	196	119	13528	5.80003	0.109124	0.00140816	0.0952981
GOTERM_BP_FAT	GO:0010038~response to metal ion	10	5	0.000103276	EGFR, ACTG1, ACTB, APOB, EP300, HTT, PLCG2, RYR2, TTN, CTNNB1	196	129	13528	5.35042	0.194567	0.00220548	0.178377
GOTERM_BP_FAT	GO:0007156~homophilic cell adhesion	10	5	0.000116239	CDH9, FAT3, FAT4, PCDH11X, PCDHB3, FAT1, PCDH10, L1CAM, PCDH15, CDH10	196	131	13528	5.26873	0.216147	0.00238474	0.200744
GOTERM_BP_FAT	GO:0001654~eye development	10	5	0.000123214	SP1, NF1, RPGRIP1L, ALMS1, COL5A2, GLI3, COL5A1, STAT3, MED1, CTNNB1	196	132	13528	5.22882	0.22752	0.00247912	0.212778
GOTERM_BP_FAT	GO:0045165~cell fate commitment	10	5	0.000182537	NOTCH1, ERBB4, NOTCH4, SMAD4, TP53, PRKDC, GLI3, KDR, SMARCA4, CTNNB1	196	139	13528	4.9655	0.317812	0.0033788	0.315072
GOTERM_BP_FAT	GO:0060284~regulation of cell development	10	5	0.0029182	XRCC5, NTRK3, NBN, NOTCH1, TIAM1, NF1, UBC, RHOA, SMAD4, TP53	196	205	13528	3.36685	0.997807	0.0317103	4.92639
GOTERM_BP_FAT	GO:0045596~negative regulation of cell differentiation	10	5	0.00412302	NBN, NOTCH1, NF1, CREBBP, NOTCH4, RHOA, TP53, TLR4, GLI3, CTNNB1	196	216	13528	3.19539	0.999826	0.0409522	6.89286
GOTERM_BP_FAT	GO:0055066~di-, tri-valent inorganic cation homeostasis	10	5	0.00788674	PRKCA, SLC8A1, HTT, RYR3, PLCG2, RYR1, RYR2, MYC, PRKCB, KDR	196	239	13528	2.88788	1	0.0684354	12.7919
GOTERM_BP_FAT	GO:0051056~regulation of small GTPase mediated signal transduction	10	5	0.0109046	OBSCN, VAV3, KRAS, MAP2K1, TIAM1, SOS1, NF1, RELN, MTOR, TTN	196	252	13528	2.73891	1	0.0858209	17.2657
GOTERM_BP_FAT	GO:0000122~negative regulation of transcription from RNA polymerase II promoter	10	5	0.0150789	SIN3A, TP53, NFKB1, RB1, NCOR1, SMARCA2, STAT3, NCOR2, SMARCA4, CTNNB1	196	266	13528	2.59475	1	0.108187	23.0984
GOTERM_BP_FAT	GO:0006281~DNA repair	10	5	0.022045	XRCC5, NBN, RAD21, TP53, PRKDC, BRIP1, WRN, ATR, ATM, BRCA1	196	284	13528	2.4303	1	0.142838	31.9781
GOTERM_BP_FAT	GO:0031399~regulation of protein modification process	10	5	0.0273572	PRKCA, EGFR, BTRC, UBC, SMAD4, PRKCG, TLR4, MTOR, EGF, BRCA1	196	295	13528	2.33967	1	0.167497	38.0904
GOTERM_BP_FAT	GO:0006941~striated muscle contraction	9	4.5	2.63548e-07	MYH3, RYR3, MYBPC3, MYH2, MYL1, RYR2, MYH7, MYH6, TTN	196	46	13528	13.504	0.00055198	2.30052e-05	0.000455577
GOTERM_BP_FAT	GO:0035113~embryonic appendage morphogenesis	9	4.5	3.56457e-05	NOTCH1, C2CD3, DYNC2H1, RPGRIP1L, FBN2, GLI3, MED1, SMARCA4, CTNNB1	196	87	13528	7.14004	0.0719587	0.00102248	0.0616005
GOTERM_BP_FAT	GO:0030326~embryonic limb morphogenesis	9	4.5	3.56457e-05	NOTCH1, C2CD3, DYNC2H1, RPGRIP1L, FBN2, GLI3, MED1, SMARCA4, CTNNB1	196	87	13528	7.14004	0.0719587	0.00102248	0.0616005
GOTERM_BP_FAT	GO:0010551~regulation of specific transcription from RNA polymerase II promoter	9	4.5	6.23182e-05	NOTCH1, TP53, PRKDC, NFKB1, NCOR1, SMARCA2, NCOR2, SMARCA4, CTNNB1	196	94	13528	6.60834	0.122397	0.001517	0.107671
GOTERM_BP_FAT	GO:0035108~limb morphogenesis	9	4.5	9.0148e-05	NOTCH1, C2CD3, DYNC2H1, RPGRIP1L, FBN2, GLI3, MED1, SMARCA4, CTNNB1	196	99	13528	6.27458	0.172105	0.00202878	0.155719
GOTERM_BP_FAT	GO:0035107~appendage morphogenesis	9	4.5	9.0148e-05	NOTCH1, C2CD3, DYNC2H1, RPGRIP1L, FBN2, GLI3, MED1, SMARCA4, CTNNB1	196	99	13528	6.27458	0.172105	0.00202878	0.155719
GOTERM_BP_FAT	GO:0048736~appendage development	9	4.5	0.000119211	NOTCH1, C2CD3, DYNC2H1, RPGRIP1L, FBN2, GLI3, MED1, SMARCA4, CTNNB1	196	103	13528	6.03091	0.221014	0.00242193	0.205872
GOTERM_BP_FAT	GO:0060173~limb development	9	4.5	0.000119211	NOTCH1, C2CD3, DYNC2H1, RPGRIP1L, FBN2, GLI3, MED1, SMARCA4, CTNNB1	196	103	13528	6.03091	0.221014	0.00242193	0.205872
GOTERM_BP_FAT	GO:0007265~Ras protein signal transduction	9	4.5	0.000136415	RHOJ, KRAS, ROCK1, MAP2K1, MAPK14, SOS1, NF1, MAPK3, RHOA	196	105	13528	5.91603	0.248593	0.00264287	0.23555
GOTERM_BP_FAT	GO:0060541~respiratory system development	9	4.5	0.000166023	NOTCH1, EP300, SP1, PDGFRA, RPGRIP1L, GLI3, KDR, GLI1, CTNNB1	196	108	13528	5.7517	0.293792	0.00310095	0.286605
GOTERM_BP_FAT	GO:0007018~microtubule-based movement	9	4.5	0.000227018	KIF2B, MAP2K1, HTT, DNAH3, DYNC2H1, DYNC1H1, DNAH8, DST, DNAH5	196	113	13528	5.4972	0.378524	0.00398914	0.391708
GOTERM_BP_FAT	GO:0022604~regulation of cell morphogenesis	9	4.5	0.000615958	RHOJ, NTRK3, TIAM1, FYN, RHOA, SMAD4, SPTA1, KDR, FN1	196	131	13528	4.74186	0.724958	0.00898617	1.05944
GOTERM_BP_FAT	GO:0032583~regulation of gene-specific transcription	9	4.5	0.000715303	NOTCH1, TP53, PRKDC, NFKB1, NCOR1, SMARCA2, NCOR2, SMARCA4, CTNNB1	196	134	13528	4.6357	0.776668	0.0100779	1.22932
GOTERM_BP_FAT	GO:0051493~regulation of cytoskeleton organization	9	4.5	0.000788424	NEB, SPTBN4, RHOA, SPTA1, MTOR, DST, BRCA1, SPTB, CTNNB1	196	136	13528	4.56753	0.80841	0.0108834	1.35418
GOTERM_BP_FAT	GO:0006816~calcium ion transport	9	4.5	0.00104454	SLC8A1, GRIN2B, FYN, RYR3, RYR1, GRIN2A, RYR2, CACNA1E, PRKCB	196	142	13528	4.37453	0.888023	0.0138488	1.79036
GOTERM_BP_FAT	GO:0000226~microtubule cytoskeleton organization	9	4.5	0.00130539	KIF2B, FMN2, PCNT, DYNC1H1, DST, NCOR1, BRCA1, CTNNB1, DCTN2	196	147	13528	4.22574	0.935208	0.0161572	2.23271
GOTERM_BP_FAT	GO:0006979~response to oxidative stress	9	4.5	0.00259073	PRKCA, EGFR, SLC8A1, EP300, ERBB4, MAP2K1, MYH7, TLR4, WRN	196	164	13528	3.78771	0.995637	0.0289491	4.38519
GOTERM_BP_FAT	GO:0015674~di-, tri-valent inorganic cation transport	9	4.5	0.00396477	SLC8A1, GRIN2B, FYN, RYR3, RYR1, GRIN2A, RYR2, CACNA1E, PRKCB	196	176	13528	3.52945	0.999757	0.0397855	6.63678
GOTERM_BP_FAT	GO:0040012~regulation of locomotion	9	4.5	0.0066958	PRKCA, EGFR, LAMA1, ERBB4, MAP2K1, NF1, PDGFRA, IRS1, KDR	196	192	13528	3.23533	0.999999	0.0606386	10.9645
GOTERM_BP_FAT	GO:0007398~ectoderm development	9	4.5	0.00827224	NOTCH1, MAP2K1, COL3A1, SFN, COL5A2, COL5A1, GLI1, SMARCA4, CTNNB1	196	199	13528	3.12153	1	0.0705101	13.3759
GOTERM_BP_FAT	GO:0046578~regulation of Ras protein signal transduction	9	4.5	0.0111222	OBSCN, VAV3, KRAS, MAP2K1, TIAM1, SOS1, NF1, MTOR, TTN	196	210	13528	2.95802	1	0.086818	17.5798
GOTERM_BP_FAT	GO:0048514~blood vessel morphogenesis	9	4.5	0.0115127	APOB, NOTCH1, MAPK14, NF1, NOTCH4, EGF, KDR, SMARCA4, CTNNB1	196	211	13528	2.944	1	0.0887573	18.1405
GOTERM_BP_FAT	GO:0007067~mitosis	9	4.5	0.0145109	KIF2B, RAD21, MAP2K1, CENPF, HGF, TTN, DCTN1, STAG2, DCTN2	196	220	13528	2.82356	1	0.10611	22.3283
GOTERM_BP_FAT	GO:0000280~nuclear division	9	4.5	0.0145109	KIF2B, RAD21, MAP2K1, CENPF, HGF, TTN, DCTN1, STAG2, DCTN2	196	220	13528	2.82356	1	0.10611	22.3283
GOTERM_BP_FAT	GO:0051050~positive regulation of transport	9	4.5	0.0156026	PRKCA, ERBB4, GRIN2B, PLCG2, RHOA, SMAD4, NLRP3, IRS1, GLI3	196	223	13528	2.78558	1	0.111003	23.8023
GOTERM_BP_FAT	GO:0000087~M phase of mitotic cell cycle	9	4.5	0.0160302	KIF2B, RAD21, MAP2K1, CENPF, HGF, TTN, DCTN1, STAG2, DCTN2	196	224	13528	2.77314	1	0.113128	24.3724
GOTERM_BP_FAT	GO:0048285~organelle fission	9	4.5	0.0180213	KIF2B, RAD21, MAP2K1, CENPF, HGF, TTN, DCTN1, STAG2, DCTN2	196	229	13528	2.71259	1	0.123112	26.9747
GOTERM_BP_FAT	GO:0033674~positive regulation of kinase activity	9	4.5	0.0189523	EGFR, VAV3, KRAS, MAP2K1, MET, RELN, HGF, EGF, IRS1	196	231	13528	2.68911	1	0.128275	28.1623
GOTERM_BP_FAT	GO:0048584~positive regulation of response to stimulus	9	4.5	0.0212393	PRKCA, NTRK3, FYN, PLCG2, PRKCG, TLR4, IRS1, BRCA1, KDR	196	236	13528	2.63213	1	0.139654	31.0029
GOTERM_BP_FAT	GO:0051347~positive regulation of transferase activity	9	4.5	0.0230806	EGFR, VAV3, KRAS, MAP2K1, MET, RELN, HGF, EGF, IRS1	196	240	13528	2.58827	1	0.148193	33.2126
GOTERM_BP_FAT	GO:0045321~leukocyte activation	9	4.5	0.0241347	ITGAL, NBN, FYN, PLCG2, TP53, PRKDC, TLR4, ITGAM, CTNNB1	196	242	13528	2.56687	1	0.153561	34.4474
GOTERM_BP_FAT	GO:0030003~cellular cation homeostasis	9	4.5	0.0310384	PRKCA, SLC8A1, RYR3, PLCG2, RYR1, TP53, RYR2, MYC, PRKCB	196	254	13528	2.44561	1	0.183925	42.0184
GOTERM_BP_FAT	GO:0030705~cytoskeleton-dependent intracellular transport	8	4	8.97195e-06	MAP2K1, HTT, MYH3, MYH2, MYL1, MYH7, MYH6, DST	196	52	13528	10.6185	0.0186208	0.000383525	0.0155081
GOTERM_BP_FAT	GO:0001889~liver development	8	4	1.02123e-05	NOTCH1, EP300, SP1, NF1, RPGRIP1L, HGF, MED1, CTNNB1	196	53	13528	10.4182	0.0211676	0.000419418	0.0176518
GOTERM_BP_FAT	GO:0042063~gliogenesis	8	4	3.98661e-05	EGFR, NOTCH1, NF1, PDGFRA, VCAN, RELN, SMARCA4, CTNNB1	196	65	13528	8.49482	0.0801283	0.00111299	0.0688916
GOTERM_BP_FAT	GO:0048592~eye morphogenesis	8	4	5.88538e-05	SP1, NF1, ALMS1, COL5A2, GLI3, COL5A1, STAT3, CTNNB1	196	69	13528	8.00237	0.116004	0.00148447	0.101688
GOTERM_BP_FAT	GO:0007229~integrin-mediated signaling pathway	8	4	6.46047e-05	ITGAL, VAV3, ITGAX, ITGA8, COL3A1, ITGB6, DST, ITGAM	196	70	13528	7.88805	0.126591	0.00155455	0.111619
GOTERM_BP_FAT	GO:0003007~heart morphogenesis	8	4	8.46724e-05	C2CD3, MYBPC3, MYH7, MYH6, TTN, COL11A1, COL5A1, SMARCA4	196	73	13528	7.56388	0.162552	0.00194751	0.146267
GOTERM_BP_FAT	GO:0042770~DNA damage response, signal transduction	8	4	0.000151661	NBN, MAPK14, TP53, BRIP1, ATR, SFN, ATM, BRCA1	196	80	13528	6.90204	0.272217	0.00291092	0.261842
GOTERM_BP_FAT	GO:0030031~cell projection assembly	8	4	0.000191148	C2CD3, VAV3, ROCK1, PCNT, DYNC2H1, RPGRIP1L, ALMS1, ACTN2	196	83	13528	6.65257	0.330011	0.00344658	0.329912
GOTERM_BP_FAT	GO:0007160~cell-matrix adhesion	8	4	0.00029501	ITGA8, COL3A1, ITGB6, RHOA, TNN, ACTN2, CTNNB1, FN1	196	89	13528	6.20408	0.461053	0.0049329	0.508743
GOTERM_BP_FAT	GO:0043523~regulation of neuron apoptosis	8	4	0.000316047	KRAS, ROCK1, HTT, NF1, RHOA, ESR1, TP53, ATM	196	90	13528	6.13515	0.484296	0.00508107	0.544927
GOTERM_BP_FAT	GO:0031589~cell-substrate adhesion	8	4	0.000531305	ITGA8, COL3A1, ITGB6, RHOA, TNN, ACTN2, CTNNB1, FN1	196	98	13528	5.63432	0.671553	0.00803551	0.91447
GOTERM_BP_FAT	GO:0030324~lung development	8	4	0.000564871	NOTCH1, EP300, SP1, PDGFRA, GLI3, KDR, GLI1, CTNNB1	196	99	13528	5.57741	0.693868	0.00841964	0.971978
GOTERM_BP_FAT	GO:0030323~respiratory tube development	8	4	0.000675798	NOTCH1, EP300, SP1, PDGFRA, GLI3, KDR, GLI1, CTNNB1	196	102	13528	5.41337	0.757384	0.00965362	1.1618
GOTERM_BP_FAT	GO:0060249~anatomical structure homeostasis	8	4	0.000849831	XRCC5, NBN, ERBB4, DMD, PRKDC, WRN, KDR, CTNNB1	196	106	13528	5.20909	0.831556	0.0116497	1.45893
GOTERM_BP_FAT	GO:0019216~regulation of lipid metabolic process	8	4	0.00117525	APOB, VAV3, STK11, NFKB1, RB1, MTOR, IRS1, BRCA1	196	112	13528	4.93003	0.914871	0.0150004	2.01225
GOTERM_BP_FAT	GO:0010564~regulation of cell cycle process	8	4	0.00130307	CENPF, RB1, HERC2, EGF, TPR, ATM, BRCA1, SMARCA4	196	114	13528	4.84354	0.934892	0.0162245	2.22879
GOTERM_BP_FAT	GO:0051052~regulation of DNA metabolic process	8	4	0.00130307	NBN, PDGFRA, TP53, PRKCG, ATR, MYC, BRCA1, GLI1	196	114	13528	4.84354	0.934892	0.0162245	2.22879
GOTERM_BP_FAT	GO:0042692~muscle cell differentiation	8	4	0.00183813	ACTG1, SYNE1, KRAS, OBSL1, RB1, MYH6, TTN, CTNNB1	196	121	13528	4.56333	0.978814	0.0217845	3.13034
GOTERM_BP_FAT	GO:0035239~tube morphogenesis	8	4	0.00242045	NOTCH1, C2CD3, NOTCH4, SMAD4, EGF, GLI3, KDR, CTNNB1	196	127	13528	4.34774	0.993761	0.0276599	4.10262
GOTERM_BP_FAT	GO:0048732~gland development	8	4	0.00340671	EGFR, ERBB4, MET, NF1, NOTCH4, IRS1, GLI3, GLI1	196	135	13528	4.0901	0.999215	0.0352882	5.7284
GOTERM_BP_FAT	GO:0009952~anterior/posterior pattern formation	8	4	0.0041627	NOTCH1, EP300, HTT, SMAD4, PRKDC, GLI3, ATM, CTNNB1	196	140	13528	3.94402	0.99984	0.0411444	6.95698
GOTERM_BP_FAT	GO:0043405~regulation of MAP kinase activity	8	4	0.00432804	PRKCA, EGFR, KRAS, MAP2K1, MET, NF1, HGF, EGF	196	141	13528	3.91605	0.999887	0.0421518	7.22365
GOTERM_BP_FAT	GO:0070482~response to oxygen levels	8	4	0.00432804	SLC8A1, EP300, NF1, CREBBP, PDGFRA, RYR1, SMAD4, RYR2	196	141	13528	3.91605	0.999887	0.0421518	7.22365
GOTERM_BP_FAT	GO:0051129~negative regulation of cellular component organization	8	4	0.00449829	SPTBN4, RHOA, CENPF, SPTA1, TPR, ATM, BRCA1, SPTB	196	142	13528	3.88847	0.999921	0.0433748	7.4975
GOTERM_BP_FAT	GO:0050767~regulation of neurogenesis	8	4	0.0102807	XRCC5, NTRK3, NBN, NOTCH1, TIAM1, NF1, RHOA, TP53	196	166	13528	3.32628	1	0.0826383	16.359
GOTERM_BP_FAT	GO:0030334~regulation of cell migration	8	4	0.0112707	EGFR, LAMA1, ERBB4, MAP2K1, NF1, PDGFRA, IRS1, KDR	196	169	13528	3.26724	1	0.087285	17.7935
GOTERM_BP_FAT	GO:0051345~positive regulation of hydrolase activity	8	4	0.0150713	EGFR, MAP2K1, MYBPC3, NF1, TP53, WRN, NLRP3, MYC	196	179	13528	3.08471	1	0.108504	23.0882
GOTERM_BP_FAT	GO:0000165~MAPKKK cascade	8	4	0.0172643	PRKCA, EGFR, MAP2K1, BRAF, MET, NF1, HGF, EGF	196	184	13528	3.00089	1	0.119376	25.9954
GOTERM_BP_FAT	GO:0008544~epidermis development	8	4	0.0172643	NOTCH1, MAP2K1, COL3A1, SFN, COL5A2, COL5A1, GLI1, SMARCA4	196	184	13528	3.00089	1	0.119376	25.9954
GOTERM_BP_FAT	GO:0055074~calcium ion homeostasis	8	4	0.0191993	PRKCA, SLC8A1, RYR3, PLCG2, RYR1, RYR2, PRKCB, KDR	196	188	13528	2.93704	1	0.129436	28.4744
GOTERM_BP_FAT	GO:0051270~regulation of cell motion	8	4	0.0218148	EGFR, LAMA1, ERBB4, MAP2K1, NF1, PDGFRA, IRS1, KDR	196	193	13528	2.86095	1	0.142312	31.7008
GOTERM_BP_FAT	GO:0046649~lymphocyte activation	8	4	0.0253905	ITGAL, NBN, FYN, PLCG2, TP53, PRKDC, ITGAM, CTNNB1	196	199	13528	2.77469	1	0.158604	35.8905
GOTERM_BP_FAT	GO:0055065~metal ion homeostasis	8	4	0.0291193	PRKCA, SLC8A1, RYR3, PLCG2, RYR1, RYR2, PRKCB, KDR	196	205	13528	2.69348	1	0.175907	40.001
GOTERM_BP_FAT	GO:0008361~regulation of cell size	8	4	0.0302331	NTRK3, EP300, SMAD4, TP53, TNN, RB1, MTOR, SFN	196	206	13528	2.6804	1	0.180548	41.1797
GOTERM_BP_FAT	GO:0006916~anti-apoptosis	8	4	0.0302331	BRAF, HTT, UBC, ESR1, PIK3CA, NFKB1, HGF, MYC	196	206	13528	2.6804	1	0.180548	41.1797
GOTERM_BP_FAT	GO:0030005~cellular di-, tri-valent inorganic cation homeostasis	8	4	0.0464325	PRKCA, SLC8A1, RYR3, PLCG2, RYR1, RYR2, MYC, PRKCB	196	227	13528	2.43244	1	0.245856	56.0396
GOTERM_BP_FAT	GO:0032270~positive regulation of cellular protein metabolic process	8	4	0.0518151	PRKCA, EP300, BTRC, UBC, SMAD4, TLR4, MTOR, BRCA1	196	233	13528	2.3698	1	0.263161	60.1375
GOTERM_BP_FAT	GO:0051247~positive regulation of protein metabolic process	8	4	0.0623771	PRKCA, EP300, BTRC, UBC, SMAD4, TLR4, MTOR, BRCA1	196	243	13528	2.27228	1	0.300867	67.155
GOTERM_BP_FAT	GO:0051240~positive regulation of multicellular organismal process	8	4	0.0626726	EGFR, ERBB4, SPTBN4, UBC, RARA, TLR4, CPS1, NLRP3	196	244	13528	2.26296	1	0.301426	67.3334
GOTERM_BP_FAT	GO:0030199~collagen fibril organization	7	3.5	2.99321e-06	COL14A1, NF1, COL3A1, COL12A1, COL5A2, COL11A1, COL5A1	196	29	13528	16.6601	0.00625117	0.000149293	0.00517405
GOTERM_BP_FAT	GO:0000077~DNA damage checkpoint	7	3.5	6.15892e-05	NBN, MAPK14, TP53, BRIP1, ATR, ATM, BRCA1	196	48	13528	10.0655	0.121055	0.00151689	0.106412
GOTERM_BP_FAT	GO:0031570~DNA integrity checkpoint	7	3.5	9.74092e-05	NBN, MAPK14, TP53, BRIP1, ATR, ATM, BRCA1	196	52	13528	9.29121	0.184605	0.0021236	0.168252
GOTERM_BP_FAT	GO:0051592~response to calcium ion	7	3.5	0.000133827	EGFR, ACTG1, ACTB, EP300, HTT, RYR2, TTN	196	55	13528	8.78442	0.244509	0.00264167	0.231087
GOTERM_BP_FAT	GO:0007612~learning	7	3.5	0.000217735	KRAS, GRIN2B, HTT, FYN, NF1, GRIN2A, PLCB1	196	60	13528	8.05238	0.366316	0.00389159	0.375718
GOTERM_BP_FAT	GO:0006302~double-strand break repair	7	3.5	0.000261065	XRCC5, NBN, RAD21, TP53, PRKDC, BRIP1, BRCA1	196	62	13528	7.79263	0.421318	0.0044373	0.450328
GOTERM_BP_FAT	GO:0045471~response to ethanol	7	3.5	0.0003109	PRKCA, EP300, GRIN2B, FYN, GRIN2A, TLR4, STAT3	196	64	13528	7.54911	0.478704	0.00503717	0.536074
GOTERM_BP_FAT	GO:0048754~branching morphogenesis of a tube	7	3.5	0.000338463	NOTCH1, NOTCH4, SMAD4, EGF, GLI3, KDR, CTNNB1	196	65	13528	7.43297	0.507962	0.00539911	0.583469
GOTERM_BP_FAT	GO:0032386~regulation of intracellular transport	7	3.5	0.000546431	MYBPC3, NF1, RHOA, SMAD4, RYR2, NLRP3, GLI3	196	71	13528	6.80483	0.681804	0.00820419	0.94039
GOTERM_BP_FAT	GO:0001763~morphogenesis of a branching structure	7	3.5	0.000682041	NOTCH1, NOTCH4, SMAD4, EGF, GLI3, KDR, CTNNB1	196	74	13528	6.52896	0.760539	0.00967644	1.17248
GOTERM_BP_FAT	GO:0045786~negative regulation of cell cycle	7	3.5	0.00109959	EGFR, TP53, CENPF, RB1, TPR, ATM, SMARCA4	196	81	13528	5.96473	0.900233	0.0143918	1.88387
GOTERM_BP_FAT	GO:0010639~negative regulation of organelle organization	7	3.5	0.00117242	SPTBN4, CENPF, SPTA1, TPR, ATM, BRCA1, SPTB	196	82	13528	5.89199	0.914365	0.0150562	2.00745
GOTERM_BP_FAT	GO:0032970~regulation of actin filament-based process	7	3.5	0.00212087	NEB, MYBPC3, SPTBN4, RHOA, SPTA1, MTOR, SPTB	196	92	13528	5.25155	0.988297	0.0246788	3.60357
GOTERM_BP_FAT	GO:0040017~positive regulation of locomotion	7	3.5	0.00291646	PRKCA, EGFR, ERBB4, MAP2K1, PDGFRA, IRS1, KDR	196	98	13528	4.93003	0.997799	0.0318568	4.92354
GOTERM_BP_FAT	GO:0007126~meiosis	7	3.5	0.00291646	FMN2, NBN, RAD21, PRDM9, ATM, STAG2, TAF1L	196	98	13528	4.93003	0.997799	0.0318568	4.92354
GOTERM_BP_FAT	GO:0051327~M phase of meiotic cell cycle	7	3.5	0.00291646	FMN2, NBN, RAD21, PRDM9, ATM, STAG2, TAF1L	196	98	13528	4.93003	0.997799	0.0318568	4.92354
GOTERM_BP_FAT	GO:0051321~meiotic cell cycle	7	3.5	0.00322572	FMN2, NBN, RAD21, PRDM9, ATM, STAG2, TAF1L	196	100	13528	4.83143	0.998851	0.0339452	5.432
GOTERM_BP_FAT	GO:0050954~sensory perception of mechanical stimulus	7	3.5	0.00373462	GRIN2B, FYN, SPTBN4, ALMS1, PCDH15, COL11A1, MYC	196	103	13528	4.69071	0.999606	0.037696	6.26316
GOTERM_BP_FAT	GO:0043627~response to estrogen stimulus	7	3.5	0.0041055	PRKCA, PDGFRA, ESR1, RARA, STAT3, BRCA1, CTNNB1	196	105	13528	4.60136	0.999819	0.0409754	6.86455
GOTERM_BP_FAT	GO:0006310~DNA recombination	7	3.5	0.0041055	XRCC5, NBN, RAD21, PRKDC, WRN, ATM, BRCA1	196	105	13528	4.60136	0.999819	0.0409754	6.86455
GOTERM_BP_FAT	GO:0007568~aging	7	3.5	0.00515143	PRKCA, KRAS, HTT, NOTCH4, TP53, WRN, LRP2	196	110	13528	4.39221	0.99998	0.048422	8.54102
GOTERM_BP_FAT	GO:0008624~induction of apoptosis by extracellular signals	7	3.5	0.00562019	PRKCA, OBSCN, VAV3, TIAM1, SOS1, UBC, RYR2	196	112	13528	4.31378	0.999993	0.0524879	9.28312
GOTERM_BP_FAT	GO:0051606~detection of stimulus	7	3.5	0.0072137	GRIN2B, FYN, RYR2, TLR4, NLRP3, COL11A1, MYC	196	118	13528	4.09443	1	0.0643595	11.7636
GOTERM_BP_FAT	GO:0001666~response to hypoxia	7	3.5	0.0130272	SLC8A1, EP300, NF1, CREBBP, RYR1, SMAD4, RYR2	196	134	13528	3.60554	1	0.0977727	20.2818
GOTERM_BP_FAT	GO:0050804~regulation of synaptic transmission	7	3.5	0.0139328	EGFR, KRAS, ERBB4, GRIN2B, HTT, UBC, GRIN2A	196	136	13528	3.55252	1	0.102791	21.5368
GOTERM_BP_FAT	GO:0009416~response to light stimulus	7	3.5	0.0148815	EGFR, KRAS, HTT, NF1, GRIN2A, TP53, WRN	196	138	13528	3.50104	1	0.107571	22.8316
GOTERM_BP_FAT	GO:0044087~regulation of cellular component biogenesis	7	3.5	0.0169119	PRKCA, SPTBN4, UBC, RHOA, SPTA1, MTOR, SPTB	196	142	13528	3.40241	1	0.117452	25.5353
GOTERM_BP_FAT	GO:0051969~regulation of transmission of nerve impulse	7	3.5	0.0197086	EGFR, KRAS, ERBB4, GRIN2B, HTT, UBC, GRIN2A	196	147	13528	3.28669	1	0.130998	29.1137
GOTERM_BP_FAT	GO:0031644~regulation of neurological system process	7	3.5	0.0234617	EGFR, KRAS, ERBB4, GRIN2B, HTT, UBC, GRIN2A	196	153	13528	3.1578	1	0.15002	33.6616
GOTERM_BP_FAT	GO:0051098~regulation of binding	7	3.5	0.0234617	EP300, KRAS, SMAD4, TLR4, ATR, NLRP3, SMARCA4	196	153	13528	3.1578	1	0.15002	33.6616
GOTERM_BP_FAT	GO:0048568~embryonic organ development	7	3.5	0.0383249	SP1, ITGA8, COL11A1, MYC, GLI3, MED1, GLI1	196	172	13528	2.80897	1	0.213441	49.1112
GOTERM_BP_FAT	GO:0051259~protein oligomerization	7	3.5	0.0401934	MAP2K1, BRAF, TP53, ACTN2, NLRP3, IRS1, CTNNB1	196	174	13528	2.77668	1	0.221073	50.7936
GOTERM_BP_FAT	GO:0051130~positive regulation of cellular component organization	7	3.5	0.0471079	PRKCA, NTRK3, TIAM1, RHOA, SMAD4, MTOR, EGF	196	181	13528	2.6693	1	0.247808	56.5748
GOTERM_BP_FAT	GO:0006874~cellular calcium ion homeostasis	7	3.5	0.049381	PRKCA, SLC8A1, RYR3, PLCG2, RYR1, RYR2, PRKCB	196	183	13528	2.64012	1	0.255862	58.3311
GOTERM_BP_FAT	GO:0040007~growth	7	3.5	0.049381	NBN, NOTCH1, ALMS1, TNN, MTOR, GLI3, SMARCA4	196	183	13528	2.64012	1	0.255862	58.3311
GOTERM_BP_FAT	GO:0031401~positive regulation of protein modification process	7	3.5	0.0538753	PRKCA, BTRC, UBC, SMAD4, TLR4, MTOR, BRCA1	196	187	13528	2.58365	1	0.271042	61.6085
GOTERM_BP_FAT	GO:0042060~wound healing	7	3.5	0.0579386	NOTCH1, NF1, MYH2, COL3A1, PDGFRA, COL5A1, FN1	196	191	13528	2.52954	1	0.285469	64.3612
GOTERM_BP_FAT	GO:0001558~regulation of cell growth	7	3.5	0.0618566	NTRK3, EP300, SMAD4, TP53, PAPPA2, RB1, SFN	196	194	13528	2.49043	1	0.299369	66.8384
GOTERM_BP_FAT	GO:0006875~cellular metal ion homeostasis	7	3.5	0.0645218	PRKCA, SLC8A1, RYR3, PLCG2, RYR1, RYR2, PRKCB	196	196	13528	2.46501	1	0.307685	68.4298
GOTERM_BP_FAT	GO:0031667~response to nutrient levels	7	3.5	0.0658063	SLC8A1, TP53, RYR2, RARA, MTOR, CPS1, LRP2	196	197	13528	2.4525	1	0.310887	69.1708
GOTERM_BP_FAT	GO:0009991~response to extracellular stimulus	7	3.5	0.0990781	SLC8A1, TP53, RYR2, RARA, MTOR, CPS1, LRP2	196	220	13528	2.1961	1	0.410207	83.5296
GOTERM_BP_FAT	GO:0010948~negative regulation of cell cycle process	6	3	2.48426e-05	CENPF, RB1, TPR, ATM, BRCA1, SMARCA4	196	25	13528	16.5649	0.0507147	0.000776503	0.0429352
GOTERM_BP_FAT	GO:0018108~peptidyl-tyrosine phosphorylation	6	3	0.000501581	ERBB4, FYN, PDGFRA, JAK1, RELN, EGF	196	46	13528	9.00266	0.650439	0.00769871	0.863519
GOTERM_BP_FAT	GO:0018212~peptidyl-tyrosine modification	6	3	0.000612151	ERBB4, FYN, PDGFRA, JAK1, RELN, EGF	196	48	13528	8.62755	0.722754	0.00899346	1.05293
GOTERM_BP_FAT	GO:0010001~glial cell differentiation	6	3	0.000968009	EGFR, NOTCH1, NF1, RELN, SMARCA4, CTNNB1	196	53	13528	7.81363	0.868528	0.0130048	1.66021
GOTERM_BP_FAT	GO:0008629~induction of apoptosis by intracellular signals	6	3	0.00105447	PRKCA, TP53, SFN, MYC, ATM, BRCA1	196	54	13528	7.66893	0.890331	0.0138918	1.80723
GOTERM_BP_FAT	GO:0048738~cardiac muscle tissue development	6	3	0.00134835	MYBPC3, OBSL1, MYH7, MYH6, TTN, COL11A1	196	57	13528	7.26531	0.940792	0.0164902	2.30539
GOTERM_BP_FAT	GO:0010552~positive regulation of specific transcription from RNA polymerase II promoter	6	3	0.00134835	NOTCH1, TP53, PRKDC, SMARCA2, SMARCA4, CTNNB1	196	57	13528	7.26531	0.940792	0.0164902	2.30539
GOTERM_BP_FAT	GO:0030518~steroid hormone receptor signaling pathway	6	3	0.00145855	ESR1, RARA, RB1, BRCA1, MED1, CTNNB1	196	58	13528	7.14004	0.953013	0.0176213	2.49157
GOTERM_BP_FAT	GO:0021537~telencephalon development	6	3	0.00242455	ERBB4, HTT, NF1, RPGRIP1L, RELN, GLI3	196	65	13528	6.37111	0.993815	0.0275561	4.10943
GOTERM_BP_FAT	GO:0010720~positive regulation of cell development	6	3	0.00314986	XRCC5, NTRK3, NOTCH1, TIAM1, RHOA, SMAD4	196	69	13528	6.00177	0.998652	0.0334951	5.30752
GOTERM_BP_FAT	GO:0030522~intracellular receptor-mediated signaling pathway	6	3	0.00451385	ESR1, RARA, RB1, BRCA1, MED1, CTNNB1	196	75	13528	5.52163	0.999923	0.0433229	7.52249
GOTERM_BP_FAT	GO:0034097~response to cytokine stimulus	6	3	0.00562888	PRKCA, COL3A1, PDGFRA, STAT3, CTNNB1, EPHA3	196	79	13528	5.24206	0.999993	0.0523346	9.29683
GOTERM_BP_FAT	GO:0007059~chromosome segregation	6	3	0.00625361	FMN2, RAD21, CENPF, TTN, BRCA1, STAG2	196	81	13528	5.11262	0.999998	0.0574819	10.2769
GOTERM_BP_FAT	GO:0046777~protein amino acid autophosphorylation	6	3	0.00764638	EGFR, NTRK3, FYN, MET, PDGFRA, MTOR	196	85	13528	4.87203	1	0.0666883	12.426
GOTERM_BP_FAT	GO:0043193~positive regulation of gene-specific transcription	6	3	0.00841791	NOTCH1, TP53, PRKDC, SMARCA2, SMARCA4, CTNNB1	196	87	13528	4.76003	1	0.0714222	13.5956
GOTERM_BP_FAT	GO:0051146~striated muscle cell differentiation	6	3	0.00882321	ACTG1, KRAS, OBSL1, RB1, MYH6, TTN	196	88	13528	4.70594	1	0.0732699	14.204
GOTERM_BP_FAT	GO:0030335~positive regulation of cell migration	6	3	0.00924181	EGFR, ERBB4, MAP2K1, PDGFRA, IRS1, KDR	196	89	13528	4.65306	1	0.0760262	14.8282
GOTERM_BP_FAT	GO:0032956~regulation of actin cytoskeleton organization	6	3	0.00924181	NEB, SPTBN4, RHOA, SPTA1, MTOR, SPTB	196	89	13528	4.65306	1	0.0760262	14.8282
GOTERM_BP_FAT	GO:0042327~positive regulation of phosphorylation	6	3	0.0130932	PRKCA, EGFR, SMAD4, TLR4, MTOR, EGF	196	97	13528	4.2693	1	0.0978982	20.374
GOTERM_BP_FAT	GO:0051272~positive regulation of cell motion	6	3	0.0136404	EGFR, ERBB4, MAP2K1, PDGFRA, IRS1, KDR	196	98	13528	4.22574	1	0.101086	21.1336
GOTERM_BP_FAT	GO:0035023~regulation of Rho protein signal transduction	6	3	0.0142027	OBSCN, VAV3, TIAM1, SOS1, MTOR, TTN	196	99	13528	4.18306	1	0.104324	21.9073
GOTERM_BP_FAT	GO:0048585~negative regulation of response to stimulus	6	3	0.0147805	PRKCA, COL3A1, MTOR, IRS1, NCOR1, CTNNA2	196	100	13528	4.14122	1	0.107612	22.6947
GOTERM_BP_FAT	GO:0045937~positive regulation of phosphate metabolic process	6	3	0.0147805	PRKCA, EGFR, SMAD4, TLR4, MTOR, EGF	196	100	13528	4.14122	1	0.107612	22.6947
GOTERM_BP_FAT	GO:0010562~positive regulation of phosphorus metabolic process	6	3	0.0147805	PRKCA, EGFR, SMAD4, TLR4, MTOR, EGF	196	100	13528	4.14122	1	0.107612	22.6947
GOTERM_BP_FAT	GO:0002009~morphogenesis of an epithelium	6	3	0.0153738	LAMA1, C2CD3, HTT, SMAD4, GLI3, CTNNB1	196	101	13528	4.10022	1	0.109825	23.4955
GOTERM_BP_FAT	GO:0043406~positive regulation of MAP kinase activity	6	3	0.0159828	EGFR, KRAS, MAP2K1, MET, HGF, EGF	196	102	13528	4.06002	1	0.113188	24.3094
GOTERM_BP_FAT	GO:0007050~cell cycle arrest	6	3	0.0166077	NBN, STK11, TP53, RB1, DST, MYC	196	103	13528	4.02061	1	0.116599	25.136
GOTERM_BP_FAT	GO:0080135~regulation of cellular response to stress	6	3	0.0166077	NTRK3, PRKCG, TLR4, MTOR, NCOR1, BRCA1	196	103	13528	4.02061	1	0.116599	25.136
GOTERM_BP_FAT	GO:0043010~camera-type eye development	6	3	0.0192693	SP1, NF1, RPGRIP1L, GLI3, MED1, CTNNB1	196	107	13528	3.8703	1	0.129058	28.5625
GOTERM_BP_FAT	GO:0007411~axon guidance	6	3	0.0192693	ANK3, TNR, UBC, L1CAM, RELN, NRXN1	196	107	13528	3.8703	1	0.129058	28.5625
GOTERM_BP_FAT	GO:0051223~regulation of protein transport	6	3	0.0245732	NF1, RHOA, SMAD4, EGF, NLRP3, GLI3	196	114	13528	3.63265	1	0.155226	34.9548
GOTERM_BP_FAT	GO:0070201~regulation of establishment of protein localization	6	3	0.0307363	NF1, RHOA, SMAD4, EGF, NLRP3, GLI3	196	121	13528	3.4225	1	0.182791	41.7051
GOTERM_BP_FAT	GO:0042110~T cell activation	6	3	0.0356839	ITGAL, FYN, TP53, PRKDC, ITGAM, CTNNB1	196	126	13528	3.28669	1	0.203268	46.6406
GOTERM_BP_FAT	GO:0048562~embryonic organ morphogenesis	6	3	0.0433941	SP1, ITGA8, COL11A1, MYC, GLI3, GLI1	196	133	13528	3.1137	1	0.233798	53.5544
GOTERM_BP_FAT	GO:0030155~regulation of cell adhesion	6	3	0.0482163	LAMA1, VAV3, MAP2K1, TNR, NF1, L1CAM	196	137	13528	3.02279	1	0.252345	57.4397
GOTERM_BP_FAT	GO:0030855~epithelial cell differentiation	6	3	0.0482163	LAMA1, MAP2K1, NOTCH4, SFN, KDR, SMARCA4	196	137	13528	3.02279	1	0.252345	57.4397
GOTERM_BP_FAT	GO:0032880~regulation of protein localization	6	3	0.0494695	NF1, RHOA, SMAD4, EGF, NLRP3, GLI3	196	138	13528	3.00089	1	0.255654	58.3981
GOTERM_BP_FAT	GO:0001525~angiogenesis	6	3	0.0630523	NOTCH1, MAPK14, NOTCH4, EGF, KDR, CTNNB1	196	148	13528	2.79812	1	0.302329	67.5615
GOTERM_BP_FAT	GO:0043434~response to peptide hormone stimulus	6	3	0.0719309	PRKCA, PRKDC, MTOR, CPS1, IRS1, STAT3	196	154	13528	2.68911	1	0.331732	72.4842
GOTERM_BP_FAT	GO:0006913~nucleocytoplasmic transport	6	3	0.0751696	NUP133, NUP214, HTT, TP53, TPR, GLI3	196	156	13528	2.65463	1	0.339306	74.0978
GOTERM_BP_FAT	GO:0051169~nuclear transport	6	3	0.078329	NUP133, NUP214, HTT, TP53, TPR, GLI3	196	158	13528	2.62103	1	0.34907	75.5856
GOTERM_BP_FAT	GO:0032101~regulation of response to external stimulus	6	3	0.0798891	PRKCA, NTRK3, TLR4, MTOR, KDR, CTNNA2	196	159	13528	2.60454	1	0.35414	76.2902
GOTERM_BP_FAT	GO:0046486~glycerolipid metabolic process	6	3	0.0850348	PIK3CG, APOB, ALMS1, PIK3CA, CPS1, PLCB1	196	162	13528	2.55631	1	0.367816	78.4809
GOTERM_BP_FAT	GO:0035116~embryonic hindlimb morphogenesis	5	2.5	0.00010934	NOTCH1, RPGRIP1L, MED1, SMARCA4, CTNNB1	196	18	13528	19.1723	0.204734	0.00226554	0.18884
GOTERM_BP_FAT	GO:0030048~actin filament-based movement	5	2.5	0.000299047	MYH3, MYH2, MYL1, MYH7, MYH6	196	23	13528	15.0044	0.465593	0.00496065	0.515686
GOTERM_BP_FAT	GO:0035137~hindlimb morphogenesis	5	2.5	0.000488107	NOTCH1, RPGRIP1L, MED1, SMARCA4, CTNNB1	196	26	13528	13.2732	0.640425	0.00754791	0.840414
GOTERM_BP_FAT	GO:0060415~muscle tissue morphogenesis	5	2.5	0.000566582	MYBPC3, MYH7, MYH6, TTN, COL11A1	196	27	13528	12.7816	0.694964	0.00838539	0.974908
GOTERM_BP_FAT	GO:0055008~cardiac muscle tissue morphogenesis	5	2.5	0.000566582	MYBPC3, MYH7, MYH6, TTN, COL11A1	196	27	13528	12.7816	0.694964	0.00838539	0.974908
GOTERM_BP_FAT	GO:0042384~cilium assembly	5	2.5	0.000653617	C2CD3, PCNT, DYNC2H1, RPGRIP1L, ALMS1	196	28	13528	12.3251	0.745836	0.00946724	1.12387
GOTERM_BP_FAT	GO:0060271~cilium morphogenesis	5	2.5	0.00123492	C2CD3, PCNT, DYNC2H1, RPGRIP1L, ALMS1	196	33	13528	10.4576	0.924887	0.015567	2.1134
GOTERM_BP_FAT	GO:0010553~negative regulation of specific transcription from RNA polymerase II promoter	5	2.5	0.00279427	NFKB1, NCOR1, SMARCA2, NCOR2, SMARCA4	196	41	13528	8.41712	0.997155	0.0307008	4.72192
GOTERM_BP_FAT	GO:0007093~mitotic cell cycle checkpoint	5	2.5	0.00332991	NBN, TP53, CENPF, TPR, ATM	196	43	13528	8.02563	0.999077	0.0346764	5.60273
GOTERM_BP_FAT	GO:0042306~regulation of protein import into nucleus	5	2.5	0.00362222	NF1, RHOA, SMAD4, NLRP3, GLI3	196	44	13528	7.84323	0.999501	0.0369359	6.08018
GOTERM_BP_FAT	GO:0032582~negative regulation of gene-specific transcription	5	2.5	0.00496541	NFKB1, NCOR1, SMARCA2, NCOR2, SMARCA4	196	48	13528	7.18963	0.99997	0.0469209	8.24496
GOTERM_BP_FAT	GO:0033157~regulation of intracellular protein transport	5	2.5	0.00706804	NF1, RHOA, SMAD4, NLRP3, GLI3	196	53	13528	6.51136	1	0.0633664	11.5395
GOTERM_BP_FAT	GO:0008360~regulation of cell shape	5	2.5	0.00754913	RHOJ, FYN, SPTA1, KDR, FN1	196	54	13528	6.39078	1	0.0661398	12.2775
GOTERM_BP_FAT	GO:0009612~response to mechanical stimulus	5	2.5	0.0085749	PRKCA, GRIN2B, FYN, COL11A1, MYC	196	56	13528	6.16254	1	0.0724184	13.8317
GOTERM_BP_FAT	GO:0007088~regulation of mitosis	5	2.5	0.0085749	CENPF, HERC2, EGF, TPR, ATM	196	56	13528	6.16254	1	0.0724184	13.8317
GOTERM_BP_FAT	GO:0051783~regulation of nuclear division	5	2.5	0.0085749	CENPF, HERC2, EGF, TPR, ATM	196	56	13528	6.16254	1	0.0724184	13.8317
GOTERM_BP_FAT	GO:0046822~regulation of nucleocytoplasmic transport	5	2.5	0.00968783	NF1, RHOA, SMAD4, NLRP3, GLI3	196	58	13528	5.95004	1	0.0792537	15.4886
GOTERM_BP_FAT	GO:0050769~positive regulation of neurogenesis	5	2.5	0.0102778	XRCC5, NTRK3, NOTCH1, TIAM1, RHOA	196	59	13528	5.84919	1	0.0829323	16.3548
GOTERM_BP_FAT	GO:0010212~response to ionizing radiation	5	2.5	0.0108906	TP53, PRKDC, LRP2, ATM, BRCA1	196	60	13528	5.7517	1	0.0860367	17.2455
GOTERM_BP_FAT	GO:0050808~synapse organization	5	2.5	0.0115265	ERBB4, ANK3, PCDHB3, NRXN1, CTNNB1	196	61	13528	5.65741	1	0.0885364	18.1604
GOTERM_BP_FAT	GO:0006275~regulation of DNA replication	5	2.5	0.0121859	NBN, PDGFRA, TP53, ATR, GLI1	196	62	13528	5.56616	1	0.0927127	19.0989
GOTERM_BP_FAT	GO:0050905~neuromuscular process	5	2.5	0.0121859	NBN, GRIN2B, GRIN2A, PCDH15, CTNNA2	196	62	13528	5.56616	1	0.0927127	19.0989
GOTERM_BP_FAT	GO:0030879~mammary gland development	5	2.5	0.0128689	ERBB4, MET, NOTCH4, IRS1, GLI3	196	63	13528	5.47781	1	0.0969815	20.0605
GOTERM_BP_FAT	GO:0030832~regulation of actin filament length	5	2.5	0.0128689	NEB, SPTBN4, SPTA1, MTOR, SPTB	196	63	13528	5.47781	1	0.0969815	20.0605
GOTERM_BP_FAT	GO:0048167~regulation of synaptic plasticity	5	2.5	0.0135758	KRAS, GRIN2B, HTT, UBC, GRIN2A	196	64	13528	5.39222	1	0.100984	21.0444
GOTERM_BP_FAT	GO:0050730~regulation of peptidyl-tyrosine phosphorylation	5	2.5	0.0166488	PRKCA, EGFR, TLR4, MTOR, EGF	196	68	13528	5.07503	1	0.116486	25.1901
GOTERM_BP_FAT	GO:0051656~establishment of organelle localization	5	2.5	0.0174795	STX5, FMN2, MAP2K1, COPB1, CENPF	196	69	13528	5.00148	1	0.120389	26.2751
GOTERM_BP_FAT	GO:0050678~regulation of epithelial cell proliferation	5	2.5	0.0192174	EGFR, LAMA1, NOTCH1, ERBB4, KDR	196	71	13528	4.86059	1	0.129139	28.4971
GOTERM_BP_FAT	GO:0009581~detection of external stimulus	5	2.5	0.0220185	GRIN2B, FYN, TLR4, COL11A1, MYC	196	74	13528	4.66354	1	0.143114	31.9463
GOTERM_BP_FAT	GO:0000302~response to reactive oxygen species	5	2.5	0.0230047	PRKCA, SLC8A1, EP300, ERBB4, MYH7	196	75	13528	4.60136	1	0.148186	33.1228
GOTERM_BP_FAT	GO:0032496~response to lipopolysaccharide	5	2.5	0.0250567	MAPK14, PLCG2, TLR4, CPS1, EPHA3	196	77	13528	4.48184	1	0.157593	35.5099
GOTERM_BP_FAT	GO:0008016~regulation of heart contraction	5	2.5	0.0250567	PRKCA, SLC8A1, RYR2, MYH7, MYH6	196	77	13528	4.48184	1	0.157593	35.5099
GOTERM_BP_FAT	GO:0051384~response to glucocorticoid stimulus	5	2.5	0.0261228	PRKCA, EP300, KRAS, MAP2K1, CPS1	196	78	13528	4.42439	1	0.162364	36.7181
GOTERM_BP_FAT	GO:0048871~multicellular organismal homeostasis	5	2.5	0.0343442	ERBB4, STAT3, KDR, CTNNB1, EPHA3	196	85	13528	4.06002	1	0.197374	45.3445
GOTERM_BP_FAT	GO:0031960~response to corticosteroid stimulus	5	2.5	0.0343442	PRKCA, EP300, KRAS, MAP2K1, CPS1	196	85	13528	4.06002	1	0.197374	45.3445
GOTERM_BP_FAT	GO:0002237~response to molecule of bacterial origin	5	2.5	0.035628	MAPK14, PLCG2, TLR4, CPS1, EPHA3	196	86	13528	4.01281	1	0.20352	46.5871
GOTERM_BP_FAT	GO:0048589~developmental growth	5	2.5	0.0369394	NBN, NOTCH1, ALMS1, GLI3, SMARCA4	196	87	13528	3.96669	1	0.20808	47.8288
GOTERM_BP_FAT	GO:0051640~organelle localization	5	2.5	0.0439093	STX5, FMN2, MAP2K1, COPB1, CENPF	196	92	13528	3.75111	1	0.235684	53.9849
GOTERM_BP_FAT	GO:0001822~kidney development	5	2.5	0.0499811	ITGA8, NF1, SMAD4, RPGRIP1L, GLI3	196	96	13528	3.59481	1	0.256758	58.7834
GOTERM_BP_FAT	GO:0007605~sensory perception of sound	5	2.5	0.0515676	SPTBN4, ALMS1, PCDH15, COL11A1, MYC	196	97	13528	3.55775	1	0.262673	59.9573
GOTERM_BP_FAT	GO:0051090~regulation of transcription factor activity	5	2.5	0.061659	EP300, KRAS, TLR4, NLRP3, SMARCA4	196	103	13528	3.35051	1	0.299209	66.7174
GOTERM_BP_FAT	GO:0043408~regulation of MAPKKK cascade	5	2.5	0.0727161	GRIN2B, NF1, TLR4, NCOR1, CTNNB1	196	109	13528	3.16607	1	0.333387	72.8839
GOTERM_BP_FAT	GO:0001655~urogenital system development	5	2.5	0.074651	ITGA8, NF1, SMAD4, RPGRIP1L, GLI3	196	110	13528	3.13729	1	0.338725	73.8456
GOTERM_BP_FAT	GO:0032844~regulation of homeostatic process	5	2.5	0.0826486	MAPK14, NF1, RYR1, RYR2, MYC	196	114	13528	3.02721	1	0.361381	77.4898
GOTERM_BP_FAT	GO:0001503~ossification	5	2.5	0.0847116	EGFR, SP1, NF1, COL5A2, GLI1	196	115	13528	3.00089	1	0.367376	78.3491
GOTERM_BP_FAT	GO:0051101~regulation of DNA binding	5	2.5	0.09761	EP300, KRAS, TLR4, NLRP3, SMARCA4	196	121	13528	2.85208	1	0.406075	83.0594
GOTERM_BP_FAT	GO:0014070~response to organic cyclic substance	5	2.5	0.09761	PRKCA, RYR1, RYR2, STAT3, CTNNB1	196	121	13528	2.85208	1	0.406075	83.0594
GOTERM_BP_FAT	GO:0007016~cytoskeletal anchoring at plasma membrane	4	2	0.00015659	TLN1, ANK3, DMD, SPTBN4	196	8	13528	34.5102	0.279696	0.00297812	0.270343
GOTERM_BP_FAT	GO:0033275~actin-myosin filament sliding	4	2	0.000232393	MYH2, MYL1, MYH7, MYH6	196	9	13528	30.6757	0.385483	0.00401604	0.400963
GOTERM_BP_FAT	GO:0070252~actin-mediated cell contraction	4	2	0.000232393	MYH2, MYL1, MYH7, MYH6	196	9	13528	30.6757	0.385483	0.00401604	0.400963
GOTERM_BP_FAT	GO:0030049~muscle filament sliding	4	2	0.000232393	MYH2, MYL1, MYH7, MYH6	196	9	13528	30.6757	0.385483	0.00401604	0.400963
GOTERM_BP_FAT	GO:0050974~detection of mechanical stimulus involved in sensory perception	4	2	0.000758242	GRIN2B, FYN, COL11A1, MYC	196	13	13528	21.237	0.795895	0.0105382	1.30266
GOTERM_BP_FAT	GO:0050982~detection of mechanical stimulus	4	2	0.00143809	GRIN2B, FYN, COL11A1, MYC	196	16	13528	17.2551	0.950953	0.0174769	2.45704
GOTERM_BP_FAT	GO:0030239~myofibril assembly	4	2	0.00323923	ACTG1, OBSL1, MYH6, TTN	196	21	13528	13.1467	0.998883	0.0339151	5.45417
GOTERM_BP_FAT	GO:0007030~Golgi organization	4	2	0.00323923	SYNE1, MAP2K1, DYNC2H1, COG1	196	21	13528	13.1467	0.998883	0.0339151	5.45417
GOTERM_BP_FAT	GO:0030071~regulation of mitotic metaphase/anaphase transition	4	2	0.00371124	CENPF, HERC2, TPR, ATM	196	22	13528	12.5492	0.999586	0.0376451	6.22513
GOTERM_BP_FAT	GO:0055010~ventricular cardiac muscle morphogenesis	4	2	0.00371124	MYBPC3, MYH7, MYH6, COL11A1	196	22	13528	12.5492	0.999586	0.0376451	6.22513
GOTERM_BP_FAT	GO:0008542~visual learning	4	2	0.00668673	KRAS, HTT, NF1, GRIN2A	196	27	13528	10.2252	0.999999	0.0608207	10.9505
GOTERM_BP_FAT	GO:0000723~telomere maintenance	4	2	0.0074107	XRCC5, NBN, PRKDC, WRN	196	28	13528	9.86006	1	0.0652348	12.0658
GOTERM_BP_FAT	GO:0007159~leukocyte adhesion	4	2	0.0074107	ITGAL, ROCK1, L1CAM, ITGAM	196	28	13528	9.86006	1	0.0652348	12.0658
GOTERM_BP_FAT	GO:0031032~actomyosin structure organization	4	2	0.0074107	ACTG1, OBSL1, MYH6, TTN	196	28	13528	9.86006	1	0.0652348	12.0658
GOTERM_BP_FAT	GO:0032200~telomere organization	4	2	0.00817928	XRCC5, NBN, PRKDC, WRN	196	29	13528	9.52006	1	0.0703127	13.2354
GOTERM_BP_FAT	GO:0043588~skin development	4	2	0.00817928	COL3A1, SFN, COL5A2, COL5A1	196	29	13528	9.52006	1	0.0703127	13.2354
GOTERM_BP_FAT	GO:0007632~visual behavior	4	2	0.00985253	KRAS, HTT, NF1, GRIN2A	196	31	13528	8.90586	1	0.0799312	15.7312
GOTERM_BP_FAT	GO:0008630~DNA damage response, signal transduction resulting in induction of apoptosis	4	2	0.0117106	TP53, SFN, ATM, BRCA1	196	33	13528	8.36611	1	0.0895663	18.4234
GOTERM_BP_FAT	GO:0007569~cell aging	4	2	0.0117106	KRAS, HTT, TP53, WRN	196	33	13528	8.36611	1	0.0895663	18.4234
GOTERM_BP_FAT	GO:0050906~detection of stimulus involved in sensory perception	4	2	0.0148509	GRIN2B, FYN, COL11A1, MYC	196	36	13528	7.66893	1	0.107729	22.7902
GOTERM_BP_FAT	GO:0010927~cellular component assembly involved in morphogenesis	4	2	0.0148509	ACTG1, OBSL1, MYH6, TTN	196	36	13528	7.66893	1	0.107729	22.7902
GOTERM_BP_FAT	GO:0048565~gut development	4	2	0.0148509	NOTCH1, COL3A1, GLI3, CTNNB1	196	36	13528	7.66893	1	0.107729	22.7902
GOTERM_BP_FAT	GO:0002263~cell activation during immune response	4	2	0.0148509	ITGAL, PLCG2, TP53, TLR4	196	36	13528	7.66893	1	0.107729	22.7902
GOTERM_BP_FAT	GO:0002366~leukocyte activation during immune response	4	2	0.0148509	ITGAL, PLCG2, TP53, TLR4	196	36	13528	7.66893	1	0.107729	22.7902
GOTERM_BP_FAT	GO:0030521~androgen receptor signaling pathway	4	2	0.0148509	RB1, BRCA1, MED1, CTNNB1	196	36	13528	7.66893	1	0.107729	22.7902
GOTERM_BP_FAT	GO:0007613~memory	4	2	0.018422	GRIN2B, ITGA8, GRIN2A, PLCB1	196	39	13528	7.07902	1	0.12529	27.4881
GOTERM_BP_FAT	GO:0050679~positive regulation of epithelial cell proliferation	4	2	0.0210443	EGFR, LAMA1, ERBB4, KDR	196	41	13528	6.7337	1	0.138883	30.7649
GOTERM_BP_FAT	GO:0032507~maintenance of protein location in cell	4	2	0.0210443	TLN1, ANK3, DMD, SPTBN4	196	41	13528	6.7337	1	0.138883	30.7649
GOTERM_BP_FAT	GO:0001656~metanephros development	4	2	0.0253414	ITGA8, NF1, SMAD4, GLI3	196	44	13528	6.27458	1	0.158785	35.8346
GOTERM_BP_FAT	GO:0048593~camera-type eye morphogenesis	4	2	0.0253414	SP1, NF1, GLI3, CTNNB1	196	44	13528	6.27458	1	0.158785	35.8346
GOTERM_BP_FAT	GO:0007051~spindle organization	4	2	0.0268707	PCNT, DYNC1H1, NCOR1, DCTN2	196	45	13528	6.13515	1	0.166176	37.5529
GOTERM_BP_FAT	GO:0031346~positive regulation of cell projection organization	4	2	0.0300741	NTRK3, TIAM1, RHOA, MTOR	196	47	13528	5.87408	1	0.180688	41.0128
GOTERM_BP_FAT	GO:0045185~maintenance of protein location	4	2	0.031748	TLN1, ANK3, DMD, SPTBN4	196	48	13528	5.7517	1	0.186224	42.7481
GOTERM_BP_FAT	GO:0051651~maintenance of location in cell	4	2	0.031748	TLN1, ANK3, DMD, SPTBN4	196	48	13528	5.7517	1	0.186224	42.7481
GOTERM_BP_FAT	GO:0035282~segmentation	4	2	0.031748	EP300, RPGRIP1L, PRKDC, ATM	196	48	13528	5.7517	1	0.186224	42.7481
GOTERM_BP_FAT	GO:0042593~glucose homeostasis	4	2	0.0334699	ALMS1, CACNA1E, IRS1, STAT3	196	49	13528	5.63432	1	0.194362	44.4827
GOTERM_BP_FAT	GO:0019217~regulation of fatty acid metabolic process	4	2	0.0334699	STK11, MTOR, IRS1, BRCA1	196	49	13528	5.63432	1	0.194362	44.4827
GOTERM_BP_FAT	GO:0033500~carbohydrate homeostasis	4	2	0.0334699	ALMS1, CACNA1E, IRS1, STAT3	196	49	13528	5.63432	1	0.194362	44.4827
GOTERM_BP_FAT	GO:0043524~negative regulation of neuron apoptosis	4	2	0.0370564	KRAS, ROCK1, HTT, RHOA	196	51	13528	5.41337	1	0.208129	47.9383
GOTERM_BP_FAT	GO:0055002~striated muscle cell development	4	2	0.0389206	ACTG1, OBSL1, MYH6, TTN	196	52	13528	5.30926	1	0.21587	49.6533
GOTERM_BP_FAT	GO:0051291~protein heterooligomerization	4	2	0.0389206	MAP2K1, BRAF, IRS1, CTNNB1	196	52	13528	5.30926	1	0.21587	49.6533
GOTERM_BP_FAT	GO:0042476~odontogenesis	4	2	0.0427895	ERBB4, PDGFRA, GLI3, CTNNB1	196	54	13528	5.11262	1	0.23205	53.0444
GOTERM_BP_FAT	GO:0032355~response to estradiol stimulus	4	2	0.0427895	PRKCA, PDGFRA, RARA, STAT3	196	54	13528	5.11262	1	0.23205	53.0444
GOTERM_BP_FAT	GO:0030833~regulation of actin filament polymerization	4	2	0.0427895	SPTBN4, SPTA1, MTOR, SPTB	196	54	13528	5.11262	1	0.23205	53.0444
GOTERM_BP_FAT	GO:0051494~negative regulation of cytoskeleton organization	4	2	0.0447936	SPTBN4, SPTA1, BRCA1, SPTB	196	55	13528	5.01967	1	0.239311	54.7151
GOTERM_BP_FAT	GO:0055001~muscle cell development	4	2	0.0468438	ACTG1, OBSL1, MYH6, TTN	196	56	13528	4.93003	1	0.247179	56.3662
GOTERM_BP_FAT	GO:0051054~positive regulation of DNA metabolic process	4	2	0.0468438	PDGFRA, PRKCG, BRCA1, GLI1	196	56	13528	4.93003	1	0.247179	56.3662
GOTERM_BP_FAT	GO:0010565~regulation of cellular ketone metabolic process	4	2	0.0489395	STK11, MTOR, IRS1, BRCA1	196	57	13528	4.84354	1	0.254453	57.9953
GOTERM_BP_FAT	GO:0009953~dorsal/ventral pattern formation	4	2	0.0554967	DYNC2H1, GLI3, GLI1, CTNNB1	196	60	13528	4.60136	1	0.277505	62.7301
GOTERM_BP_FAT	GO:0030902~hindbrain development	4	2	0.0554967	RPGRIP1L, GLI1, SMARCA4, CTNNA2	196	60	13528	4.60136	1	0.277505	62.7301
GOTERM_BP_FAT	GO:0051091~positive regulation of transcription factor activity	4	2	0.0554967	EP300, KRAS, TLR4, SMARCA4	196	60	13528	4.60136	1	0.277505	62.7301
GOTERM_BP_FAT	GO:0008064~regulation of actin polymerization or depolymerization	4	2	0.057771	SPTBN4, SPTA1, MTOR, SPTB	196	61	13528	4.52593	1	0.285398	64.2514
GOTERM_BP_FAT	GO:0032103~positive regulation of response to external stimulus	4	2	0.0648535	PRKCA, NTRK3, TLR4, KDR	196	64	13528	4.31378	1	0.308366	68.6228
GOTERM_BP_FAT	GO:0051235~maintenance of location	4	2	0.0648535	TLN1, ANK3, DMD, SPTBN4	196	64	13528	4.31378	1	0.308366	68.6228
GOTERM_BP_FAT	GO:0009582~detection of abiotic stimulus	4	2	0.0672993	GRIN2B, FYN, COL11A1, MYC	196	65	13528	4.24741	1	0.316211	70.0115
GOTERM_BP_FAT	GO:0007519~skeletal muscle tissue development	4	2	0.0697868	EP300, MAPK14, DMD, RHOA	196	66	13528	4.18306	1	0.324722	71.3644
GOTERM_BP_FAT	GO:0060538~skeletal muscle organ development	4	2	0.0697868	EP300, MAPK14, DMD, RHOA	196	66	13528	4.18306	1	0.324722	71.3644
GOTERM_BP_FAT	GO:0051222~positive regulation of protein transport	4	2	0.0723154	RHOA, SMAD4, NLRP3, GLI3	196	67	13528	4.12062	1	0.332531	72.6806
GOTERM_BP_FAT	GO:0032271~regulation of protein polymerization	4	2	0.0748846	SPTBN4, SPTA1, MTOR, SPTB	196	68	13528	4.06002	1	0.338919	73.9594
GOTERM_BP_FAT	GO:0043388~positive regulation of DNA binding	4	2	0.0801428	EP300, KRAS, TLR4, SMARCA4	196	70	13528	3.94402	1	0.354367	76.4029
GOTERM_BP_FAT	GO:0007369~gastrulation	4	2	0.0801428	HTT, SMAD4, TP53, CTNNB1	196	70	13528	3.94402	1	0.354367	76.4029
GOTERM_BP_FAT	GO:0045637~regulation of myeloid cell differentiation	4	2	0.0801428	MAPK14, TLR4, RB1, CTNNB1	196	70	13528	3.94402	1	0.354367	76.4029
GOTERM_BP_FAT	GO:0006937~regulation of muscle contraction	4	2	0.085557	PRKCA, MAP2K1, MYBPC3, RYR2	196	72	13528	3.83447	1	0.36896	78.6922
GOTERM_BP_FAT	GO:0009913~epidermal cell differentiation	4	2	0.085557	MAP2K1, SFN, GLI1, SMARCA4	196	72	13528	3.83447	1	0.36896	78.6922
GOTERM_BP_FAT	GO:0042113~B cell activation	4	2	0.0968354	NBN, PLCG2, TP53, PRKDC	196	76	13528	3.63265	1	0.404232	82.8063
GOTERM_BP_FAT	GO:0044242~cellular lipid catabolic process	4	2	0.0968354	APOB, PLCG1, PLCG2, CPS1	196	76	13528	3.63265	1	0.404232	82.8063
GOTERM_BP_FAT	GO:0010769~regulation of cell morphogenesis involved in differentiation	4	2	0.0997454	NTRK3, TIAM1, RHOA, SMAD4	196	77	13528	3.58548	1	0.41091	83.7392
GOTERM_BP_FAT	GO:0042953~lipoprotein transport	3	1.5	0.00862065	APOB, LRP2, PRKCB	196	10	13528	20.7061	1	0.0722126	13.9004
GOTERM_BP_FAT	GO:0043550~regulation of lipid kinase activity	3	1.5	0.00862065	VAV3, RB1, IRS1	196	10	13528	20.7061	1	0.0722126	13.9004
GOTERM_BP_FAT	GO:0007094~mitotic cell cycle spindle assembly checkpoint	3	1.5	0.010437	CENPF, TPR, ATM	196	11	13528	18.8237	1	0.0835285	16.5871
GOTERM_BP_FAT	GO:0045841~negative regulation of mitotic metaphase/anaphase transition	3	1.5	0.010437	CENPF, TPR, ATM	196	11	13528	18.8237	1	0.0835285	16.5871
GOTERM_BP_FAT	GO:0045214~sarcomere organization	3	1.5	0.0124066	ACTG1, MYH6, TTN	196	12	13528	17.2551	1	0.0939815	19.4108
GOTERM_BP_FAT	GO:0045839~negative regulation of mitosis	3	1.5	0.0124066	CENPF, TPR, ATM	196	12	13528	17.2551	1	0.0939815	19.4108
GOTERM_BP_FAT	GO:0031577~spindle checkpoint	3	1.5	0.0124066	CENPF, TPR, ATM	196	12	13528	17.2551	1	0.0939815	19.4108
GOTERM_BP_FAT	GO:0051784~negative regulation of nuclear division	3	1.5	0.0124066	CENPF, TPR, ATM	196	12	13528	17.2551	1	0.0939815	19.4108
GOTERM_BP_FAT	GO:0001539~ciliary or flagellar motility	3	1.5	0.016786	DNAH3, DNAH8, DNAH5	196	14	13528	14.7901	1	0.117008	25.3704
GOTERM_BP_FAT	GO:0001964~startle response	3	1.5	0.0217223	GRIN2B, GRIN2A, CTNNA2	196	16	13528	12.9413	1	0.142185	31.5892
GOTERM_BP_FAT	GO:0002026~regulation of the force of heart contraction	3	1.5	0.0217223	PRKCA, SLC8A1, MYH6	196	16	13528	12.9413	1	0.142185	31.5892
GOTERM_BP_FAT	GO:0008589~regulation of smoothened signaling pathway	3	1.5	0.0243883	C2CD3, RPGRIP1L, GLI1	196	17	13528	12.1801	1	0.154599	34.7413
GOTERM_BP_FAT	GO:0002062~chondrocyte differentiation	3	1.5	0.0271804	PRKCA, MAPK14, COL11A1	196	18	13528	11.5034	1	0.166976	37.8956
GOTERM_BP_FAT	GO:0002285~lymphocyte activation during immune response	3	1.5	0.0271804	ITGAL, PLCG2, TP53	196	18	13528	11.5034	1	0.166976	37.8956
GOTERM_BP_FAT	GO:0001837~epithelial to mesenchymal transition	3	1.5	0.0271804	NOTCH1, HGF, CTNNB1	196	18	13528	11.5034	1	0.166976	37.8956
GOTERM_BP_FAT	GO:0060048~cardiac muscle contraction	3	1.5	0.0300945	MYBPC3, MYL1, RYR2	196	19	13528	10.898	1	0.180293	41.0342
GOTERM_BP_FAT	GO:0060401~cytosolic calcium ion transport	3	1.5	0.0331265	SLC8A1, RYR1, RYR2	196	20	13528	10.3531	1	0.193068	44.1409
GOTERM_BP_FAT	GO:0050807~regulation of synapse organization	3	1.5	0.0362726	PRKCA, UBC, CTNNA2	196	21	13528	9.86006	1	0.205758	47.2009
GOTERM_BP_FAT	GO:0048169~regulation of long-term neuronal synaptic plasticity	3	1.5	0.0362726	KRAS, GRIN2B, GRIN2A	196	21	13528	9.86006	1	0.205758	47.2009
GOTERM_BP_FAT	GO:0001836~release of cytochrome c from mitochondria	3	1.5	0.0362726	TP53, SFN, MYC	196	21	13528	9.86006	1	0.205758	47.2009
GOTERM_BP_FAT	GO:0045930~negative regulation of mitotic cell cycle	3	1.5	0.0395287	EGFR, RB1, SMARCA4	196	22	13528	9.41187	1	0.218342	50.2012
GOTERM_BP_FAT	GO:0051693~actin filament capping	3	1.5	0.0395287	SPTBN4, SPTA1, SPTB	196	22	13528	9.41187	1	0.218342	50.2012
GOTERM_BP_FAT	GO:0043525~positive regulation of neuron apoptosis	3	1.5	0.0395287	NF1, TP53, ATM	196	22	13528	9.41187	1	0.218342	50.2012
GOTERM_BP_FAT	GO:0003015~heart process	3	1.5	0.0428911	MYBPC3, MYL1, RYR2	196	23	13528	9.00266	1	0.231958	53.1305
GOTERM_BP_FAT	GO:0007044~cell-substrate junction assembly	3	1.5	0.0428911	TLN1, ACTN2, FN1	196	23	13528	9.00266	1	0.231958	53.1305
GOTERM_BP_FAT	GO:0009954~proximal/distal pattern formation	3	1.5	0.0428911	GLI3, GLI1, CTNNB1	196	23	13528	9.00266	1	0.231958	53.1305
GOTERM_BP_FAT	GO:0060047~heart contraction	3	1.5	0.0428911	MYBPC3, MYL1, RYR2	196	23	13528	9.00266	1	0.231958	53.1305
GOTERM_BP_FAT	GO:0030835~negative regulation of actin filament depolymerization	3	1.5	0.0463562	SPTBN4, SPTA1, SPTB	196	24	13528	8.62755	1	0.246102	55.9788
GOTERM_BP_FAT	GO:0050803~regulation of synapse structure and activity	3	1.5	0.0463562	PRKCA, UBC, CTNNA2	196	24	13528	8.62755	1	0.246102	55.9788
GOTERM_BP_FAT	GO:0042733~embryonic digit morphogenesis	3	1.5	0.0499202	C2CD3, GLI3, CTNNB1	196	25	13528	8.28245	1	0.257093	58.7378
GOTERM_BP_FAT	GO:0032768~regulation of monooxygenase activity	3	1.5	0.0499202	EGFR, KRAS, NFKB1	196	25	13528	8.28245	1	0.257093	58.7378
GOTERM_BP_FAT	GO:0050772~positive regulation of axonogenesis	3	1.5	0.0499202	NTRK3, TIAM1, RHOA	196	25	13528	8.28245	1	0.257093	58.7378
GOTERM_BP_FAT	GO:0030330~DNA damage response, signal transduction by p53 class mediator	3	1.5	0.0535797	NBN, TP53, BRCA1	196	26	13528	7.96389	1	0.270368	61.4006
GOTERM_BP_FAT	GO:0030834~regulation of actin filament depolymerization	3	1.5	0.0573311	SPTBN4, SPTA1, SPTB	196	27	13528	7.66893	1	0.284157	63.9618
GOTERM_BP_FAT	GO:0033077~T cell differentiation in the thymus	3	1.5	0.0573311	TP53, PRKDC, CTNNB1	196	27	13528	7.66893	1	0.284157	63.9618
GOTERM_BP_FAT	GO:0042098~T cell proliferation	3	1.5	0.0573311	FYN, TP53, ITGAM	196	27	13528	7.66893	1	0.284157	63.9618
GOTERM_BP_FAT	GO:0030837~negative regulation of actin filament polymerization	3	1.5	0.0611711	SPTBN4, SPTA1, SPTB	196	28	13528	7.39504	1	0.297834	66.417
GOTERM_BP_FAT	GO:0046320~regulation of fatty acid oxidation	3	1.5	0.0611711	STK11, MTOR, IRS1	196	28	13528	7.39504	1	0.297834	66.417
GOTERM_BP_FAT	GO:0010970~microtubule-based transport	3	1.5	0.0650965	MAP2K1, HTT, DST	196	29	13528	7.14004	1	0.308684	68.7634
GOTERM_BP_FAT	GO:0032272~negative regulation of protein polymerization	3	1.5	0.0650965	SPTBN4, SPTA1, SPTB	196	29	13528	7.14004	1	0.308684	68.7634
GOTERM_BP_FAT	GO:0030856~regulation of epithelial cell differentiation	3	1.5	0.0650965	NOTCH1, NOTCH4, CTNNB1	196	29	13528	7.14004	1	0.308684	68.7634
GOTERM_BP_FAT	GO:0032388~positive regulation of intracellular transport	3	1.5	0.0691038	RHOA, SMAD4, GLI3	196	30	13528	6.90204	1	0.322711	70.9988
GOTERM_BP_FAT	GO:0042990~regulation of transcription factor import into nucleus	3	1.5	0.0691038	NF1, RHOA, NLRP3	196	30	13528	6.90204	1	0.322711	70.9988
GOTERM_BP_FAT	GO:0048661~positive regulation of smooth muscle cell proliferation	3	1.5	0.0731901	PRKCA, EGFR, NOTCH4	196	31	13528	6.67939	1	0.334521	73.1225
GOTERM_BP_FAT	GO:0008637~apoptotic mitochondrial changes	3	1.5	0.0731901	TP53, SFN, MYC	196	31	13528	6.67939	1	0.334521	73.1225
GOTERM_BP_FAT	GO:0019233~sensory perception of pain	3	1.5	0.0773523	GRIN2B, FYN, GRIN2A	196	32	13528	6.47066	1	0.346129	75.1344
GOTERM_BP_FAT	GO:0009880~embryonic pattern specification	3	1.5	0.0773523	C2CD3, RPGRIP1L, CTNNB1	196	32	13528	6.47066	1	0.346129	75.1344
GOTERM_BP_FAT	GO:0001709~cell fate determination	3	1.5	0.0815872	NOTCH4, SMARCA4, CTNNB1	196	33	13528	6.27458	1	0.358947	77.0353
GOTERM_BP_FAT	GO:0046324~regulation of glucose import	3	1.5	0.0815872	PRKCA, ERBB4, IRS1	196	33	13528	6.27458	1	0.358947	77.0353
GOTERM_BP_FAT	GO:0045665~negative regulation of neuron differentiation	3	1.5	0.0815872	NBN, NOTCH1, RHOA	196	33	13528	6.27458	1	0.358947	77.0353
GOTERM_BP_FAT	GO:0051650~establishment of vesicle localization	3	1.5	0.0815872	STX5, MAP2K1, COPB1	196	33	13528	6.27458	1	0.358947	77.0353
GOTERM_BP_FAT	GO:0010827~regulation of glucose transport	3	1.5	0.085892	PRKCA, ERBB4, IRS1	196	34	13528	6.09004	1	0.369435	78.8267
GOTERM_BP_FAT	GO:0050806~positive regulation of synaptic transmission	3	1.5	0.085892	EGFR, ERBB4, UBC	196	34	13528	6.09004	1	0.369435	78.8267
GOTERM_BP_FAT	GO:0001756~somitogenesis	3	1.5	0.085892	EP300, PRKDC, ATM	196	34	13528	6.09004	1	0.369435	78.8267
GOTERM_BP_FAT	GO:0031333~negative regulation of protein complex assembly	3	1.5	0.085892	SPTBN4, SPTA1, SPTB	196	34	13528	6.09004	1	0.369435	78.8267
GOTERM_BP_FAT	GO:0048145~regulation of fibroblast proliferation	3	1.5	0.0902639	NBN, PDGFRA, TP53	196	35	13528	5.91603	1	0.384037	80.5107
GOTERM_BP_FAT	GO:0048168~regulation of neuronal synaptic plasticity	3	1.5	0.0946999	KRAS, GRIN2B, GRIN2A	196	36	13528	5.7517	1	0.398521	82.0898
GOTERM_BP_FAT	GO:0051648~vesicle localization	3	1.5	0.0991975	STX5, MAP2K1, COPB1	196	37	13528	5.59625	1	0.409851	83.5672
GOTERM_BP_FAT	GO:0009895~negative regulation of catabolic process	3	1.5	0.0991975	GRIN2A, PRKCG, MTOR	196	37	13528	5.59625	1	0.409851	83.5672
GOTERM_BP_FAT	GO:0051971~positive regulation of transmission of nerve impulse	3	1.5	0.0991975	EGFR, ERBB4, UBC	196	37	13528	5.59625	1	0.409851	83.5672
GOTERM_BP_FAT	GO:0048012~hepatocyte growth factor receptor signaling pathway	2	1	0.0286224	MET, HGF	196	2	13528	69.0204	1	0.174129	39.4679
GOTERM_BP_FAT	GO:0007403~glial cell fate determination	2	1	0.0426264	SMARCA4, CTNNB1	196	3	13528	46.0136	1	0.231843	52.9059
GOTERM_BP_FAT	GO:0018394~peptidyl-lysine acetylation	2	1	0.0426264	EP300, CREBBP	196	3	13528	46.0136	1	0.231843	52.9059
GOTERM_BP_FAT	GO:0018076~N-terminal peptidyl-lysine acetylation	2	1	0.0426264	EP300, CREBBP	196	3	13528	46.0136	1	0.231843	52.9059
GOTERM_BP_FAT	GO:0050798~activated T cell proliferation	2	1	0.0426264	FYN, ITGAM	196	3	13528	46.0136	1	0.231843	52.9059
GOTERM_BP_FAT	GO:0050966~detection of mechanical stimulus involved in sensory perception of pain	2	1	0.0564296	GRIN2B, FYN	196	4	13528	34.5102	1	0.280914	63.3613
GOTERM_BP_FAT	GO:0051450~myoblast proliferation	2	1	0.0564296	MET, HGF	196	4	13528	34.5102	1	0.280914	63.3613
GOTERM_BP_FAT	GO:0048739~cardiac muscle fiber development	2	1	0.0700347	MYH6, TTN	196	5	13528	27.6082	1	0.325011	71.4961
GOTERM_BP_FAT	GO:0002360~T cell lineage commitment	2	1	0.0700347	TP53, PRKDC	196	5	13528	27.6082	1	0.325011	71.4961
GOTERM_BP_FAT	GO:0032964~collagen biosynthetic process	2	1	0.0700347	COL3A1, COL5A1	196	5	13528	27.6082	1	0.325011	71.4961
GOTERM_BP_FAT	GO:0002326~B cell lineage commitment	2	1	0.0700347	TP53, PRKDC	196	5	13528	27.6082	1	0.325011	71.4961
GOTERM_BP_FAT	GO:0043552~positive regulation of phosphoinositide 3-kinase activity	2	1	0.0834447	VAV3, IRS1	196	6	13528	23.0068	1	0.363544	77.8251
GOTERM_BP_FAT	GO:0007406~negative regulation of neuroblast proliferation	2	1	0.0834447	NF1, TP53	196	6	13528	23.0068	1	0.363544	77.8251
GOTERM_BP_FAT	GO:0055003~cardiac myofibril assembly	2	1	0.0834447	OBSL1, TTN	196	6	13528	23.0068	1	0.363544	77.8251
GOTERM_BP_FAT	GO:0043551~regulation of phosphoinositide 3-kinase activity	2	1	0.0834447	VAV3, IRS1	196	6	13528	23.0068	1	0.363544	77.8251
GOTERM_BP_FAT	GO:0042159~lipoprotein catabolic process	2	1	0.0834447	APOB, ATM	196	6	13528	23.0068	1	0.363544	77.8251
GOTERM_BP_FAT	GO:0006474~N-terminal protein amino acid acetylation	2	1	0.0966623	EP300, CREBBP	196	7	13528	19.7201	1	0.404401	82.7492
GOTERM_BP_FAT	GO:0034109~homotypic cell-cell adhesion	2	1	0.0966623	NCAM1, L1CAM	196	7	13528	19.7201	1	0.404401	82.7492
GOTERM_BP_FAT	GO:0001840~neural plate development	2	1	0.0966623	C2CD3, HTT	196	7	13528	19.7201	1	0.404401	82.7492
GOTERM_BP_FAT	GO:0014065~phosphoinositide 3-kinase cascade	2	1	0.0966623	NF1, IRS1	196	7	13528	19.7201	1	0.404401	82.7492
GOTERM_BP_FAT	GO:0043353~enucleate erythrocyte differentiation	2	1	0.0966623	SP1, RB1	196	7	13528	19.7201	1	0.404401	82.7492
GOTERM_BP_FAT	GO:0000052~citrulline metabolic process	2	1	0.0966623	HTT, CPS1	196	7	13528	19.7201	1	0.404401	82.7492
GOTERM_BP_FAT	GO:0021781~glial cell fate commitment	2	1	0.0966623	SMARCA4, CTNNB1	196	7	13528	19.7201	1	0.404401	82.7492
GOTERM_BP_FAT	GO:0043206~fibril organization	2	1	0.0966623	COL3A1, COL5A1	196	7	13528	19.7201	1	0.404401	82.7492

## Sheet: Go_CC
Category	Term	Count	%	PValue	Genes	List Total	Pop Hits	Pop Total	Fold Enrichment	Bonferroni	Benjamini	FDR
GOTERM_CC_FAT	GO:0005886~plasma membrane	85	42.5	5.97e-07	RHOJ, TLN1, L1CAM, TLR4, CTNNB1, APOB, ANK1, ANK2, GRIN2B, ANK3, TIAM1, COPB1, DYNC2H1, RHOA, GNG2, TPR, PRKCA, EGFR, BRAF, PCDH11X, PCDHB3, MYH2, ESR1, GRIN2A, ACTN2, MYH7, NRXN1, MYH6, PCLO, IRS1, CTNNA2, PRKCB, NCAM1, RYR1, PDGFRA, RYR2, DST, SPTB, ITGAL, ERBB4, KEAP1, RIMS2, ITGAM, EPHB6, KRAS, CDH9, ITGAX, SOS1, FAT1, DMD, COL6A3, ITGB6, OBSL1, EGF, FN1, OBSCN, PTPRD, SLC8A1, VAV3, MAP2K1, P…	180	3777	12782	1.59808	0.000216	1.27e-05	0.00082
GOTERM_CC_FAT	GO:0043232~intracellular non-membrane-bounded organelle	82	41	3.28e-14	XRCC5, TLN1, NBN, MYBPC3, TTN, GLI3, CTNNB1, KIF2B, ACTG1, RAD21, ANK1, SIN3A, ANK2, GRIN2B, ANK3, DYNC2H1, RHOA, DYNC1H1, TPR, MYC, STAG2, NUP133, STX5, C2CD3, ROCK1, MYH3, MYH2, TP53, GRIN2A, ACTN2, MYH7, RB1, MYH6, MYH8, PCLO, DCTN1, CTNNA2, DCTN2, FMN2, PRDM9, EP300, MAPK3, UBC, DST, ZNF98, SPTB, SMARCA4, ERBB4, MYL1, DNAH3, KEAP1, DNAH8, DNAH5, SOS1, DMD, PPP2R2B, CHD4, ACTB, MAP2K1, PCNT, S…	180	2596	12782	2.24303	1.19e-11	1.98e-12	4.52e-11
GOTERM_CC_FAT	GO:0043228~non-membrane-bounded organelle	82	41	3.28e-14	XRCC5, TLN1, NBN, MYBPC3, TTN, GLI3, CTNNB1, KIF2B, ACTG1, RAD21, ANK1, SIN3A, ANK2, GRIN2B, ANK3, DYNC2H1, RHOA, DYNC1H1, TPR, MYC, STAG2, NUP133, STX5, C2CD3, ROCK1, MYH3, MYH2, TP53, GRIN2A, ACTN2, MYH7, RB1, MYH6, MYH8, PCLO, DCTN1, CTNNA2, DCTN2, FMN2, PRDM9, EP300, MAPK3, UBC, DST, ZNF98, SPTB, SMARCA4, ERBB4, MYL1, DNAH3, KEAP1, DNAH8, DNAH5, SOS1, DMD, PPP2R2B, CHD4, ACTB, MAP2K1, PCNT, S…	180	2596	12782	2.24303	1.19e-11	1.98e-12	4.52e-11
GOTERM_CC_FAT	GO:0005856~cytoskeleton	61	30.5	1.58e-16	TLN1, MYBPC3, TTN, CTNNB1, KIF2B, ACTG1, ANK1, ANK2, GRIN2B, ANK3, RHOA, DYNC2H1, DYNC1H1, MYC, STAG2, C2CD3, ROCK1, MYH3, MYH2, GRIN2A, MYH7, ACTN2, RB1, MYH6, MYH8, PCLO, DCTN1, DCTN2, CTNNA2, FMN2, MAPK3, ZNF98, DST, SPTB, ERBB4, MYL1, DNAH3, KEAP1, DNAH8, DNAH5, SOS1, DMD, PPP2R2B, ACTB, MAP2K1, PCNT, SPTBN4, RPGRIP1L, ALMS1, CENPF, WRN, BRCA1, ATM, SYNE1, SYNE2, NEB, MAPK14, ITGA8, JAK1, SPT…	180	1381	12782	3.13662	4.02e-14	4.02e-14	1.55e-13
GOTERM_CC_FAT	GO:0044459~plasma membrane part	61	30.5	8.12e-08	RHOJ, TLN1, TLR4, L1CAM, CTNNB1, ANK1, ANK2, GRIN2B, ANK3, COPB1, RHOA, GNG2, TPR, EGFR, PCDHB3, PCDH11X, MYH2, ESR1, GRIN2A, ACTN2, MYH7, NRXN1, MYH6, IRS1, PCLO, CTNNA2, NCAM1, RYR1, PDGFRA, DST, SPTB, ITGAL, ERBB4, KEAP1, RIMS2, ITGAM, EPHB6, KRAS, ITGAX, DMD, FAT1, ITGB6, OBSL1, FN1, PTPRD, SLC8A1, MET, KDR, EPHA3, NTRK3, EPHA5, SYNE1, SYNE2, EPHA6, ITGA8, NOTCH4, CACNA1E, SPTA1, MTOR, LRP2, …	180	2203	12782	1.96626	2.94e-05	2.45e-06	0.000112
GOTERM_CC_FAT	GO:0044430~cytoskeletal part	43	21.5	1.4e-11	ERBB4, MYBPC3, MYL1, DNAH3, KEAP1, TTN, DNAH8, DNAH5, CTNNB1, KIF2B, GRIN2B, SOS1, DYNC2H1, DYNC1H1, MYC, C2CD3, MAP2K1, ROCK1, PCNT, MYH3, SPTBN4, MYH2, RPGRIP1L, GRIN2A, CENPF, ALMS1, MYH7, ACTN2, RB1, WRN, MYH6, MYH8, BRCA1, ATM, DCTN1, DCTN2, NEB, MAPK14, ITGA8, SPTA1, NCOR1, ZNF98, SPTB	180	952	12782	3.20743	5.05e-09	7.22e-10	1.92e-08
GOTERM_CC_FAT	GO:0043233~organelle lumen	43	21.5	0.000604	XRCC5, NBN, PRKDC, KEAP1, NFKB1, GLI3, CTNNB1, APOB, SIN3A, EGF, TPR, MYC, CHD4, TAF1L, FN1, ACTB, STX5, SPTBN4, MYH2, CREBBP, SMAD4, TP53, CENPF, MYH7, ACTN2, RB1, WRN, MYH6, HGF, ATR, CPS1, BRCA1, ATM, STAT3, EP300, SP1, MAPK14, MAPK3, UBC, NCOR1, SMARCA2, NCOR2, MED1	180	1820	12782	1.67774	0.196446	0.0053202	0.827016
GOTERM_CC_FAT	GO:0031974~membrane-enclosed lumen	43	21.5	0.000903	XRCC5, NBN, PRKDC, KEAP1, NFKB1, GLI3, CTNNB1, APOB, SIN3A, EGF, TPR, MYC, CHD4, TAF1L, FN1, ACTB, STX5, SPTBN4, MYH2, CREBBP, SMAD4, TP53, CENPF, MYH7, ACTN2, RB1, WRN, MYH6, HGF, ATR, CPS1, BRCA1, ATM, STAT3, EP300, SP1, MAPK14, MAPK3, UBC, NCOR1, SMARCA2, NCOR2, MED1	180	1856	12782	1.64519	0.278881	0.00757467	1.23377
GOTERM_CC_FAT	GO:0070013~intracellular organelle lumen	40	20	0.00257581	XRCC5, NBN, PRKDC, KEAP1, NFKB1, GLI3, CTNNB1, APOB, SIN3A, TPR, MYC, CHD4, TAF1L, ACTB, STX5, SPTBN4, MYH2, CREBBP, SMAD4, TP53, CENPF, MYH7, ACTN2, RB1, WRN, MYH6, ATR, CPS1, BRCA1, ATM, STAT3, EP300, SP1, MAPK14, MAPK3, UBC, NCOR1, SMARCA2, NCOR2, MED1	180	1779	12782	1.59665	0.606882	0.0181402	3.48299
GOTERM_CC_FAT	GO:0031981~nuclear lumen	38	19	0.000201	XRCC5, NBN, PRKDC, KEAP1, NFKB1, GLI3, CTNNB1, SIN3A, TPR, MYC, CHD4, TAF1L, ACTB, STX5, SPTBN4, MYH2, CREBBP, SMAD4, TP53, CENPF, MYH7, ACTN2, RB1, WRN, MYH6, ATR, BRCA1, ATM, STAT3, EP300, SP1, MAPK14, MAPK3, UBC, NCOR1, SMARCA2, NCOR2, MED1	180	1450	12782	1.86098	0.0702937	0.00214143	0.276371
GOTERM_CC_FAT	GO:0005829~cytosol	37	18.5	7.65e-05	TLN1, BTRC, NFKB1, TTN, CTNNB1, ACTG1, NUP214, TIAM1, COPB1, SOS1, PIK3CA, DYNC1H1, PLCB1, PIK3CG, PRKCA, ACTB, OBSCN, VAV3, MAP2K1, ROCK1, PCNT, SPTBN4, SMAD4, TP53, ALMS1, PRKCG, DCTN1, DCTN2, PRKCB, PLCG1, FYN, MAPK14, MAPK3, UBC, MTOR, SPTA1, SPTB	180	1330	12782	1.9755	0.027314	0.000989	0.1051
GOTERM_CC_FAT	GO:0042995~cell projection	33	16.5	2.23e-09	TLN1, DNAH3, L1CAM, DNAH8, GLI3, DNAH5, GLI1, CTNNB1, GRIN2B, ANK3, DYNC2H1, PIK3CA, ACTB, C2CD3, MAP2K1, HTT, NF1, SPTBN4, MET, RPGRIP1L, GRIN2A, ESR1, ALMS1, PRKCG, PCDH15, ACTN2, CTNNA2, DCTN2, NCAM1, ITGA8, RELN, MTOR, LRP2	180	697	12782	3.36208	8.06e-07	1.01e-07	3.06e-06
GOTERM_CC_FAT	GO:0005654~nucleoplasm	29	14.5	3.7e-05	XRCC5, NBN, PRKDC, NFKB1, GLI3, CTNNB1, SIN3A, TPR, MYC, CHD4, TAF1L, ACTB, CREBBP, SPTBN4, SMAD4, TP53, RB1, WRN, ATR, ATM, BRCA1, EP300, MAPK14, MAPK3, UBC, NCOR1, SMARCA2, NCOR2, MED1	180	882	12782	2.33483	0.0133138	0.000496	0.0508798
GOTERM_CC_FAT	GO:0031226~intrinsic to plasma membrane	27	13.5	0.0189461	ITGAL, TLR4, ITGAM, EPHB6, ITGAX, GRIN2B, FAT1, ITGB6, SLC8A1, PTPRD, PCDH11X, PCDHB3, MET, GRIN2A, NRXN1, IRS1, EPHA3, KDR, EPHA5, NTRK3, EPHA6, ITGA8, NOTCH4, PDGFRA, RYR1, SPTA1, SPTB	180	1215	12782	1.57802	0.999016	0.0839178	23.1195
GOTERM_CC_FAT	GO:0000267~cell fraction	26	13	0.00888533	L1CAM, CTNNB1, ACTG1, APOB, KRAS, GRIN2B, ANK3, DMD, PLCB1, EGF, PRKCA, ACTB, SLC8A1, MAP2K1, HTT, LRP1B, MET, GRIN2A, TP53, PRKCG, IRS1, PLCG2, RYR1, RYR2, MTOR, LRP2	180	1083	12782	1.70479	0.960477	0.0484905	11.5451
GOTERM_CC_FAT	GO:0015630~microtubule cytoskeleton	25	12.5	6.94e-07	DNAH3, KEAP1, DNAH8, DNAH5, CTNNB1, KIF2B, DYNC2H1, DYNC1H1, MYC, C2CD3, MAP2K1, ROCK1, PCNT, RPGRIP1L, ALMS1, CENPF, RB1, WRN, ATM, BRCA1, DCTN1, DCTN2, MAPK14, DST, NCOR1	180	549	12782	3.23366	0.000251	1.4e-05	0.000954
GOTERM_CC_FAT	GO:0005887~integral to plasma membrane	25	12.5	0.0428443	ITGAL, TLR4, ITGAM, EPHB6, ITGAX, GRIN2B, FAT1, ITGB6, SLC8A1, PTPRD, PCDH11X, PCDHB3, MET, GRIN2A, NRXN1, IRS1, EPHA3, KDR, EPHA5, NTRK3, EPHA6, ITGA8, NOTCH4, PDGFRA, RYR1	180	1188	12782	1.49434	1	0.156713	45.2229
GOTERM_CC_FAT	GO:0044421~extracellular region part	24	12	0.00787755	EGFR, COL3A1, PCDH15, SFN, COL5A2, COL5A1, LAMA1, APOB, COL14A1, GRIN2B, TNR, NOTCH4, COL6A3, COL12A1, TNN, RELN, VCAN, FBN2, LRP2, EGF, COL11A1, DST, MUC16, FN1	180	960	12782	1.77528	0.942901	0.0444268	10.3008
GOTERM_CC_FAT	GO:0030016~myofibril	20	10	8.23e-16	OBSCN, MYH3, MYBPC3, MYH2, MYL1, MYH7, ACTN2, MYH6, TTN, MYH8, CTNNB1, SYNE1, ANK1, NEB, GRIN2B, ANK2, DMD, RYR1, RYR2, OBSL1	180	111	12782	12.7948	2.81e-13	1.41e-13	1.07e-12
GOTERM_CC_FAT	GO:0044449~contractile fiber part	20	10	1.27e-15	OBSCN, MYH3, MYBPC3, MYH2, MYL1, MYH7, ACTN2, MYH6, TTN, MYH8, CTNNB1, SYNE1, ANK1, NEB, GRIN2B, ANK2, DMD, RYR1, RYR2, OBSL1	180	113	12782	12.5683	4.42e-13	1.47e-13	1.68e-12
GOTERM_CC_FAT	GO:0043292~contractile fiber	20	10	4.64e-15	OBSCN, MYH3, MYBPC3, MYH2, MYL1, MYH7, ACTN2, MYH6, TTN, MYH8, CTNNB1, SYNE1, ANK1, NEB, GRIN2B, ANK2, DMD, RYR1, RYR2, OBSL1	180	121	12782	11.7374	1.69e-12	3.38e-13	6.41e-12
GOTERM_CC_FAT	GO:0005694~chromosome	20	10	2.42e-05	XRCC5, NUP133, NBN, CREBBP, TP53, CENPF, RB1, ATR, TTN, DCTN1, BRCA1, DCTN2, KIF2B, RAD21, SIN3A, PRDM9, TPR, CHD4, STAG2, SMARCA4	180	460	12782	3.08744	0.00873287	0.000337	0.0332992
GOTERM_CC_FAT	GO:0005626~insoluble fraction	20	10	0.0259132	PRKCA, SLC8A1, LRP1B, MET, GRIN2A, TP53, PRKCG, L1CAM, IRS1, CTNNB1, APOB, KRAS, GRIN2B, ANK3, DMD, PLCG2, RYR1, RYR2, LRP2, PLCB1	180	839	12782	1.69276	0.999925	0.10698	30.2939
GOTERM_CC_FAT	GO:0030017~sarcomere	19	9.5	1.44e-15	OBSCN, MYH3, MYBPC3, MYH2, MYL1, ACTN2, MYH7, MYH6, TTN, CTNNB1, SYNE1, ANK1, NEB, GRIN2B, ANK2, DMD, RYR1, RYR2, OBSL1	180	98	12782	13.7675	5.22e-13	1.31e-13	1.99e-12
GOTERM_CC_FAT	GO:0043005~neuron projection	19	9.5	1.45e-06	ACTB, MAP2K1, HTT, NF1, SPTBN4, GRIN2A, ESR1, PRKCG, ACTN2, L1CAM, CTNNB1, CTNNA2, DCTN2, NCAM1, GRIN2B, ANK3, ITGA8, RELN, MTOR	180	342	12782	3.94506	0.000524	2.62e-05	0.00199085
GOTERM_CC_FAT	GO:0005624~membrane fraction	19	9.5	0.0345914	PRKCA, SLC8A1, LRP1B, MET, GRIN2A, PRKCG, L1CAM, IRS1, CTNNB1, APOB, KRAS, GRIN2B, ANK3, DMD, PLCG2, RYR1, RYR2, LRP2, PLCB1	180	809	12782	1.66775	0.999997	0.13341	38.3618
GOTERM_CC_FAT	GO:0015629~actin cytoskeleton	18	9	2.27e-07	MYH3, MYBPC3, MYH2, MYL1, SPTBN4, MYH7, ACTN2, MYH6, TTN, MYH8, CTNNA2, DCTN2, ACTG1, FMN2, NEB, SPTA1, DST, SPTB	180	269	12782	4.75167	8.21e-05	5.86e-06	0.000312
GOTERM_CC_FAT	GO:0016323~basolateral plasma membrane	17	8.5	2.49e-08	EGFR, TLN1, ERBB4, MYH2, MET, KEAP1, ACTN2, MYH7, MYH6, CTNNA2, CTNNB1, ANK1, ANK2, ANK3, DMD, NOTCH4, DST	180	203	12782	5.94674	9e-06	1e-06	3.42e-05
GOTERM_CC_FAT	GO:0044451~nucleoplasm part	17	8.5	0.00494309	ACTB, SPTBN4, CREBBP, TP53, SMAD4, PRKDC, RB1, GLI3, CTNNB1, SIN3A, EP300, NCOR1, MYC, NCOR2, CHD4, MED1, TAF1L	180	555	12782	2.17512	0.833679	0.0304548	6.5845
GOTERM_CC_FAT	GO:0044463~cell projection part	16	8	1.01e-06	C2CD3, MAP2K1, SPTBN4, DNAH3, RPGRIP1L, ESR1, ALMS1, ACTN2, L1CAM, DNAH8, DNAH5, CTNNB1, GRIN2B, ITGA8, DYNC2H1, LRP2	180	234	12782	4.85546	0.000365	1.92e-05	0.00138531
GOTERM_CC_FAT	GO:0031012~extracellular matrix	16	8	0.000103	COL3A1, COL5A2, COL5A1, LAMA1, COL14A1, GRIN2B, TNR, COL6A3, COL12A1, TNN, VCAN, RELN, FBN2, COL11A1, DST, FN1	180	345	12782	3.29327	0.0364478	0.00123685	0.14088
GOTERM_CC_FAT	GO:0044427~chromosomal part	16	8	0.000347	XRCC5, NUP133, NBN, CREBBP, TP53, CENPF, RB1, ATR, DCTN1, DCTN2, KIF2B, SIN3A, TPR, CHD4, STAG2, SMARCA4	180	386	12782	2.94347	0.118092	0.00339065	0.476028
GOTERM_CC_FAT	GO:0005730~nucleolus	16	8	0.0652973	STX5, NBN, MYH2, TP53, KEAP1, ACTN2, MYH7, WRN, MYH6, GLI3, STAT3, SIN3A, EP300, SP1, MAPK3, NCOR2	180	698	12782	1.62776	1	0.209465	60.4726
GOTERM_CC_FAT	GO:0009898~internal side of plasma membrane	15	7.5	0.000144	RHOJ, TLN1, CTNNA2, SYNE1, KRAS, SYNE2, COPB1, DMD, RHOA, GNG2, SPTA1, MTOR, TPR, COG1, SPTB	180	316	12782	3.37078	0.0508405	0.00162925	0.197928
GOTERM_CC_FAT	GO:0005578~proteinaceous extracellular matrix	15	7.5	0.000164	COL3A1, COL5A2, COL5A1, LAMA1, COL14A1, TNR, COL6A3, COL12A1, VCAN, RELN, TNN, FBN2, COL11A1, DST, FN1	180	320	12782	3.32865	0.0577607	0.00180129	0.225654
GOTERM_CC_FAT	GO:0030054~cell junction	15	7.5	0.0141729	TLN1, MYH2, GRIN2A, KEAP1, ACTN2, MYH7, MYH6, RIMS2, PCLO, CTNNB1, CTNNA2, GRIN2B, DMD, OBSL1, DST	180	518	12782	2.05631	0.9943	0.0701934	17.8156
GOTERM_CC_FAT	GO:0045202~synapse	14	7	0.00147781	ERBB4, GRIN2A, L1CAM, PCDH15, NRXN1, RIMS2, PCLO, CTNNB1, SYNE1, GRIN2B, ANK3, SOS1, ITGA8, DMD	180	355	12782	2.80044	0.414543	0.0115709	2.01228
GOTERM_CC_FAT	GO:0016023~cytoplasmic membrane-bounded vesicle	14	7	0.0454777	EGFR, HTT, ACTN2, HGF, PCLO, ATM, NOTCH1, APOB, GRIN2B, COPB1, LRP2, EGF, DST, FN1	180	550	12782	1.80756	1	0.16252	47.2584
GOTERM_CC_FAT	GO:0031988~membrane-bounded vesicle	14	7	0.0560296	EGFR, HTT, ACTN2, HGF, PCLO, ATM, NOTCH1, APOB, GRIN2B, COPB1, LRP2, EGF, DST, FN1	180	568	12782	1.75027	1	0.188386	54.7316
GOTERM_CC_FAT	GO:0009986~cell surface	12	6	0.00991618	NCAM1, ITGAL, ITGAX, TNR, DMD, NOTCH4, RARA, L1CAM, TNN, TLR4, ITGAM, SPTB	180	348	12782	2.44866	0.972882	0.0524205	12.8014
GOTERM_CC_FAT	GO:0044420~extracellular matrix part	11	5.5	5.52e-06	LAMA1, COL14A1, GRIN2B, COL6A3, COL3A1, COL12A1, COL5A2, COL11A1, DST, COL5A1, FN1	180	117	12782	6.67626	0.0019965	8.69e-05	0.00758808
GOTERM_CC_FAT	GO:0005815~microtubule organizing center	11	5.5	0.00298612	KIF2B, C2CD3, ROCK1, PCNT, RPGRIP1L, ALMS1, KEAP1, WRN, BRCA1, CTNNB1, DCTN2	180	253	12782	3.08744	0.661283	0.0206038	4.02731
GOTERM_CC_FAT	GO:0031674~I band	10	5	6.19e-08	OBSCN, GRIN2B, NEB, DMD, RYR1, RYR2, OBSL1, ACTN2, TTN, CTNNB1	180	55	12782	12.9111	2.24e-05	2.04e-06	8.51e-05
GOTERM_CC_FAT	GO:0030424~axon	10	5	0.000396	NCAM1, ACTB, MAP2K1, HTT, ANK3, NF1, SPTBN4, ESR1, L1CAM, CTNNA2	180	159	12782	4.46611	0.133431	0.00376168	0.542313
GOTERM_CC_FAT	GO:0005874~microtubule	10	5	0.0151153	KIF2B, MAP2K1, DNAH3, DYNC2H1, DYNC1H1, DNAH8, NCOR1, DCTN1, DNAH5, DCTN2	180	274	12782	2.59165	0.995968	0.0717991	18.889
GOTERM_CC_FAT	GO:0030018~Z disc	9	4.5	2.1e-07	OBSCN, GRIN2B, NEB, DMD, RYR2, OBSL1, ACTN2, TTN, CTNNB1	180	46	12782	13.8935	7.59e-05	5.84e-06	0.000288
GOTERM_CC_FAT	GO:0043235~receptor complex	9	4.5	0.000222	ITGAL, GRIN2B, ITGAX, ITGA8, ITGB6, GRIN2A, TLR4, IRS1, ITGAM	180	116	12782	5.50948	0.0772364	0.002294	0.30475
GOTERM_CC_FAT	GO:0005938~cell cortex	9	4.5	0.00103274	ACTG1, ACTB, MAP2K1, MYH2, SPTBN4, RYR1, SPTA1, SPTB, CTNNB1	180	146	12782	4.3774	0.312053	0.00827763	1.41022
GOTERM_CC_FAT	GO:0030425~dendrite	9	4.5	0.00206815	GRIN2B, MAP2K1, ITGA8, NF1, PRKCG, ACTN2, RELN, MTOR, CTNNB1	180	163	12782	3.92086	0.527372	0.0151785	2.80558
GOTERM_CC_FAT	GO:0005813~centrosome	9	4.5	0.0136861	KIF2B, ROCK1, PCNT, RPGRIP1L, ALMS1, KEAP1, WRN, CTNNB1, DCTN2	180	224	12782	2.85312	0.993185	0.0687855	17.256
GOTERM_CC_FAT	GO:0044456~synapse part	9	4.5	0.0224963	SYNE1, ERBB4, GRIN2B, ITGA8, SOS1, GRIN2A, L1CAM, NRXN1, PCLO	180	246	12782	2.59797	0.999735	0.0966878	26.8567
GOTERM_CC_FAT	GO:0000776~kinetochore	8	4	9.89e-05	KIF2B, NUP133, SIN3A, CREBBP, CENPF, TPR, DCTN1, DCTN2	180	77	12782	7.37778	0.0351827	0.00123429	0.135905
GOTERM_CC_FAT	GO:0030055~cell-substrate junction	8	4	0.000989	TLN1, DMD, MYH2, KEAP1, MYH7, ACTN2, MYH6, DST	180	112	12782	5.07222	0.301181	0.00811154	1.35151
GOTERM_CC_FAT	GO:0000775~chromosome, centromeric region	8	4	0.00178753	KIF2B, NUP133, SIN3A, CREBBP, CENPF, TPR, DCTN1, DCTN2	180	124	12782	4.58136	0.476735	0.0136856	2.42923
GOTERM_CC_FAT	GO:0045121~membrane raft	8	4	0.00397961	PRKCA, SLC8A1, KRAS, ERBB4, TNR, DMD, TLR4, IRS1	180	143	12782	3.97265	0.763898	0.0259039	5.33351
GOTERM_CC_FAT	GO:0005819~spindle	8	4	0.00462754	KIF2B, MAPK14, CENPF, RB1, MYC, NCOR1, ATM, DCTN1	180	147	12782	3.86455	0.81345	0.0295381	6.17648
GOTERM_CC_FAT	GO:0005912~adherens junction	8	4	0.00611228	TLN1, MYH2, KEAP1, MYH7, ACTN2, MYH6, CTNNB1, CTNNA2	180	155	12782	3.66509	0.89133	0.0369188	8.08198
GOTERM_CC_FAT	GO:0070161~anchoring junction	8	4	0.0105467	TLN1, MYH2, KEAP1, MYH7, ACTN2, MYH6, CTNNB1, CTNNA2	180	172	12782	3.30284	0.978467	0.0548803	13.5615
GOTERM_CC_FAT	GO:0005667~transcription factor complex	8	4	0.0285295	EP300, CREBBP, SMAD4, TP53, PRKDC, RB1, CTNNB1, TAF1L	180	210	12782	2.70519	0.999972	0.115974	32.8237
GOTERM_CC_FAT	GO:0031672~A band	7	3.5	4.94e-08	OBSCN, ANK1, ANK2, MYBPC3, MYH2, OBSL1, TTN	180	16	12782	31.0674	1.79e-05	1.79e-06	6.8e-05
GOTERM_CC_FAT	GO:0005859~muscle myosin complex	7	3.5	2.28e-07	MYH3, MYBPC3, MYH2, MYL1, MYH7, MYH6, MYH8	180	20	12782	24.8539	8.27e-05	5.51e-06	0.000314
GOTERM_CC_FAT	GO:0016460~myosin II complex	7	3.5	4.3e-07	MYH3, MYBPC3, MYH2, MYL1, MYH7, MYH6, MYH8	180	22	12782	22.5944	0.000156	9.72e-06	0.00059
GOTERM_CC_FAT	GO:0030286~dynein complex	7	3.5	6.74e-06	DNAH3, DYNC2H1, DYNC1H1, DNAH8, DCTN1, DNAH5, DCTN2	180	34	12782	14.6199	0.00243512	0.000102	0.00925713
GOTERM_CC_FAT	GO:0005581~collagen	7	3.5	8.03e-06	COL14A1, COL6A3, COL3A1, COL12A1, COL5A2, COL11A1, COL5A1	180	35	12782	14.2022	0.00290433	0.000116	0.0110433
GOTERM_CC_FAT	GO:0016459~myosin complex	7	3.5	0.000289	MYH3, MYBPC3, MYH2, MYL1, MYH7, MYH6, MYH8	180	65	12782	7.64735	0.0993111	0.00290121	0.396366
GOTERM_CC_FAT	GO:0016585~chromatin remodeling complex	7	3.5	0.000467	SIN3A, ESR1, RB1, NCOR1, SMARCA2, CHD4, SMARCA4	180	71	12782	7.0011	0.155701	0.0043303	0.640585
GOTERM_CC_FAT	GO:0005875~microtubule associated complex	7	3.5	0.00307837	DNAH3, DYNC2H1, DYNC1H1, DNAH8, DCTN1, DNAH5, DCTN2	180	102	12782	4.87331	0.672441	0.0208381	4.1493
GOTERM_CC_FAT	GO:0005929~cilium	7	3.5	0.00955797	DNAH3, DYNC2H1, RPGRIP1L, ALMS1, PCDH15, GLI3, GLI1	180	129	12782	3.85332	0.969089	0.0513128	12.3667
GOTERM_CC_FAT	GO:0043025~cell soma	7	3.5	0.0306483	MAP2K1, ITGA8, SOS1, SPTBN4, ESR1, CACNA1E, MTOR	180	168	12782	2.9588	0.999987	0.122805	34.8098
GOTERM_CC_FAT	GO:0044433~cytoplasmic vesicle part	7	3.5	0.0478235	EGFR, APOB, COPB1, ACTN2, HGF, EGF, FN1	180	187	12782	2.65817	1	0.165579	49.0124
GOTERM_CC_FAT	GO:0000785~chromatin	7	3.5	0.0630339	SIN3A, CENPF, RB1, ATR, CHD4, STAG2, SMARCA4	180	200	12782	2.48539	1	0.206316	59.1365
GOTERM_CC_FAT	GO:0005635~nuclear envelope	7	3.5	0.0689062	NUP133, NUP214, SYNE1, SYNE2, CENPF, NUP188, TPR	180	205	12782	2.42477	1	0.216373	62.5196
GOTERM_CC_FAT	GO:0032982~myosin filament	6	3	5.05e-06	MYH3, MYBPC3, MYH2, MYH7, MYH6, MYH8	180	19	12782	22.4246	0.00182678	8.31e-05	0.00694246
GOTERM_CC_FAT	GO:0044448~cell cortex part	6	3	0.006133	ACTG1, ACTB, MYH2, SPTBN4, SPTA1, SPTB	180	83	12782	5.13333	0.892147	0.036436	8.10832
GOTERM_CC_FAT	GO:0005925~focal adhesion	6	3	0.0142449	TLN1, MYH2, KEAP1, MYH7, ACTN2, MYH6	180	102	12782	4.17712	0.994449	0.0695948	17.898
GOTERM_CC_FAT	GO:0005924~cell-substrate adherens junction	6	3	0.0165812	TLN1, MYH2, KEAP1, MYH7, ACTN2, MYH6	180	106	12782	4.0195	0.997649	0.0775321	20.5327
GOTERM_CC_FAT	GO:0000793~condensed chromosome	6	3	0.0349577	KIF2B, NUP133, CREBBP, CENPF, TTN, BRCA1	180	129	12782	3.30284	0.999997	0.133353	38.6824
GOTERM_CC_FAT	GO:0000228~nuclear chromosome	6	3	0.0766694	XRCC5, NBN, RAD21, SIN3A, ATR, TTN	180	162	12782	2.63004	1	0.236521	66.594
GOTERM_CC_FAT	GO:0031430~M band	5	2.5	4.44e-06	OBSCN, ANK1, ANK2, OBSL1, TTN	180	9	12782	39.4506	0.00160471	7.65e-05	0.00609786
GOTERM_CC_FAT	GO:0008305~integrin complex	5	2.5	0.000672	ITGAL, ITGAX, ITGA8, ITGB6, ITGAM	180	29	12782	12.2433	0.215935	0.00577524	0.91943
GOTERM_CC_FAT	GO:0005930~axoneme	5	2.5	0.00251384	DNAH3, DYNC2H1, RPGRIP1L, DNAH8, DNAH5	180	41	12782	8.65989	0.597941	0.0180581	3.40054
GOTERM_CC_FAT	GO:0031983~vesicle lumen	5	2.5	0.00383716	APOB, ACTN2, HGF, EGF, FN1	180	46	12782	7.7186	0.751353	0.0254433	5.14724
GOTERM_CC_FAT	GO:0030863~cortical cytoskeleton	5	2.5	0.00482303	ACTG1, ACTB, SPTBN4, SPTA1, SPTB	180	49	12782	7.24603	0.826254	0.030238	6.42945
GOTERM_CC_FAT	GO:0042383~sarcolemma	5	2.5	0.0143751	SLC8A1, DMD, COL6A3, RYR1, ESR1	180	67	12782	5.29934	0.994708	0.0692849	18.047
GOTERM_CC_FAT	GO:0014069~postsynaptic density	5	2.5	0.0174589	ERBB4, GRIN2B, ITGA8, SOS1, GRIN2A	180	71	12782	5.00078	0.998298	0.079469	21.5021
GOTERM_CC_FAT	GO:0019717~synaptosome	5	2.5	0.0313404	PRKCA, GRIN2B, GRIN2A, RYR2, PRKCG	180	85	12782	4.17712	0.99999	0.12409	35.4467
GOTERM_CC_FAT	GO:0005863~striated muscle thick filament	4	2	0.000144	MYH3, MYBPC3, MYH2, MYH7	180	8	12782	35.5056	0.0506664	0.00167585	0.197233
GOTERM_CC_FAT	GO:0005583~fibrillar collagen	4	2	0.000541	COL3A1, COL5A2, COL11A1, COL5A1	180	12	12782	23.6704	0.178012	0.00488874	0.741569
GOTERM_CC_FAT	GO:0042734~presynaptic membrane	4	2	0.00755147	GRIN2B, GRIN2A, L1CAM, NRXN1	180	29	12782	9.79464	0.935688	0.0432931	9.89471
GOTERM_CC_FAT	GO:0043204~perikaryon	4	2	0.00830534	MAP2K1, ITGA8, ESR1, CACNA1E	180	30	12782	9.46815	0.951154	0.0460779	10.831
GOTERM_CC_FAT	GO:0016529~sarcoplasmic reticulum	4	2	0.0170601	ANK1, RYR3, RYR1, RYR2	180	39	12782	7.28319	0.998029	0.0786922	21.063
GOTERM_CC_FAT	GO:0031093~platelet alpha granule lumen	4	2	0.0195003	ACTN2, HGF, EGF, FN1	180	41	12782	6.92791	0.999198	0.0852556	23.7144
GOTERM_CC_FAT	GO:0016528~sarcoplasm	4	2	0.0195003	ANK1, RYR3, RYR1, RYR2	180	41	12782	6.92791	0.999198	0.0852556	23.7144
GOTERM_CC_FAT	GO:0017053~transcriptional repressor complex	4	2	0.0195003	GLI3, NCOR1, CHD4, NCOR2	180	41	12782	6.92791	0.999198	0.0852556	23.7144
GOTERM_CC_FAT	GO:0060205~cytoplasmic membrane-bounded vesicle lumen	4	2	0.0235033	ACTN2, HGF, EGF, FN1	180	44	12782	6.45556	0.999818	0.0985336	27.8857
GOTERM_CC_FAT	GO:0033267~axon part	4	2	0.0398042	MAP2K1, SPTBN4, ESR1, L1CAM	180	54	12782	5.26008	1	0.149201	42.7824
GOTERM_CC_FAT	GO:0031091~platelet alpha granule	4	2	0.0436013	ACTN2, HGF, EGF, FN1	180	56	12782	5.07222	1	0.157753	45.8153
GOTERM_CC_FAT	GO:0000777~condensed chromosome kinetochore	4	2	0.0475727	KIF2B, NUP133, CREBBP, CENPF	180	58	12782	4.89732	1	0.166316	48.8274
GOTERM_CC_FAT	GO:0000779~condensed chromosome, centromeric region	4	2	0.0651454	KIF2B, NUP133, CREBBP, CENPF	180	66	12782	4.3037	1	0.210816	60.3843
GOTERM_CC_FAT	GO:0005604~basement membrane	4	2	0.0961885	LAMA1, DST, COL5A1, FN1	180	78	12782	3.6416	1	0.276741	75.0956
GOTERM_CC_FAT	GO:0005643~nuclear pore	4	2	0.099007	NUP133, NUP214, NUP188, TPR	180	79	12782	3.5955	1	0.27977	76.1421
GOTERM_CC_FAT	GO:0014731~spectrin-associated cytoskeleton	3	1.5	0.00189687	ANK1, SPTA1, SPTB	180	5	12782	42.6067	0.497077	0.0142171	2.57602
GOTERM_CC_FAT	GO:0008091~spectrin	3	1.5	0.00658122	SPTBN4, SPTA1, SPTB	180	9	12782	23.6704	0.908396	0.0384271	8.67631
GOTERM_CC_FAT	GO:0030934~anchoring collagen	3	1.5	0.00658122	COL14A1, COL6A3, COL12A1	180	9	12782	23.6704	0.908396	0.0384271	8.67631
GOTERM_CC_FAT	GO:0000940~outer kinetochore of condensed chromosome	3	1.5	0.00658122	NUP133, CREBBP, CENPF	180	9	12782	23.6704	0.908396	0.0384271	8.67631
GOTERM_CC_FAT	GO:0005858~axonemal dynein complex	3	1.5	0.0117374	DNAH3, DNAH8, DNAH5	180	12	12782	17.7528	0.986075	0.0600634	14.9804
GOTERM_CC_FAT	GO:0005942~phosphoinositide 3-kinase complex	3	1.5	0.0117374	PIK3CG, PIK3CA, MTOR	180	12	12782	17.7528	0.986075	0.0600634	14.9804
GOTERM_CC_FAT	GO:0016514~SWI/SNF complex	3	1.5	0.0181668	RB1, SMARCA2, SMARCA4	180	15	12782	14.2022	0.998689	0.0815686	22.2759
GOTERM_CC_FAT	GO:0070603~SWI/SNF-type complex	3	1.5	0.0181668	RB1, SMARCA2, SMARCA4	180	15	12782	14.2022	0.998689	0.0815686	22.2759
GOTERM_CC_FAT	GO:0044447~axoneme part	3	1.5	0.0231044	DNAH3, DNAH8, DNAH5	180	17	12782	12.5314	0.999789	0.0980483	27.4797
GOTERM_CC_FAT	GO:0033017~sarcoplasmic reticulum membrane	3	1.5	0.0231044	RYR3, RYR1, RYR2	180	17	12782	12.5314	0.999789	0.0980483	27.4797
GOTERM_CC_FAT	GO:0030315~T-tubule	3	1.5	0.0314082	SLC8A1, RYR1, ESR1	180	20	12782	10.6517	0.99999	0.123023	35.5087
GOTERM_CC_FAT	GO:0035085~cilium axoneme	3	1.5	0.0473941	DNAH3, DYNC2H1, RPGRIP1L	180	25	12782	8.52133	1	0.167306	48.6954
GOTERM_CC_FAT	GO:0009925~basal plasma membrane	3	1.5	0.0508819	MET, NOTCH4, DST	180	26	12782	8.19359	1	0.173829	51.218
GOTERM_CC_FAT	GO:0030864~cortical actin cytoskeleton	3	1.5	0.0581219	SPTBN4, SPTA1, SPTB	180	28	12782	7.60833	1	0.19315	56.0915
GOTERM_CC_FAT	GO:0045178~basal part of cell	3	1.5	0.0656938	MET, NOTCH4, DST	180	30	12782	7.10111	1	0.208851	60.7025
GOTERM_CC_FAT	GO:0016605~PML body	3	1.5	0.0776219	SPTBN4, TP53, RB1	180	33	12782	6.45556	1	0.237254	67.0646
GOTERM_CC_FAT	GO:0000922~spindle pole	3	1.5	0.0817388	MAPK14, CENPF, DCTN1	180	34	12782	6.26569	1	0.24469	69.0287
GOTERM_CC_FAT	GO:0005913~cell-cell adherens junction	3	1.5	0.0859215	KEAP1, CTNNB1, CTNNA2	180	35	12782	6.08667	1	0.253969	70.9125
GOTERM_CC_FAT	GO:0005932~microtubule basal body	3	1.5	0.0901674	C2CD3, RPGRIP1L, ALMS1	180	36	12782	5.91759	1	0.263186	72.7157
GOTERM_CC_FAT	GO:0043197~dendritic spine	3	1.5	0.0988388	GRIN2B, ITGA8, ACTN2	180	38	12782	5.60614	1	0.281415	76.0809
GOTERM_CC_FAT	GO:0005588~collagen type V	2	1	0.0414298	COL5A2, COL5A1	180	3	12782	47.3407	1	0.153369	44.0996
GOTERM_CC_FAT	GO:0030314~junctional membrane complex	2	1	0.0414298	RYR3, RYR1	180	3	12782	47.3407	1	0.153369	44.0996
GOTERM_CC_FAT	GO:0031235~intrinsic to internal side of plasma membrane	2	1	0.0414298	SPTA1, SPTB	180	3	12782	47.3407	1	0.153369	44.0996
GOTERM_CC_FAT	GO:0005593~FACIT collagen	2	1	0.0811524	COL14A1, COL12A1	180	6	12782	23.6704	1	0.245033	68.7557

## Sheet: GO_MF
Category	Term	Count	%	PValue	Genes	List Total	Pop Hits	Pop Total	Fold Enrichment	Bonferroni	Benjamini	FDR
GOTERM_MF_FAT	GO:0046872~metal ion binding	83	41.5	0.000124	ZNF208, ZNF536, ZNF676, TTN, GLI3, GLI1, GRIN2B, RHOA, ZNF578, RARA, NALCN, PLCB1, ZNF595, PRKCA, BRAF, ROCK1, ZNF479, PCDH11X, PCDHB3, ZNF91, LRP1B, ESR1, TP53, GRIN2A, ZNF648, PRKCG, ACTN2, HERC2, NRXN1, PCLO, PRKCB, PRDM9, EP300, RYR3, ZNF716, UBC, RYR1, RYR2, VCAN, RELN, DST, ZNF98, ZNF99, ZNF484, PEG3, TSHZ3, ITGAL, STK11, MYL1, RIMS2, ITGAM, CDH9, ITGAX, FAT3, FAT4, FAT1, DMD, FBN2, EGF, CH…	183	4140	12983	1.42233	0.0465075	0.00226523	0.172191
GOTERM_MF_FAT	GO:0043169~cation binding	83	41.5	0.000176	ZNF208, ZNF536, ZNF676, TTN, GLI3, GLI1, GRIN2B, RHOA, ZNF578, RARA, NALCN, PLCB1, ZNF595, PRKCA, BRAF, ROCK1, ZNF479, PCDH11X, PCDHB3, ZNF91, LRP1B, ESR1, TP53, GRIN2A, ZNF648, PRKCG, ACTN2, HERC2, NRXN1, PCLO, PRKCB, PRDM9, EP300, RYR3, ZNF716, UBC, RYR1, RYR2, VCAN, RELN, DST, ZNF98, ZNF99, ZNF484, PEG3, TSHZ3, ITGAL, STK11, MYL1, RIMS2, ITGAM, CDH9, ITGAX, FAT3, FAT4, FAT1, DMD, FBN2, EGF, CH…	183	4179	12983	1.40906	0.065235	0.0024954	0.243825
GOTERM_MF_FAT	GO:0043167~ion binding	83	41.5	0.000301	ZNF208, ZNF536, ZNF676, TTN, GLI3, GLI1, GRIN2B, RHOA, ZNF578, RARA, NALCN, PLCB1, ZNF595, PRKCA, BRAF, ROCK1, ZNF479, PCDH11X, PCDHB3, ZNF91, LRP1B, ESR1, TP53, GRIN2A, ZNF648, PRKCG, ACTN2, HERC2, NRXN1, PCLO, PRKCB, PRDM9, EP300, RYR3, ZNF716, UBC, RYR1, RYR2, VCAN, RELN, DST, ZNF98, ZNF99, ZNF484, PEG3, TSHZ3, ITGAL, STK11, MYL1, RIMS2, ITGAM, CDH9, ITGAX, FAT3, FAT4, FAT1, DMD, FBN2, EGF, CH…	183	4241	12983	1.38846	0.108831	0.0041066	0.416092
GOTERM_MF_FAT	GO:0032555~purine ribonucleotide binding	56	28	1.54e-08	RHOJ, XRCC5, TTN, ACTG1, KIF2B, DYNC2H1, RHOA, PIK3CA, DYNC1H1, TPR, EGFR, PRKCA, PIK3CG, ROCK1, BRAF, MYH3, MYH2, TP53, PRKCG, MYH7, MYH6, NLRP3, MYH8, PRKCB, MAPK3, PDGFRA, SMARCA2, SMARCA4, ERBB4, STK11, DNAH3, PRKDC, DNAH8, DNAH5, EPHB6, KRAS, CHD4, ABCA13, ACTB, OBSCN, MAP2K1, MET, BRIP1, ATR, WRN, CPS1, ATM, EPHA3, KDR, NTRK3, EPHA5, EPHA6, FYN, MAPK14, JAK1, MTOR	183	1836	12983	2.16391	5.88e-06	4.9e-07	2.13e-05
GOTERM_MF_FAT	GO:0032553~ribonucleotide binding	56	28	1.54e-08	RHOJ, XRCC5, TTN, ACTG1, KIF2B, DYNC2H1, RHOA, PIK3CA, DYNC1H1, TPR, EGFR, PRKCA, PIK3CG, ROCK1, BRAF, MYH3, MYH2, TP53, PRKCG, MYH7, MYH6, NLRP3, MYH8, PRKCB, MAPK3, PDGFRA, SMARCA2, SMARCA4, ERBB4, STK11, DNAH3, PRKDC, DNAH8, DNAH5, EPHB6, KRAS, CHD4, ABCA13, ACTB, OBSCN, MAP2K1, MET, BRIP1, ATR, WRN, CPS1, ATM, EPHA3, KDR, NTRK3, EPHA5, EPHA6, FYN, MAPK14, JAK1, MTOR	183	1836	12983	2.16391	5.88e-06	4.9e-07	2.13e-05
GOTERM_MF_FAT	GO:0017076~purine nucleotide binding	56	28	7.06e-08	RHOJ, XRCC5, TTN, ACTG1, KIF2B, DYNC2H1, RHOA, PIK3CA, DYNC1H1, TPR, EGFR, PRKCA, PIK3CG, ROCK1, BRAF, MYH3, MYH2, TP53, PRKCG, MYH7, MYH6, NLRP3, MYH8, PRKCB, MAPK3, PDGFRA, SMARCA2, SMARCA4, ERBB4, STK11, DNAH3, PRKDC, DNAH8, DNAH5, EPHB6, KRAS, CHD4, ABCA13, ACTB, OBSCN, MAP2K1, MET, BRIP1, ATR, WRN, CPS1, ATM, EPHA3, KDR, NTRK3, EPHA5, EPHA6, FYN, MAPK14, JAK1, MTOR	183	1918	12983	2.0714	2.71e-05	1.93e-06	9.79e-05
GOTERM_MF_FAT	GO:0000166~nucleotide binding	56	28	1.13e-05	RHOJ, XRCC5, TTN, ACTG1, KIF2B, DYNC2H1, RHOA, PIK3CA, DYNC1H1, TPR, EGFR, PRKCA, PIK3CG, ROCK1, BRAF, MYH3, MYH2, TP53, PRKCG, MYH7, MYH6, NLRP3, MYH8, PRKCB, MAPK3, PDGFRA, SMARCA2, SMARCA4, ERBB4, STK11, DNAH3, PRKDC, DNAH8, DNAH5, EPHB6, KRAS, CHD4, ABCA13, ACTB, OBSCN, MAP2K1, MET, BRIP1, ATR, WRN, CPS1, ATM, EPHA3, KDR, NTRK3, EPHA5, EPHA6, FYN, MAPK14, JAK1, MTOR	183	2245	12983	1.76968	0.00432154	0.000228	0.0156713
GOTERM_MF_FAT	GO:0001883~purine nucleoside binding	54	27	9.41e-10	XRCC5, TTN, ACTG1, KIF2B, DYNC2H1, PIK3CA, DYNC1H1, TPR, EGFR, PRKCA, PIK3CG, ROCK1, BRAF, MYH3, MYH2, TP53, PRKCG, MYH7, MYH6, NLRP3, MYH8, PRKCB, MAPK3, PDGFRA, SMARCA2, SMARCA4, ERBB4, STK11, DNAH3, PRKDC, DNAH8, DNAH5, EPHB6, KRAS, CHD4, ABCA13, ACTB, OBSCN, MAP2K1, MET, BRIP1, ATR, WRN, CPS1, ATM, EPHA3, KDR, NTRK3, EPHA5, EPHA6, FYN, MAPK14, JAK1, MTOR	183	1601	12983	2.39291	3.6e-07	6.01e-08	1.3e-06
GOTERM_MF_FAT	GO:0001882~nucleoside binding	54	27	1.2e-09	XRCC5, TTN, ACTG1, KIF2B, DYNC2H1, PIK3CA, DYNC1H1, TPR, EGFR, PRKCA, PIK3CG, ROCK1, BRAF, MYH3, MYH2, TP53, PRKCG, MYH7, MYH6, NLRP3, MYH8, PRKCB, MAPK3, PDGFRA, SMARCA2, SMARCA4, ERBB4, STK11, DNAH3, PRKDC, DNAH8, DNAH5, EPHB6, KRAS, CHD4, ABCA13, ACTB, OBSCN, MAP2K1, MET, BRIP1, ATR, WRN, CPS1, ATM, EPHA3, KDR, NTRK3, EPHA5, EPHA6, FYN, MAPK14, JAK1, MTOR	183	1612	12983	2.37658	4.61e-07	6.59e-08	1.67e-06
GOTERM_MF_FAT	GO:0005524~ATP binding	53	26.5	1.57e-10	XRCC5, TTN, ACTG1, KIF2B, DYNC2H1, PIK3CA, DYNC1H1, TPR, EGFR, PRKCA, PIK3CG, ROCK1, BRAF, MYH3, MYH2, TP53, PRKCG, MYH7, MYH6, NLRP3, MYH8, PRKCB, MAPK3, PDGFRA, SMARCA2, SMARCA4, ERBB4, STK11, DNAH3, PRKDC, DNAH8, DNAH5, EPHB6, CHD4, ABCA13, ACTB, OBSCN, MAP2K1, MET, BRIP1, ATR, WRN, CPS1, ATM, EPHA3, KDR, NTRK3, EPHA5, EPHA6, FYN, MAPK14, JAK1, MTOR	183	1477	12983	2.54577	6.01e-08	3e-08	2.17e-07
GOTERM_MF_FAT	GO:0032559~adenyl ribonucleotide binding	53	26.5	2.56e-10	XRCC5, TTN, ACTG1, KIF2B, DYNC2H1, PIK3CA, DYNC1H1, TPR, EGFR, PRKCA, PIK3CG, ROCK1, BRAF, MYH3, MYH2, TP53, PRKCG, MYH7, MYH6, NLRP3, MYH8, PRKCB, MAPK3, PDGFRA, SMARCA2, SMARCA4, ERBB4, STK11, DNAH3, PRKDC, DNAH8, DNAH5, EPHB6, CHD4, ABCA13, ACTB, OBSCN, MAP2K1, MET, BRIP1, ATR, WRN, CPS1, ATM, EPHA3, KDR, NTRK3, EPHA5, EPHA6, FYN, MAPK14, JAK1, MTOR	183	1497	12983	2.51176	9.82e-08	1.96e-08	3.55e-07
GOTERM_MF_FAT	GO:0030554~adenyl nucleotide binding	53	26.5	1.66e-09	XRCC5, TTN, ACTG1, KIF2B, DYNC2H1, PIK3CA, DYNC1H1, TPR, EGFR, PRKCA, PIK3CG, ROCK1, BRAF, MYH3, MYH2, TP53, PRKCG, MYH7, MYH6, NLRP3, MYH8, PRKCB, MAPK3, PDGFRA, SMARCA2, SMARCA4, ERBB4, STK11, DNAH3, PRKDC, DNAH8, DNAH5, EPHB6, CHD4, ABCA13, ACTB, OBSCN, MAP2K1, MET, BRIP1, ATR, WRN, CPS1, ATM, EPHA3, KDR, NTRK3, EPHA5, EPHA6, FYN, MAPK14, JAK1, MTOR	183	1577	12983	2.38434	6.35e-07	7.94e-08	2.3e-06
GOTERM_MF_FAT	GO:0003677~DNA binding	50	25	0.00164762	XRCC5, ZNF208, ZNF536, NBN, ZNF676, NFKB1, GLI3, GLI1, CTNNB1, SIN3A, ZNF578, RARA, MYC, TAF1L, EGFR, ZNF595, ZNF479, ZNF91, TP53, ESR1, ZNF648, RB1, EP300, ZNF716, ZNF98, SMARCA2, ZNF484, ZNF99, SMARCA4, PEG3, MED1, TSHZ3, BCLAF1, PRKDC, SOS1, CHD4, ZNF560, ZNF623, CREBBP, SMAD4, BRIP1, WRN, ATR, ATM, STAT3, BRCA1, NOTCH1, SP1, NCOR1, NCOR2	183	2331	12983	1.52178	0.468239	0.0160634	2.25955
GOTERM_MF_FAT	GO:0005509~calcium ion binding	43	21.5	4.83e-12	ITGAL, MYL1, TTN, ITGAM, CDH9, GRIN2B, FAT3, ITGAX, FAT4, DMD, FAT1, FBN2, EGF, PLCB1, PRKCA, SLC8A1, PCDH11X, PCDHB3, LRP1B, PCDH10, GRIN2A, PRKCG, PCDH15, ACTN2, NRXN1, PCLO, STAT3, PRKCB, NOTCH1, PLCG1, ITGA8, RYR3, PLCG2, NOTCH4, RYR1, RYR2, RELN, VCAN, CACNA1E, SPTA1, LRP2, DST, CDH10	183	919	12983	3.31953	1.85e-09	1.85e-09	6.7e-09
GOTERM_MF_FAT	GO:0005198~structural molecule activity	33	16.5	2.21e-10	TLN1, MYBPC3, MYL1, COL3A1, TTN, ACTG1, ANK1, DMD, COPB1, COL12A1, FBN2, COL11A1, FN1, ACTB, OBSCN, SPTBN4, MYH2, MYH7, ACTN2, MYH6, COL5A2, MYH8, COL5A1, CTNNA2, LAMA1, COL14A1, NEB, UBC, SPTA1, ZNF98, MUC17, MUC5B, SPTB	183	634	12983	3.69274	8.45e-08	2.82e-08	3.06e-07
GOTERM_MF_FAT	GO:0030528~transcription regulator activity	31	15.5	0.0309714	TSHZ3, BCLAF1, KEAP1, NFKB1, GLI3, GLI1, CTNNB1, SIN3A, RARA, MYC, TAF1L, HTT, ZNF91, CREBBP, SMAD4, TP53, ESR1, ACTN2, RB1, BRCA1, STAT3, NOTCH1, EP300, SP1, UBC, NCOR1, SMARCA2, NCOR2, SMARCA4, PEG3, MED1	183	1512	12983	1.45457	0.999994	0.179248	35.3413
GOTERM_MF_FAT	GO:0004672~protein kinase activity	30	15	5.83e-09	ERBB4, STK11, PRKDC, TTN, EPHB6, TAF1L, PRKCA, EGFR, OBSCN, ROCK1, BRAF, MAP2K1, MET, PRKCG, ATR, IRS1, ATM, EPHA3, KDR, PRKCB, EPHA5, NTRK3, EPHA6, FYN, MAPK14, MAPK3, PDGFRA, JAK1, RELN, MTOR	183	606	12983	3.51215	2.23e-06	2.48e-07	8.08e-06
GOTERM_MF_FAT	GO:0008092~cytoskeletal protein binding	27	13.5	8.5e-09	TLN1, MYBPC3, TTN, GLI1, ANK1, DMD, RHOA, OBSL1, EGFR, OBSCN, HTT, MYH3, MYH2, SPTBN4, ACTN2, MYH7, MYH6, MYH8, BRCA1, FMN2, SYNE1, SYNE2, NEB, FYN, SPTA1, DST, SPTB	183	504	12983	3.80064	3.26e-06	3.26e-07	1.18e-05
GOTERM_MF_FAT	GO:0008134~transcription factor binding	20	10	0.000107	NBN, HTT, CREBBP, TP53, CENPF, PRKDC, ACTN2, RB1, STAT3, BRCA1, CTNNB1, SIN3A, EP300, RARA, SMARCA2, NCOR1, NCOR2, CHD4, SMARCA4, MED1	183	513	12983	2.7659	0.0402104	0.00204996	0.148408
GOTERM_MF_FAT	GO:0019899~enzyme binding	20	10	0.000138	EGFR, ACTB, ROCK1, MAP2K1, BRAF, TP53, TLR4, RB1, RIMS2, IRS1, STAT3, BRCA1, CTNNB1, APOB, ANK1, SP1, DMD, RYR2, PLCB1, NCOR1	183	523	12983	2.71302	0.0513999	0.00239567	0.190773
GOTERM_MF_FAT	GO:0003779~actin binding	19	9.5	7.43e-07	EGFR, TLN1, MYH3, MYBPC3, MYH2, SPTBN4, ACTN2, MYH7, MYH6, TTN, MYH8, FMN2, SYNE1, SYNE2, NEB, DMD, SPTA1, DST, SPTB	183	326	12983	4.13485	0.000285	1.67e-05	0.00102976
GOTERM_MF_FAT	GO:0046983~protein dimerization activity	19	9.5	0.000609	EGFR, ITGAL, BRAF, TP53, SMAD4, CENPF, MYH7, ACTN2, NFKB1, WRN, MYH6, HGF, ITGAM, STAT3, APOB, GRIN2B, SP1, NOTCH4, PDGFRA	183	542	12983	2.48701	0.208122	0.00726558	0.840875
GOTERM_MF_FAT	GO:0042802~identical protein binding	19	9.5	0.00383381	EGFR, ROCK1, SMAD4, CENPF, ACTN2, L1CAM, NFKB1, MYH7, WRN, MYH6, TTN, BRCA1, ACTG1, SP1, FYN, PDGFRA, RYR2, TNN, SMARCA4	183	640	12983	2.10619	0.770344	0.0336346	5.18459
GOTERM_MF_FAT	GO:0004674~protein serine/threonine kinase activity	17	8.5	0.000363	PRKCA, EGFR, OBSCN, ROCK1, BRAF, MAP2K1, STK11, PRKDC, PRKCG, ATR, TTN, ATM, PRKCB, MAPK14, MAPK3, MTOR, TAF1L	183	430	12983	2.80482	0.129795	0.00478254	0.501841
GOTERM_MF_FAT	GO:0004713~protein tyrosine kinase activity	16	8	1.12e-08	EGFR, OBSCN, ERBB4, MAP2K1, MET, TTN, IRS1, EPHA3, KDR, EPHA5, NTRK3, EPHB6, EPHA6, FYN, PDGFRA, JAK1	183	166	12983	6.83811	4.3e-06	3.91e-07	1.56e-05
GOTERM_MF_FAT	GO:0016563~transcription activator activity	16	8	0.000661	CREBBP, SMAD4, ACTN2, RB1, STAT3, BRCA1, GLI1, CTNNB1, NOTCH1, EP300, SP1, RARA, SMARCA2, SMARCA4, MED1, TAF1L	183	410	12983	2.7686	0.223678	0.00764299	0.912042
GOTERM_MF_FAT	GO:0043565~sequence-specific DNA binding	15	7.5	0.0463491	XRCC5, TSHZ3, TP53, ESR1, SMAD4, NFKB1, GLI3, STAT3, GLI1, CTNNB1, NOTCH1, SP1, RARA, NCOR1, MYC	183	607	12983	1.75318	1	0.24394	48.1988
GOTERM_MF_FAT	GO:0003774~motor activity	14	7	9.47e-08	MYH3, MYH2, MYL1, DNAH3, MYH7, MYH6, DNAH8, MYH8, DNAH5, DCTN1, DCTN2, KIF2B, DYNC2H1, DYNC1H1	183	142	12983	6.99461	3.63e-05	2.42e-06	0.000131
GOTERM_MF_FAT	GO:0016887~ATPase activity	14	7	0.000861	XRCC5, DNAH3, BRIP1, MYH7, WRN, MYH6, DNAH8, DNAH5, DYNC2H1, DYNC1H1, SMARCA2, ABCA13, CHD4, SMARCA4	183	334	12983	2.97376	0.280986	0.0093807	1.18664
GOTERM_MF_FAT	GO:0003712~transcription cofactor activity	13	6.5	0.00514544	SIN3A, EP300, HTT, CREBBP, RARA, ACTN2, RB1, NCOR1, SMARCA2, BRCA1, NCOR2, CTNNB1, MED1	183	363	12983	2.54074	0.861348	0.0387452	6.9003
GOTERM_MF_FAT	GO:0046982~protein heterodimerization activity	12	6	0.000168	EGFR, ITGAL, APOB, GRIN2B, BRAF, NOTCH4, PDGFRA, TP53, MYH7, HGF, MYH6, ITGAM	183	208	12983	4.093	0.0622445	0.00256734	0.232294
GOTERM_MF_FAT	GO:0008289~lipid binding	12	6	0.052179	PRKCA, APOB, VAV3, ROCK1, BRAF, TIAM1, ESR1, RARA, PRKCG, CPS1, PCLO, PRKCB	183	450	12983	1.89188	1	0.251049	52.4194
GOTERM_MF_FAT	GO:0008307~structural constituent of muscle	11	5.5	2.28e-10	OBSCN, NEB, DMD, MYBPC3, MYH2, MYL1, MYH7, ACTN2, MYH6, TTN, MYH8	183	42	12983	18.5809	8.74e-08	2.19e-08	3.16e-07
GOTERM_MF_FAT	GO:0004714~transmembrane receptor protein tyrosine kinase activity	11	5.5	2.84e-08	EPHA5, EGFR, NTRK3, EPHB6, EPHA6, ERBB4, MET, PDGFRA, IRS1, KDR, EPHA3	183	67	12983	11.6477	1.09e-05	8.37e-07	3.94e-05
GOTERM_MF_FAT	GO:0005201~extracellular matrix structural constituent	11	5.5	3.23e-07	LAMA1, COL14A1, COL3A1, COL12A1, FBN2, COL5A2, COL11A1, COL5A1, MUC5B, MUC17, FN1	183	86	12983	9.07441	0.000124	7.72e-06	0.000447
GOTERM_MF_FAT	GO:0032403~protein complex binding	11	5.5	0.000442	COL3A1, ITGB6, L1CAM, TNN, ACTN2, WRN, ATR, CPS1, DST, IRS1, COL5A1	183	196	12983	3.98163	0.155725	0.00562666	0.6107
GOTERM_MF_FAT	GO:0005516~calmodulin binding	10	5	0.000155	SLC8A1, MYH3, PCNT, MYH2, RYR1, RYR2, MYH7, MYH6, TTN, MYH8	183	140	12983	5.06753	0.0578045	0.00247786	0.215239
GOTERM_MF_FAT	GO:0005200~structural constituent of cytoskeleton	9	4.5	8.75e-06	ACTG1, ACTB, TLN1, ANK1, DMD, SPTBN4, SPTA1, SPTB, CTNNA2	183	74	12983	8.62849	0.00334698	0.000186	0.0121315
GOTERM_MF_FAT	GO:0003682~chromatin binding	9	4.5	0.00123921	NOTCH1, TP53, CENPF, GLI3, CHD4, MED1, GLI1, SMARCA4, CTNNB1	183	150	12983	4.25672	0.37806	0.0127534	1.70391
GOTERM_MF_FAT	GO:0019900~kinase binding	9	4.5	0.00373635	ACTB, MAP2K1, BRAF, RYR2, TLR4, RB1, IRS1, STAT3, CTNNB1	183	179	12983	3.56708	0.761576	0.0335597	5.05595
GOTERM_MF_FAT	GO:0003713~transcription coactivator activity	9	4.5	0.0106488	EP300, CREBBP, RARA, ACTN2, RB1, SMARCA2, BRCA1, MED1, CTNNB1	183	214	12983	2.98368	0.983434	0.0744487	13.7899
GOTERM_MF_FAT	GO:0042623~ATPase activity, coupled	9	4.5	0.0379524	XRCC5, BRIP1, MYH7, WRN, MYH6, DYNC1H1, SMARCA2, CHD4, SMARCA4	183	272	12983	2.34746	1	0.209602	41.5066
GOTERM_MF_FAT	GO:0019904~protein domain specific binding	9	4.5	0.094378	TLN1, KRAS, SOS1, DMD, ACTN2, SFN, LRP2, IRS1, NCOR1	183	331	12983	1.92903	1	0.37421	74.6901
GOTERM_MF_FAT	GO:0043566~structure-specific DNA binding	8	4	0.00432234	EGFR, XRCC5, NOTCH1, SP1, TP53, WRN, MYC, CTNNB1	183	145	12983	3.91423	0.80968	0.0354236	5.82703
GOTERM_MF_FAT	GO:0010843~promoter binding	7	3.5	0.00014	XRCC5, SP1, SMAD4, ESR1, TP53, NFKB1, CTNNB1	183	57	12983	8.71259	0.0522574	0.00233086	0.194039
GOTERM_MF_FAT	GO:0005178~integrin binding	7	3.5	0.00017	COL3A1, ITGB6, L1CAM, TNN, ACTN2, DST, COL5A1	183	59	12983	8.41725	0.0630434	0.00250142	0.235371
GOTERM_MF_FAT	GO:0047485~protein N-terminus binding	7	3.5	0.000588	STX5, NBN, ESR1, TP53, ATM, NCOR2, SMARCA4	183	74	12983	6.71105	0.201623	0.00723736	0.811541
GOTERM_MF_FAT	GO:0008094~DNA-dependent ATPase activity	6	3	0.00118951	XRCC5, BRIP1, WRN, SMARCA2, CHD4, SMARCA4	183	57	12983	7.46793	0.366092	0.0125827	1.63609
GOTERM_MF_FAT	GO:0019992~diacylglycerol binding	6	3	0.0026169	PRKCA, VAV3, ROCK1, BRAF, PRKCG, PRKCB	183	68	12983	6.25988	0.633437	0.0241805	3.56659
GOTERM_MF_FAT	GO:0003777~microtubule motor activity	6	3	0.00448423	KIF2B, DNAH3, DYNC2H1, DYNC1H1, DNAH8, DNAH5	183	77	12983	5.52821	0.821171	0.0359614	6.03903
GOTERM_MF_FAT	GO:0005262~calcium channel activity	6	3	0.00500196	GRIN2B, RYR3, RYR1, GRIN2A, RYR2, CACNA1E	183	79	12983	5.38825	0.853475	0.0384369	6.71404
GOTERM_MF_FAT	GO:0003690~double-stranded DNA binding	6	3	0.011703	EGFR, XRCC5, SP1, TP53, MYC, CTNNB1	183	97	12983	4.38837	0.988987	0.0801036	15.0544
GOTERM_MF_FAT	GO:0005539~glycosaminoglycan binding	6	3	0.0471399	APOB, VCAN, NLRP3, COL5A1, ITGAM, FN1	183	140	12983	3.04052	1	0.244377	48.791
GOTERM_MF_FAT	GO:0004386~helicase activity	6	3	0.0471399	XRCC5, BRIP1, WRN, SMARCA2, CHD4, SMARCA4	183	140	12983	3.04052	1	0.244377	48.791
GOTERM_MF_FAT	GO:0008022~protein C-terminus binding	6	3	0.048342	XRCC5, EP300, SP1, CENPF, DST, CTNNB1	183	141	12983	3.01895	1	0.243521	49.6792
GOTERM_MF_FAT	GO:0019901~protein kinase binding	6	3	0.0559336	ACTB, MAP2K1, BRAF, RYR2, IRS1, STAT3	183	147	12983	2.89573	1	0.263746	54.9663
GOTERM_MF_FAT	GO:0005085~guanyl-nucleotide exchange factor activity	6	3	0.0627649	OBSCN, VAV3, TIAM1, SOS1, HERC2, TTN	183	152	12983	2.80047	1	0.281809	59.2785
GOTERM_MF_FAT	GO:0030247~polysaccharide binding	6	3	0.0656198	APOB, VCAN, NLRP3, COL5A1, ITGAM, FN1	183	154	12983	2.7641	1	0.289679	60.9644
GOTERM_MF_FAT	GO:0001871~pattern binding	6	3	0.0656198	APOB, VCAN, NLRP3, COL5A1, ITGAM, FN1	183	154	12983	2.7641	1	0.289679	60.9644
GOTERM_MF_FAT	GO:0050839~cell adhesion molecule binding	5	2.5	0.00077	ITGAL, GRIN2B, GRIN2A, CTNNB1, CTNNA2	183	30	12983	11.8242	0.255477	0.00863928	1.0619
GOTERM_MF_FAT	GO:0046332~SMAD binding	5	2.5	0.00385253	CREBBP, COL3A1, SMAD4, COL5A2, CTNNB1	183	46	12983	7.71145	0.771991	0.0330411	5.20929
GOTERM_MF_FAT	GO:0051015~actin filament binding	5	2.5	0.00640888	EGFR, SPTA1, TTN, DST, SPTB	183	53	12983	6.69296	0.914778	0.0471372	8.52571
GOTERM_MF_FAT	GO:0005089~Rho guanyl-nucleotide exchange factor activity	5	2.5	0.0200952	OBSCN, VAV3, TIAM1, SOS1, TTN	183	74	12983	4.79361	0.99958	0.125453	24.5239
GOTERM_MF_FAT	GO:0051427~hormone receptor binding	5	2.5	0.0350829	JAK1, RB1, BRCA1, MED1, CTNNB1	183	88	12983	4.03099	0.999999	0.197975	39.0417
GOTERM_MF_FAT	GO:0005088~Ras guanyl-nucleotide exchange factor activity	5	2.5	0.0350829	OBSCN, VAV3, TIAM1, SOS1, TTN	183	88	12983	4.03099	0.999999	0.197975	39.0417
GOTERM_MF_FAT	GO:0015631~tubulin binding	5	2.5	0.0519604	HTT, FYN, DST, BRCA1, GLI1	183	100	12983	3.54727	1	0.253194	52.2671
GOTERM_MF_FAT	GO:0019838~growth factor binding	5	2.5	0.0600941	NTRK3, COL3A1, PDGFRA, COL5A1, KDR	183	105	12983	3.37835	1	0.277588	57.6404
GOTERM_MF_FAT	GO:0005003~ephrin receptor activity	4	2	0.00159426	EPHA5, EPHB6, EPHA6, EPHA3	183	17	12983	16.693	0.45724	0.0159527	2.18712
GOTERM_MF_FAT	GO:0000146~microfilament motor activity	4	2	0.00159426	MYH3, MYH2, MYH7, MYH6	183	17	12983	16.693	0.45724	0.0159527	2.18712
GOTERM_MF_FAT	GO:0004003~ATP-dependent DNA helicase activity	4	2	0.00496672	XRCC5, BRIP1, WRN, CHD4	183	25	12983	11.3513	0.851473	0.0389502	6.66823
GOTERM_MF_FAT	GO:0003678~DNA helicase activity	4	2	0.0183095	XRCC5, BRIP1, WRN, CHD4	183	40	12983	7.09454	0.999156	0.116768	22.595
GOTERM_MF_FAT	GO:0035257~nuclear hormone receptor binding	4	2	0.0936289	RB1, BRCA1, MED1, CTNNB1	183	77	12983	3.68547	1	0.375399	74.3984
GOTERM_MF_FAT	GO:0005219~ryanodine-sensitive calcium-release channel activity	3	1.5	0.00190084	RYR3, RYR1, RYR2	183	5	12983	42.5672	0.517472	0.018053	2.60259
GOTERM_MF_FAT	GO:0005218~intracellular ligand-gated calcium channel activity	3	1.5	0.00190084	RYR3, RYR1, RYR2	183	5	12983	42.5672	0.517472	0.018053	2.60259
GOTERM_MF_FAT	GO:0031432~titin binding	3	1.5	0.0039186	OBSCN, MYBPC3, ACTN2	183	7	12983	30.4052	0.77771	0.0328649	5.29638
GOTERM_MF_FAT	GO:0048407~platelet-derived growth factor binding	3	1.5	0.0098914	COL3A1, PDGFRA, COL5A1	183	11	12983	19.3487	0.977791	0.0706006	12.8706
GOTERM_MF_FAT	GO:0016303~1-phosphatidylinositol-3-kinase activity	3	1.5	0.0098914	PIK3CG, PIK3CA, ATM	183	11	12983	19.3487	0.977791	0.0706006	12.8706
GOTERM_MF_FAT	GO:0035004~phosphoinositide 3-kinase activity	3	1.5	0.0117611	PIK3CG, PIK3CA, ATM	183	12	12983	17.7363	0.989232	0.0790828	15.1235
GOTERM_MF_FAT	GO:0004712~protein serine/threonine/tyrosine kinase activity	3	1.5	0.0182029	MAP2K1, MAPK14, RELN	183	15	12983	14.1891	0.99912	0.11807	22.4785
GOTERM_MF_FAT	GO:0004697~protein kinase C activity	3	1.5	0.0182029	PRKCA, PRKCG, PRKCB	183	15	12983	14.1891	0.99912	0.11807	22.4785
GOTERM_MF_FAT	GO:0005217~intracellular ligand-gated ion channel activity	3	1.5	0.0206139	RYR3, RYR1, RYR2	183	16	12983	13.3023	0.999657	0.126471	25.0757
GOTERM_MF_FAT	GO:0005246~calcium channel regulator activity	3	1.5	0.0231498	HTT, NRXN1, PRKCB	183	17	12983	12.5198	0.999873	0.13887	27.7202
GOTERM_MF_FAT	GO:0004435~phosphoinositide phospholipase C activity	3	1.5	0.0474832	PLCG1, PLCG2, PLCB1	183	25	12983	8.51344	1	0.242771	49.0461
GOTERM_MF_FAT	GO:0050681~androgen receptor binding	3	1.5	0.0509771	RB1, BRCA1, CTNNB1	183	26	12983	8.186	1	0.252056	51.5763
GOTERM_MF_FAT	GO:0001727~lipid kinase activity	3	1.5	0.0619816	PIK3CG, PIK3CA, ATM	183	29	12983	7.33917	1	0.281916	58.8042
GOTERM_MF_FAT	GO:0004629~phospholipase C activity	3	1.5	0.0697232	PLCG1, PLCG2, PLCB1	183	31	12983	6.86568	1	0.298742	63.2744
GOTERM_MF_FAT	GO:0005518~collagen binding	3	1.5	0.0903268	COL14A1, SMAD4, FN1	183	36	12983	5.91211	1	0.368065	73.0749
GOTERM_MF_FAT	GO:0004428~inositol or phosphatidylinositol kinase activity	3	1.5	0.0946401	PIK3CG, PIK3CA, ATM	183	37	12983	5.75233	1	0.371473	74.7914
GOTERM_MF_FAT	GO:0001948~glycoprotein binding	3	1.5	0.0946401	FYN, COL5A1, ITGAM	183	37	12983	5.75233	1	0.371473	74.7914
GOTERM_MF_FAT	GO:0035258~steroid hormone receptor binding	3	1.5	0.0990115	RB1, BRCA1, CTNNB1	183	38	12983	5.60095	1	0.381907	76.427
GOTERM_MF_FAT	GO:0004402~histone acetyltransferase activity	3	1.5	0.0990115	EP300, CREBBP, TAF1L	183	38	12983	5.60095	1	0.381907	76.427
GOTERM_MF_FAT	GO:0004468~lysine N-acetyltransferase activity	3	1.5	0.0990115	EP300, CREBBP, TAF1L	183	38	12983	5.60095	1	0.381907	76.427
GOTERM_MF_FAT	GO:0042975~peroxisome proliferator activated receptor binding	2	1	0.0414714	EP300, CREBBP	183	3	12983	47.2969	1	0.223899	44.4033
GOTERM_MF_FAT	GO:0046934~phosphatidylinositol-4,5-bisphosphate 3-kinase activity	2	1	0.0681641	PIK3CG, PIK3CA	183	5	12983	28.3781	1	0.296128	62.4121
GOTERM_MF_FAT	GO:0030235~nitric-oxide synthase regulator activity	2	1	0.0681641	EGFR, ESR1	183	5	12983	28.3781	1	0.296128	62.4121

## Sheet: KEGG_pathway
Category	Term	Count	%	PValue	Genes	List Total	Pop Hits	Pop Total	Fold Enrichment	Bonferroni	Benjamini	FDR
KEGG_PATHWAY	hsa04510:Focal adhesion	36	18	4.94e-22	TLN1, COL3A1, CTNNB1, ACTG1, TNR, SOS1, ITGB6, COL6A3, RHOA, PIK3CA, TNN, EGF, COL11A1, FN1, EGFR, PIK3CG, PRKCA, ACTB, VAV3, MAP2K1, ROCK1, BRAF, MET, PRKCG, ACTN2, HGF, COL5A2, COL5A1, PRKCB, KDR, LAMA1, FYN, ITGA8, MAPK3, PDGFRA, RELN	121	201	5085	7.52683	4.39e-20	4.39e-20	5.36e-19
KEGG_PATHWAY	hsa05200:Pathways in cancer	36	18	5.96e-15	NFKB1, GLI3, GLI1, CTNNB1, KRAS, SOS1, RHOA, PIK3CA, RARA, TPR, EGF, MYC, FN1, EGFR, PIK3CG, PRKCA, MAP2K1, BRAF, MET, CREBBP, SMAD4, TP53, PRKCG, RB1, HGF, STAT3, PRKCB, CTNNA2, LAMA1, EP300, PLCG1, PLCG2, MAPK3, PDGFRA, JAK1, MTOR	121	328	5085	4.61248	5.34e-13	2.67e-13	6.51e-12
KEGG_PATHWAY	hsa04810:Regulation of actin cytoskeleton	23	11.5	3.33e-09	EGFR, ACTB, PIK3CG, ITGAL, VAV3, ROCK1, MAP2K1, BRAF, ACTN2, ITGAM, ACTG1, KRAS, ITGAX, TIAM1, SOS1, ITGA8, ITGB6, MAPK3, PDGFRA, RHOA, PIK3CA, EGF, FN1	121	215	5085	4.49568	2.97e-07	3.3e-08	3.62e-06
KEGG_PATHWAY	hsa05214:Glioma	18	9	2.83e-14	PRKCA, EGFR, PIK3CG, BRAF, MAP2K1, TP53, PRKCG, RB1, PRKCB, KRAS, PLCG1, SOS1, PLCG2, MAPK3, PDGFRA, PIK3CA, MTOR, EGF	121	63	5085	12.0071	2.52e-12	8.4e-13	3.07e-11
KEGG_PATHWAY	hsa04670:Leukocyte transendothelial migration	18	9	1.33e-09	PRKCA, ACTB, PIK3CG, ITGAL, VAV3, ROCK1, PRKCG, ACTN2, ITGAM, CTNNA2, PRKCB, CTNNB1, ACTG1, PLCG1, MAPK14, PLCG2, RHOA, PIK3CA	121	118	5085	6.41056	1.18e-07	1.69e-08	1.44e-06
KEGG_PATHWAY	hsa04012:ErbB signaling pathway	17	8.5	9.82e-11	PRKCA, EGFR, PIK3CG, ERBB4, BRAF, MAP2K1, PRKCG, PRKCB, KRAS, PLCG1, SOS1, PLCG2, MAPK3, PIK3CA, MTOR, EGF, MYC	121	87	5085	8.21174	8.74e-09	1.75e-09	1.07e-07
KEGG_PATHWAY	hsa05215:Prostate cancer	17	8.5	1.41e-10	EGFR, PIK3CG, BRAF, MAP2K1, CREBBP, TP53, NFKB1, RB1, CTNNB1, EP300, KRAS, SOS1, MAPK3, PDGFRA, PIK3CA, MTOR, EGF	121	89	5085	8.02721	1.25e-08	2.09e-09	1.53e-07
KEGG_PATHWAY	hsa04010:MAPK signaling pathway	17	8.5	0.000472	PRKCA, EGFR, BRAF, MAP2K1, NF1, TP53, NFKB1, PRKCG, PRKCB, KRAS, MAPK14, SOS1, MAPK3, PDGFRA, CACNA1E, EGF, MYC	121	267	5085	2.67574	0.041125	0.00102373	0.510897
KEGG_PATHWAY	hsa05223:Non-small cell lung cancer	16	8	6.46e-13	PRKCA, EGFR, PIK3CG, BRAF, MAP2K1, TP53, PRKCG, RB1, PRKCB, KRAS, PLCG1, SOS1, PLCG2, MAPK3, PIK3CA, EGF	121	54	5085	12.4518	5.75e-11	1.44e-11	7.02e-10
KEGG_PATHWAY	hsa04530:Tight junction	16	8	4.2e-07	PRKCA, ACTB, MYH3, MYH2, PRKCG, ACTN2, MYH7, MYH6, MYH8, CTNNA2, PRKCB, CTNNB1, ACTG1, KRAS, RHOA, PPP2R2B	121	134	5085	5.01789	3.74e-05	2.2e-06	0.000456
KEGG_PATHWAY	hsa04062:Chemokine signaling pathway	16	8	2.75e-05	PIK3CG, VAV3, ROCK1, MAP2K1, BRAF, NFKB1, STAT3, PRKCB, KRAS, TIAM1, SOS1, MAPK3, RHOA, PIK3CA, GNG2, PLCB1	121	187	5085	3.5957	0.00244845	8.75e-05	0.0298959
KEGG_PATHWAY	hsa04722:Neurotrophin signaling pathway	15	7.5	9.48e-07	PIK3CG, BRAF, MAP2K1, TP53, NFKB1, IRS1, NTRK3, KRAS, PLCG1, MAPK14, SOS1, PLCG2, MAPK3, RHOA, PIK3CA	121	124	5085	5.08364	8.43e-05	4.69e-06	0.00102861
KEGG_PATHWAY	hsa04650:Natural killer cell mediated cytotoxicity	15	7.5	2.23e-06	PRKCA, PIK3CG, ITGAL, VAV3, BRAF, MAP2K1, PRKCG, PRKCB, KRAS, PLCG1, FYN, SOS1, PLCG2, MAPK3, PIK3CA	121	133	5085	4.73964	0.000198	9.45e-06	0.00241963
KEGG_PATHWAY	hsa04020:Calcium signaling pathway	15	7.5	5.71e-05	PRKCA, EGFR, SLC8A1, ERBB4, GRIN2A, PRKCG, PRKCB, PLCG1, RYR3, PLCG2, RYR1, PDGFRA, RYR2, CACNA1E, PLCB1	121	176	5085	3.58166	0.00506941	0.000149	0.0619695
KEGG_PATHWAY	hsa05212:Pancreatic cancer	14	7	8.02e-09	EGFR, PIK3CG, BRAF, MAP2K1, TP53, SMAD4, NFKB1, RB1, STAT3, KRAS, MAPK3, PIK3CA, JAK1, EGF	121	72	5085	8.17149	7.14e-07	7.14e-08	8.71e-06
KEGG_PATHWAY	hsa05210:Colorectal cancer	14	7	5.58e-08	EGFR, PIK3CG, BRAF, MAP2K1, MET, TP53, SMAD4, CTNNB1, KRAS, SOS1, MAPK3, PDGFRA, PIK3CA, MYC	121	84	5085	7.00413	4.96e-06	4.51e-07	6.05e-05
KEGG_PATHWAY	hsa05213:Endometrial cancer	13	6.5	1.6e-09	EGFR, PIK3CG, BRAF, MAP2K1, TP53, CTNNA2, CTNNB1, KRAS, SOS1, MAPK3, PIK3CA, EGF, MYC	121	52	5085	10.5062	1.42e-07	1.78e-08	1.73e-06
KEGG_PATHWAY	hsa05218:Melanoma	13	6.5	6.78e-08	PIK3CG, EGFR, BRAF, MAP2K1, MET, TP53, RB1, HGF, KRAS, MAPK3, PDGFRA, PIK3CA, EGF	121	71	5085	7.69468	6.04e-06	5.03e-07	7.36e-05
KEGG_PATHWAY	hsa04520:Adherens junction	13	6.5	1.73e-07	EGFR, ACTB, CREBBP, MET, SMAD4, ACTN2, CTNNA2, CTNNB1, ACTG1, EP300, FYN, MAPK3, RHOA	121	77	5085	7.09509	1.54e-05	1.1e-06	0.000188
KEGG_PATHWAY	hsa04664:Fc epsilon RI signaling pathway	13	6.5	2e-07	PRKCA, PIK3CG, VAV3, MAP2K1, PRKCB, KRAS, PLCG1, FYN, SOS1, MAPK14, PLCG2, MAPK3, PIK3CA	121	78	5085	7.00413	1.78e-05	1.19e-06	0.000217
KEGG_PATHWAY	hsa04310:Wnt signaling pathway	13	6.5	0.000201	PRKCA, EP300, ROCK1, BTRC, CREBBP, RHOA, SMAD4, TP53, PRKCG, PLCB1, MYC, PRKCB, CTNNB1	121	151	5085	3.61803	0.0177699	0.000472	0.218449
KEGG_PATHWAY	hsa05221:Acute myeloid leukemia	12	6	7.12e-08	PIK3CG, KRAS, MAP2K1, BRAF, SOS1, MAPK3, PIK3CA, NFKB1, RARA, MTOR, MYC, STAT3	121	58	5085	8.69478	6.34e-06	4.87e-07	7.73e-05
KEGG_PATHWAY	hsa04720:Long-term potentiation	12	6	3.93e-07	PRKCA, EP300, KRAS, GRIN2B, MAP2K1, BRAF, MAPK3, CREBBP, GRIN2A, PRKCG, PLCB1, PRKCB	121	68	5085	7.41614	3.5e-05	2.18e-06	0.000426
KEGG_PATHWAY	hsa05220:Chronic myeloid leukemia	12	6	1.09e-06	PIK3CG, KRAS, MAP2K1, BRAF, SOS1, MAPK3, SMAD4, TP53, PIK3CA, NFKB1, RB1, MYC	121	75	5085	6.72397	9.71e-05	5.11e-06	0.00118496
KEGG_PATHWAY	hsa04370:VEGF signaling pathway	12	6	1.09e-06	PRKCA, PIK3CG, KRAS, PLCG1, MAP2K1, MAPK14, MAPK3, PLCG2, PIK3CA, PRKCG, PRKCB, KDR	121	75	5085	6.72397	9.71e-05	5.11e-06	0.00118496
KEGG_PATHWAY	hsa04512:ECM-receptor interaction	12	6	3.46e-06	LAMA1, TNR, ITGA8, COL6A3, COL3A1, ITGB6, TNN, RELN, COL5A2, COL11A1, COL5A1, FN1	121	84	5085	6.00354	0.000308	1.4e-05	0.00375577
KEGG_PATHWAY	hsa04660:T cell receptor signaling pathway	12	6	3.98e-05	PIK3CG, VAV3, KRAS, PLCG1, MAP2K1, FYN, MAPK14, SOS1, MAPK3, RHOA, PIK3CA, NFKB1	121	108	5085	4.66942	0.00353943	0.000114	0.0432376
KEGG_PATHWAY	hsa04110:Cell cycle	12	6	0.000153	RAD21, EP300, CREBBP, SMAD4, TP53, PRKDC, RB1, ATR, SFN, MYC, ATM, STAG2	121	125	5085	4.03438	0.0134929	0.000377	0.165555
KEGG_PATHWAY	hsa05211:Renal cell carcinoma	11	5.5	4.42e-06	PIK3CG, EP300, KRAS, MAP2K1, BRAF, SOS1, MET, MAPK3, CREBBP, PIK3CA, HGF	121	70	5085	6.6039	0.000393	1.57e-05	0.00479643
KEGG_PATHWAY	hsa05410:Hypertrophic cardiomyopathy (HCM)	11	5.5	2.59e-05	ACTG1, ACTB, SLC8A1, ITGA8, DMD, MYBPC3, ITGB6, RYR2, MYH7, MYH6, TTN	121	85	5085	5.4385	0.00229916	8.52e-05	0.0280711
KEGG_PATHWAY	hsa04540:Gap junction	11	5.5	3.88e-05	PRKCA, EGFR, KRAS, MAP2K1, SOS1, MAPK3, PDGFRA, PRKCG, EGF, PLCB1, PRKCB	121	89	5085	5.19408	0.00344861	0.000115	0.0421264
KEGG_PATHWAY	hsa05414:Dilated cardiomyopathy	11	5.5	5.19e-05	ACTG1, ACTB, SLC8A1, ITGA8, DMD, MYBPC3, ITGB6, RYR2, MYH7, MYH6, TTN	121	92	5085	5.0247	0.00460443	0.000144	0.0562739
KEGG_PATHWAY	hsa04360:Axon guidance	11	5.5	0.000848	EPHA5, EPHB6, EPHA6, KRAS, ROCK1, FYN, MET, MAPK3, RHOA, L1CAM, EPHA3	121	129	5085	3.58351	0.0727321	0.00175457	0.916799
KEGG_PATHWAY	hsa05016:Huntington's disease	11	5.5	0.0095894	SIN3A, EP300, GRIN2B, SP1, HTT, CREBBP, DNAH3, TP53, PLCB1, DCTN1, DCTN2	121	180	5085	2.56818	0.575811	0.0160505	9.93137
KEGG_PATHWAY	hsa05416:Viral myocarditis	10	5	3.66e-05	ACTG1, ACTB, ITGAL, FYN, MYH3, DMD, MYH2, MYH7, MYH6, MYH8	121	71	5085	5.91898	0.00324899	0.000112	0.0396844
KEGG_PATHWAY	hsa04662:B cell receptor signaling pathway	10	5	5.7e-05	PIK3CG, VAV3, KRAS, MAP2K1, SOS1, MAPK3, PLCG2, PIK3CA, NFKB1, PRKCB	121	75	5085	5.60331	0.00505718	0.000154	0.0618197
KEGG_PATHWAY	hsa05412:Arrhythmogenic right ventricular cardiomyopathy (ARVC)	10	5	6.33e-05	ACTG1, ACTB, SLC8A1, ITGA8, DMD, ITGB6, RYR2, ACTN2, CTNNB1, CTNNA2	121	76	5085	5.52958	0.0056224	0.000161	0.0687461
KEGG_PATHWAY	hsa04666:Fc gamma R-mediated phagocytosis	10	5	0.000359	PRKCA, PIK3CG, VAV3, PLCG1, MAP2K1, MAPK3, PLCG2, PIK3CA, PRKCG, PRKCB	121	95	5085	4.42366	0.0314264	0.000798	0.388702
KEGG_PATHWAY	hsa04916:Melanogenesis	10	5	0.000488	PRKCA, EP300, KRAS, MAP2K1, MAPK3, CREBBP, PRKCG, PLCB1, PRKCB, CTNNB1	121	99	5085	4.24493	0.0425362	0.0010344	0.528767
KEGG_PATHWAY	hsa04960:Aldosterone-regulated sodium reabsorption	9	4.5	3.79e-06	PRKCA, PIK3CG, KRAS, MAPK3, PIK3CA, PRKCG, SFN, IRS1, PRKCB	121	41	5085	9.22495	0.000337	1.41e-05	0.00411543
KEGG_PATHWAY	hsa05219:Bladder cancer	9	4.5	4.59e-06	EGFR, KRAS, MAP2K1, BRAF, MAPK3, TP53, RB1, EGF, MYC	121	42	5085	9.00531	0.000409	1.57e-05	0.00498436
KEGG_PATHWAY	hsa04730:Long-term depression	9	4.5	0.000191	PRKCA, KRAS, MAP2K1, BRAF, MAPK3, RYR1, PRKCG, PLCB1, PRKCB	121	69	5085	5.48149	0.0168605	0.000459	0.207185
KEGG_PATHWAY	hsa04912:GnRH signaling pathway	9	4.5	0.00203465	PRKCA, EGFR, KRAS, MAP2K1, MAPK14, SOS1, MAPK3, PLCB1, PRKCB	121	98	5085	3.85942	0.165789	0.00393286	2.18666
KEGG_PATHWAY	hsa04270:Vascular smooth muscle contraction	9	4.5	0.00467521	PRKCA, ROCK1, MAP2K1, BRAF, MAPK3, RHOA, PRKCG, PLCB1, PRKCB	121	112	5085	3.37699	0.341025	0.0084755	4.95976
KEGG_PATHWAY	hsa04910:Insulin signaling pathway	9	4.5	0.0139125	PIK3CG, KRAS, MAP2K1, BRAF, SOS1, MAPK3, PIK3CA, MTOR, IRS1	121	135	5085	2.80165	0.712608	0.0228263	14.1085
KEGG_PATHWAY	hsa04320:Dorso-ventral axis formation	8	4	1.16e-06	EGFR, FMN2, NOTCH1, KRAS, MAP2K1, SOS1, MAPK3, NOTCH4	121	25	5085	13.4479	0.000103	5.14e-06	0.0012549
KEGG_PATHWAY	hsa05216:Thyroid cancer	8	4	3.47e-06	KRAS, MAP2K1, BRAF, MAPK3, TP53, TPR, MYC, CTNNB1	121	29	5085	11.593	0.000309	1.34e-05	0.00376718
KEGG_PATHWAY	hsa05130:Pathogenic Escherichia coli infection	8	4	0.00034	PRKCA, ACTG1, ACTB, ROCK1, FYN, RHOA, TLR4, CTNNB1	121	57	5085	5.89822	0.0298191	0.000776	0.368555
KEGG_PATHWAY	hsa04070:Phosphatidylinositol signaling system	8	4	0.00166299	PRKCA, PIK3CG, PLCG1, PLCG2, PIK3CA, PRKCG, PLCB1, PRKCB	121	74	5085	4.54322	0.137681	0.00336092	1.79051
KEGG_PATHWAY	hsa05222:Small cell lung cancer	8	4	0.00344781	PIK3CG, LAMA1, TP53, PIK3CA, NFKB1, RB1, MYC, FN1	121	84	5085	4.00236	0.264633	0.00651878	3.67976
KEGG_PATHWAY	hsa04350:TGF-beta signaling pathway	8	4	0.00419708	EP300, ROCK1, SP1, MAPK3, CREBBP, RHOA, SMAD4, MYC	121	87	5085	3.86435	0.312248	0.00776814	4.46299
KEGG_PATHWAY	hsa04514:Cell adhesion molecules (CAMs)	8	4	0.0356454	NCAM1, ITGAL, ITGA8, CNTNAP2, L1CAM, VCAN, NRXN1, ITGAM	121	132	5085	2.54696	0.960457	0.05328	32.565
KEGG_PATHWAY	hsa04630:Jak-STAT signaling pathway	8	4	0.0726413	PIK3CG, EP300, SOS1, CREBBP, JAK1, PIK3CA, MYC, STAT3	121	155	5085	2.16902	0.998784	0.104194	55.8974
KEGG_PATHWAY	hsa05110:Vibrio cholerae infection	7	3.5	0.00188755	PRKCA, ACTG1, ACTB, PLCG1, PLCG2, PRKCG, PRKCB	121	56	5085	5.2531	0.154774	0.00372972	2.03005
KEGG_PATHWAY	hsa04914:Progesterone-mediated oocyte maturation	7	3.5	0.015436	PIK3CG, KRAS, MAP2K1, BRAF, MAPK14, MAPK3, PIK3CA	121	86	5085	3.42062	0.749555	0.0248588	15.538
KEGG_PATHWAY	hsa04620:Toll-like receptor signaling pathway	7	3.5	0.0313503	PIK3CG, MAP2K1, MAPK14, MAPK3, PIK3CA, NFKB1, TLR4	121	101	5085	2.91261	0.941273	0.0477014	29.2322
KEGG_PATHWAY	hsa04930:Type II diabetes mellitus	6	3	0.00467807	PIK3CG, MAPK3, PIK3CA, CACNA1E, MTOR, IRS1	121	47	5085	5.36487	0.341193	0.00831177	4.96273
KEGG_PATHWAY	hsa04150:mTOR signaling pathway	6	3	0.00721952	PIK3CG, BRAF, STK11, MAPK3, PIK3CA, MTOR	121	52	5085	4.84901	0.475268	0.0125649	7.56407
KEGG_PATHWAY	hsa05120:Epithelial cell signaling in Helicobacter pylori infection	6	3	0.0215139	EGFR, PLCG1, MAPK14, MET, PLCG2, NFKB1	121	68	5085	3.70807	0.855667	0.0339743	21.0289
KEGG_PATHWAY	hsa05020:Prion diseases	5	2.5	0.00877837	NCAM1, NOTCH1, MAP2K1, FYN, MAPK3	121	35	5085	6.00354	0.543755	0.0149776	9.12749
KEGG_PATHWAY	hsa04330:Notch signaling pathway	5	2.5	0.0241027	NOTCH1, EP300, CREBBP, NOTCH4, NCOR2	121	47	5085	4.47072	0.885984	0.0373786	23.2677
KEGG_PATHWAY	hsa00562:Inositol phosphate metabolism	5	2.5	0.0377197	PIK3CG, PLCG1, PLCG2, PIK3CA, PLCB1	121	54	5085	3.89118	0.967353	0.0554374	34.123
KEGG_PATHWAY	hsa04920:Adipocytokine signaling pathway	5	2.5	0.0726431	STK11, NFKB1, MTOR, IRS1, STAT3	121	67	5085	3.13618	0.998784	0.102605	55.8983
