# Supplementary material for: A random walk-based method to identify driver genes by integrating the subcellular localization and variation frequency into bipartite graph
Source: BMC Bioinformatics. 2019 May 14;20:238. doi: 10.1186/s12859-019-2847-9 (PMC6518800; doi:10.1186/s12859-019-2847-9)
Supplement: Supplementary file 3 — The results of GO and KEGG enrichment analysis in breast cancer. (XLSX 147 kb) [file 12859_2019_2847_MOESM3_ESM.xlsx]

## Sheet: GO_BP
The results of enrichment analysis in Breast GO_BP: the rsults of biological process in GO enrichment analysis; GO_CC: the results of cellular biosynthetic process in GO enrichment analysis; GO_MF: the results of molecular functions in GO enrichment analysis; KEGG_pathway: the results of KEGG enrichment analysis;
Category	Term	Count	%	PValue	Genes	List Total	Pop Hits	Pop Total	Fold Enrichment	Bonferroni	Benjamini	FDR
GOTERM_BP_FAT	GO:0045449~regulation of transcription	74	3.05533	1.82571e-09	ZNF208, E2F1, STAT5A, STAT5B, NFKB1, CTCF, TBP, GLI2, GLI3, FOS, SIN3B, SIN3A, GATA3, RHOA, MYB, MYC, EGR1, RXRA, RELA, ESR1, MED12, TP53, ARID1A, RB1, SPEN, MED13, FLNA, SUZ12, NCOA1, EP300, UBC, MDM2, CARM1, SMARCA2, UBA52, SMARCA4, HCFC1, PRKDC, TCF7L2, STAT6, STAT4, ERCC6, MAP3K1, DMD, NFATC4, RUNX1, CHD4, CHD3, SETDB1, TAF1, EPAS1, TP53BP1, TRIM28, FOXA1, CREBBP, SMAD4, BRCA2, STAT3, BRCA1, …	196	2601	13528	1.96367	4.16992e-06	8.33985e-08	3.18764e-06
GOTERM_BP_FAT	GO:0007242~intracellular signaling cascade	70	2.89017	5.65461e-24	PLCZ1, HRAS, PREX1, STAT5A, STAT5B, BTK, AKT1, PLCB4, RHOA, PIK3CA, SHC1, GNG2, PLCB1, PIK3CG, PRKCA, EGFR, BCR, LYN, PIK3CB, PIK3C2B, RXRA, PIK3CD, MED12, ESR1, TP53, ARID1A, RB1, MED13, PRKCE, PRKCD, FLNA, PRKCB, TYK2, PLCE1, NCOA1, GNB1, CARM1, FGFR3, ERBB3, ERBB2, KIT, SRC, STAT4, ERCC6, SOS1, MAP3K1, SOS2, TRAF6, PIK3R1, VAV3, NF1, MAP2K4, BRCA2, ALMS1, ATR, MAPK10, STAT3, ATM, BRCA1, STAT2,…	196	1256	13528	3.84668	1.29151e-20	1.29151e-20	9.87279e-21
GOTERM_BP_FAT	GO:0006355~regulation of transcription, DNA-dependent	64	2.64244	2.37648e-12	ZNF208, E2F1, STAT5A, STAT5B, NFKB1, TBP, CTCF, GLI2, FOS, SIN3B, SIN3A, GATA3, RHOA, MYB, MYC, EGR1, RELA, RXRA, MED12, ESR1, TP53, ARID1A, RB1, SPEN, MED13, SUZ12, NCOA1, EP300, MDM2, CARM1, SMARCA2, SMARCA4, PRKDC, TCF7L2, STAT6, STAT4, ERCC6, MAP3K1, NFATC4, RUNX1, CHD4, CHD3, TAF1, EPAS1, TP53BP1, TRIM28, FOXA1, CREBBP, SMAD4, BRCA2, STAT3, BRCA1, STAT2, NOTCH2, NOTCH1, SP1, HDAC1, ETS1, ETS…	196	1773	13528	2.49143	5.42777e-09	1.87165e-10	4.14918e-09
GOTERM_BP_FAT	GO:0051252~regulation of RNA metabolic process	64	2.64244	6.39184e-12	ZNF208, E2F1, STAT5A, STAT5B, NFKB1, TBP, CTCF, GLI2, FOS, SIN3B, SIN3A, GATA3, RHOA, MYB, MYC, EGR1, RELA, RXRA, MED12, ESR1, TP53, ARID1A, RB1, SPEN, MED13, SUZ12, NCOA1, EP300, MDM2, CARM1, SMARCA2, SMARCA4, PRKDC, TCF7L2, STAT6, STAT4, ERCC6, MAP3K1, NFATC4, RUNX1, CHD4, CHD3, TAF1, EPAS1, TP53BP1, TRIM28, FOXA1, CREBBP, SMAD4, BRCA2, STAT3, BRCA1, STAT2, NOTCH2, NOTCH1, SP1, HDAC1, ETS1, ETS…	196	1813	13528	2.43646	1.45991e-08	4.86636e-10	1.11601e-08
GOTERM_BP_FAT	GO:0006350~transcription	61	2.51858	5.65815e-08	E2F1, STAT5A, STAT5B, NFKB1, TBP, CTCF, GLI2, GLI3, SIN3B, SIN3A, GATA3, MYB, MYC, EGR1, RELA, RXRA, MED12, ESR1, TP53, ARID1A, RB1, MED13, SPEN, SUZ12, NCOA1, EP300, CARM1, SMARCA2, SMARCA4, POLR2F, HCFC1, TCF7L2, POLR2B, STAT6, STAT4, ERCC6, NFATC4, RUNX1, CHD4, CHD3, SETDB1, TAF1, EPAS1, TP53BP1, TRIM28, FOXA1, CREBBP, SMAD4, STAT3, STAT2, NOTCH3, NOTCH2, NOTCH1, SP1, HDAC1, ETS1, IRF3, PARP1,…	196	2101	13528	2.00392	0.000129224	1.79489e-06	9.87897e-05
GOTERM_BP_FAT	GO:0010604~positive regulation of macromolecule metabolic process	57	2.35343	1.01921e-22	E2F1, HRAS, STAT5A, STAT5B, NFKB1, TBP, CTCF, GLI2, GLI3, AKT1, FOS, SHC1, MYC, PRKCA, EGR1, LYN, RXRA, RELA, TP53, ESR1, MED12, ARID1A, RB1, MED13, NCOA1, EP300, UBC, MDM2, SMARCA2, UBA52, SMARCA4, PRKDC, KIT, TCF7L2, STAT6, ERCC6, MAP3K1, TRAF6, RUNX1, APC, TAF1, EPAS1, TP53BP1, TRIM28, FOXA1, CREBBP, SMAD4, STAT3, BRCA1, NOTCH1, CBLB, HDAC1, SP1, ETS1, ETS2, JAK2, MTOR	196	857	13528	4.59062	2.32787e-19	1.16394e-19	1.77951e-19
GOTERM_BP_FAT	GO:0007166~cell surface receptor linked signal transduction	57	2.35343	2.84347e-08	HRAS, STAT5A, STAT5B, GLI2, PTEN, GLI3, AKT1, FOS, SHC1, GNG2, EGFR, PIK3CG, LYN, PIK3CB, GRIN2A, SPEN, FLNA, PLCE1, GNB1, DST, FGFR2, FGFR3, ERBB4, ERBB3, ERBB2, ITGB4, ITGB2, KIT, TCF7L2, SRC, ITGAM, PTK2, MAP3K1, ITGAV, SOS1, ITGB6, TRAF6, PIK3R1, APC, VAV3, HTT, CBL, SMAD4, BIRC3, STAT3, KDR, NOTCH3, NOTCH2, NOTCH1, CBLB, NTRK1, PLCG2, CABIN1, JAK1, IRF3, JAK2, SMURF2	196	1856	13528	2.1197	6.49428e-05	1.0475e-06	4.96462e-05
GOTERM_BP_FAT	GO:0043067~regulation of programmed cell death	54	2.22956	1.99212e-21	HRAS, PREX1, STAT5A, STAT5B, NFKB1, PTEN, GLI3, BTK, AKT1, RHOA, PIK3CA, MYC, PRKCA, EGFR, PIK3CG, RELA, RXRA, GRIN2A, TP53, ESR1, ACTN2, PRKCE, UBC, RYR2, UBA52, ERBB3, ERBB2, PRKDC, CDH1, KIT, TCF7L2, SRC, ERCC6, MAP3K1, SOS1, SOS2, TRAF6, APC, OBSCN, VAV3, HTT, NF1, BRCA2, BIRC3, ATM, BRCA1, NOTCH2, NOTCH1, HDAC1, ETS1, NTRK1, PLCG2, JAK2, ABL1	196	812	13528	4.59003	4.55e-18	9.1e-19	3.47818e-18
GOTERM_BP_FAT	GO:0010941~regulation of cell death	54	2.22956	2.35723e-21	HRAS, PREX1, STAT5A, STAT5B, NFKB1, PTEN, GLI3, BTK, AKT1, RHOA, PIK3CA, MYC, PRKCA, EGFR, PIK3CG, RELA, RXRA, GRIN2A, TP53, ESR1, ACTN2, PRKCE, UBC, RYR2, UBA52, ERBB3, ERBB2, PRKDC, CDH1, KIT, TCF7L2, SRC, ERCC6, MAP3K1, SOS1, SOS2, TRAF6, APC, OBSCN, VAV3, HTT, NF1, BRCA2, BIRC3, ATM, BRCA1, NOTCH2, NOTCH1, HDAC1, ETS1, NTRK1, PLCG2, JAK2, ABL1	196	815	13528	4.57313	5.38392e-18	8.97319e-19	4.11566e-18
GOTERM_BP_FAT	GO:0042981~regulation of apoptosis	52	2.14699	4.74006e-20	HRAS, PREX1, STAT5A, STAT5B, NFKB1, GLI3, PTEN, BTK, AKT1, RHOA, PIK3CA, MYC, PRKCA, EGFR, PIK3CG, RELA, RXRA, GRIN2A, TP53, ESR1, ACTN2, PRKCE, UBC, RYR2, UBA52, ERBB3, ERBB2, PRKDC, CDH1, TCF7L2, SRC, ERCC6, MAP3K1, SOS1, SOS2, TRAF6, APC, OBSCN, VAV3, HTT, NF1, BRCA2, BIRC3, ATM, BRCA1, NOTCH2, NOTCH1, HDAC1, ETS1, NTRK1, JAK2, ABL1	196	804	13528	4.46401	1.08263e-16	1.08263e-17	8.27602e-17
GOTERM_BP_FAT	GO:0031328~positive regulation of cellular biosynthetic process	50	2.06441	1.86251e-21	E2F1, HRAS, STAT5A, STAT5B, TBP, CTCF, NFKB1, GLI2, GLI3, AKT1, FOS, SHC1, MYC, EGFR, EGR1, RELA, RXRA, TP53, MED12, ARID1A, RB1, MED13, NCOA1, EP300, UBC, SMARCA2, UBA52, SMARCA4, PRKDC, TCF7L2, STAT6, MAP3K1, TRAF6, RUNX1, TAF1, EPAS1, TP53BP1, FOXA1, CREBBP, TRIM28, SMAD4, BRCA1, STAT3, NOTCH1, HDAC1, SP1, ETS1, ETS2, JAK2, MTOR	196	685	13528	5.03799	4.25398e-18	1.0635e-18	3.2519e-18
GOTERM_BP_FAT	GO:0009891~positive regulation of biosynthetic process	50	2.06441	3.4682e-21	E2F1, HRAS, STAT5A, STAT5B, TBP, CTCF, NFKB1, GLI2, GLI3, AKT1, FOS, SHC1, MYC, EGFR, EGR1, RELA, RXRA, TP53, MED12, ARID1A, RB1, MED13, NCOA1, EP300, UBC, SMARCA2, UBA52, SMARCA4, PRKDC, TCF7L2, STAT6, MAP3K1, TRAF6, RUNX1, TAF1, EPAS1, TP53BP1, FOXA1, CREBBP, TRIM28, SMAD4, BRCA1, STAT3, NOTCH1, HDAC1, SP1, ETS1, ETS2, JAK2, MTOR	196	695	13528	4.9655	7.92137e-18	1.13162e-18	6.05538e-18
GOTERM_BP_FAT	GO:0051173~positive regulation of nitrogen compound metabolic process	49	2.02312	9.17771e-22	E2F1, HRAS, STAT5A, STAT5B, PRKDC, NFKB1, TBP, CTCF, GLI2, GLI3, TCF7L2, STAT6, AKT1, FOS, ERCC6, MAP3K1, SHC1, RUNX1, MYC, EGR1, EGFR, TAF1, EPAS1, RELA, TP53BP1, RXRA, FOXA1, TRIM28, CREBBP, MED12, TP53, SMAD4, ARID1A, RB1, MED13, BRCA1, STAT3, NCOA1, NOTCH1, EP300, SP1, HDAC1, ETS1, ETS2, UBC, JAK2, SMARCA2, UBA52, SMARCA4	196	644	13528	5.25155	2.09619e-18	6.98729e-19	1.6024e-18
GOTERM_BP_FAT	GO:0010557~positive regulation of macromolecule biosynthetic process	48	1.98183	1.19906e-20	E2F1, HRAS, STAT5A, STAT5B, PRKDC, NFKB1, TBP, CTCF, GLI2, GLI3, TCF7L2, STAT6, AKT1, FOS, MAP3K1, SHC1, RUNX1, TRAF6, MYC, EGR1, TAF1, EPAS1, RELA, TP53BP1, RXRA, FOXA1, TRIM28, CREBBP, MED12, TP53, SMAD4, ARID1A, RB1, MED13, BRCA1, STAT3, NOTCH1, NCOA1, EP300, SP1, HDAC1, ETS1, ETS2, UBC, MTOR, SMARCA2, UBA52, SMARCA4	196	654	13528	5.06572	2.73865e-17	3.42331e-18	2.09352e-17
GOTERM_BP_FAT	GO:0006357~regulation of transcription from RNA polymerase II promoter	47	1.94055	5.18383e-18	E2F1, STAT5A, STAT5B, PRKDC, NFKB1, GLI2, TCF7L2, STAT6, FOS, SIN3A, MAP3K1, RHOA, RUNX1, MYC, CHD4, CHD3, EGR1, TAF1, EPAS1, RELA, RXRA, FOXA1, TRIM28, CREBBP, MED12, SMAD4, TP53, RB1, SPEN, MED13, BRCA1, STAT3, STAT2, SUZ12, NOTCH1, NCOA1, EP300, SP1, HDAC1, ETS1, MDM2, ABL1, NCOR1, TCF12, SMARCA2, NCOR2, SMARCA4	196	727	13528	4.46212	1.18399e-14	7.89324e-16	9.05082e-15
GOTERM_BP_FAT	GO:0006793~phosphorus metabolic process	47	1.94055	3.57024e-13	FGFR2, FGFR3, ERBB4, ERBB3, STAT5A, ERBB2, PRKDC, AKAP9, KIT, TTN, PTEN, SRC, BTK, AKT1, STAT4, PTK2, ERCC6, MAP3K1, PIK3CA, SHC1, PIK3R1, PRKCA, EGFR, PIK3CG, OBSCN, TAF1, BCR, LYN, PIK3CB, PIK3C2B, MAP2K4, TRIM28, PIK3CD, MAPK10, ATR, PRKCE, PRKCD, ATM, PRKCB, KDR, TYK2, PLCE1, NTRK1, JAK1, JAK2, MTOR, ABL1	196	973	13528	3.33398	8.15497e-10	3.26199e-11	6.2339e-10
GOTERM_BP_FAT	GO:0006796~phosphate metabolic process	47	1.94055	3.57024e-13	FGFR2, FGFR3, ERBB4, ERBB3, STAT5A, ERBB2, PRKDC, AKAP9, KIT, TTN, PTEN, SRC, BTK, AKT1, STAT4, PTK2, ERCC6, MAP3K1, PIK3CA, SHC1, PIK3R1, PRKCA, EGFR, PIK3CG, OBSCN, TAF1, BCR, LYN, PIK3CB, PIK3C2B, MAP2K4, TRIM28, PIK3CD, MAPK10, ATR, PRKCE, PRKCD, ATM, PRKCB, KDR, TYK2, PLCE1, NTRK1, JAK1, JAK2, MTOR, ABL1	196	973	13528	3.33398	8.15497e-10	3.26199e-11	6.2339e-10
GOTERM_BP_FAT	GO:0045935~positive regulation of nucleobase, nucleoside, nucleotide and nucleic acid metabolic process	46	1.89926	8.07067e-20	E2F1, HRAS, STAT5A, STAT5B, PRKDC, NFKB1, TBP, CTCF, GLI2, GLI3, TCF7L2, STAT6, FOS, ERCC6, MAP3K1, SHC1, RUNX1, MYC, EGR1, TAF1, EPAS1, RELA, TP53BP1, RXRA, FOXA1, TRIM28, CREBBP, MED12, SMAD4, TP53, ARID1A, RB1, MED13, BRCA1, STAT3, NOTCH1, NCOA1, EP300, SP1, HDAC1, ETS1, ETS2, UBC, SMARCA2, UBA52, SMARCA4	196	624	13528	5.08804	1.84334e-16	1.67576e-17	1.40912e-16
GOTERM_BP_FAT	GO:0016310~phosphorylation	46	1.89926	1.27184e-15	FGFR2, FGFR3, ERBB4, ERBB3, STAT5A, ERBB2, PRKDC, AKAP9, KIT, TTN, SRC, BTK, AKT1, STAT4, PTK2, ERCC6, MAP3K1, PIK3CA, SHC1, PIK3R1, PRKCA, PIK3CG, EGFR, OBSCN, TAF1, BCR, LYN, PIK3CB, PIK3C2B, MAP2K4, TRIM28, PIK3CD, MAPK10, ATR, PRKCE, PRKCD, ATM, PRKCB, KDR, TYK2, PLCE1, NTRK1, JAK1, JAK2, MTOR, ABL1	196	800	13528	3.96867	2.78932e-12	1.54987e-13	2.13163e-12
GOTERM_BP_FAT	GO:0010628~positive regulation of gene expression	45	1.85797	3.36681e-20	E2F1, STAT5A, STAT5B, PRKDC, NFKB1, TBP, CTCF, KIT, GLI2, GLI3, TCF7L2, STAT6, FOS, MAP3K1, RUNX1, MYC, EGR1, TAF1, EPAS1, RELA, TP53BP1, RXRA, FOXA1, TRIM28, CREBBP, ESR1, MED12, SMAD4, TP53, ARID1A, RB1, MED13, BRCA1, STAT3, NOTCH1, NCOA1, EP300, SP1, HDAC1, ETS1, ETS2, UBC, SMARCA2, UBA52, SMARCA4	196	581	13528	5.34581	7.6898e-17	8.54422e-18	5.87836e-17
GOTERM_BP_FAT	GO:0006468~protein amino acid phosphorylation	44	1.81668	3.90507e-17	FGFR2, FGFR3, ERBB4, ERBB3, STAT5A, ERBB2, PRKDC, AKAP9, KIT, TTN, SRC, BTK, AKT1, STAT4, PTK2, ERCC6, MAP3K1, PIK3CA, SHC1, PRKCA, PIK3CG, EGFR, OBSCN, TAF1, BCR, LYN, PIK3CB, MAP2K4, TRIM28, PIK3CD, MAPK10, ATR, PRKCE, PRKCD, ATM, PRKCB, KDR, TYK2, PLCE1, NTRK1, JAK1, JAK2, MTOR, ABL1	196	667	13528	4.55307	8.91918e-14	5.57449e-15	6.81814e-14
GOTERM_BP_FAT	GO:0045941~positive regulation of transcription	43	1.77539	5.18787e-19	E2F1, STAT5A, STAT5B, PRKDC, NFKB1, TBP, CTCF, GLI2, GLI3, TCF7L2, STAT6, FOS, MAP3K1, RUNX1, MYC, EGR1, TAF1, EPAS1, RELA, TP53BP1, RXRA, FOXA1, TRIM28, CREBBP, MED12, SMAD4, TP53, ARID1A, RB1, MED13, BRCA1, STAT3, NOTCH1, NCOA1, EP300, SP1, HDAC1, ETS1, ETS2, UBC, SMARCA2, UBA52, SMARCA4	196	564	13528	5.26219	1.18491e-15	9.87424e-17	9.05787e-16
GOTERM_BP_FAT	GO:0051254~positive regulation of RNA metabolic process	40	1.65153	6.05189e-19	E2F1, STAT5A, STAT5B, PRKDC, NFKB1, CTCF, GLI2, TCF7L2, STAT6, FOS, ERCC6, MAP3K1, RUNX1, MYC, EGR1, TAF1, EPAS1, RELA, TP53BP1, RXRA, FOXA1, TRIM28, CREBBP, SMAD4, TP53, MED12, ARID1A, RB1, MED13, BRCA1, STAT3, NOTCH1, NCOA1, EP300, SP1, HDAC1, ETS1, ETS2, SMARCA2, SMARCA4	196	481	13528	5.73974	1.38225e-15	1.06327e-16	1.05664e-15
GOTERM_BP_FAT	GO:0045893~positive regulation of transcription, DNA-dependent	39	1.61024	3.30015e-18	E2F1, STAT5A, STAT5B, PRKDC, NFKB1, CTCF, GLI2, TCF7L2, STAT6, FOS, MAP3K1, RUNX1, MYC, EGR1, TAF1, EPAS1, RELA, TP53BP1, RXRA, FOXA1, TRIM28, CREBBP, SMAD4, TP53, MED12, ARID1A, RB1, MED13, BRCA1, STAT3, NOTCH1, NCOA1, EP300, SP1, HDAC1, ETS1, ETS2, SMARCA2, SMARCA4	196	477	13528	5.64318	7.53754e-15	5.38395e-16	5.76197e-15
GOTERM_BP_FAT	GO:0042127~regulation of cell proliferation	38	1.56895	1.33072e-10	FGFR2, HRAS, FGFR3, ERBB4, ERBB3, STAT5A, ERBB2, STAT5B, KIT, GLI2, GLI3, PTEN, STAT6, SHC1, MYC, APC, EGFR, PRKCA, LYN, RELA, RXRA, NF1, SMAD4, TP53, BRCA2, RB1, BRCA1, KDR, SUZ12, NOTCH2, CBLB, NOTCH1, HDAC1, ETS1, MDM2, JAK2, MTOR, SMARCA2	196	787	13528	3.33262	3.03937e-07	7.79327e-09	2.32341e-07
GOTERM_BP_FAT	GO:0010033~response to organic substance	37	1.52766	4.60603e-11	ERBB4, ERBB3, STAT5A, ERBB2, STAT5B, PRKDC, CDH1, PTEN, SRC, AKT1, STAT6, FOS, GATA3, GNG2, SHC1, MYC, PIK3R1, EGR1, EGFR, PRKCA, LYN, RELA, RXRA, GRIN2A, ESR1, BRCA2, BRCA1, STAT3, EP300, GNB1, PLCG2, RYR1, RYR2, JAK2, IRF3, MTOR, PARP1	196	721	13528	3.54196	1.05202e-07	2.92228e-09	8.04201e-08
GOTERM_BP_FAT	GO:0010605~negative regulation of macromolecule metabolic process	36	1.48637	3.13089e-10	E2F1, NFKB1, CTCF, GLI2, GLI3, SIN3B, SIN3A, ITGAV, MYC, EGR1, PRKCA, RELA, RXRA, FOXA1, TRIM28, SMAD4, GRIN2A, TP53, BRCA2, RB1, ATR, SPEN, PRKCD, BRCA1, STAT3, FLNA, SUZ12, HDAC1, UBC, MDM2, SMURF2, NCOR1, SMARCA2, UBA52, NCOR2, SMARCA4	196	734	13528	3.3852	7.15095e-07	1.66301e-08	5.46645e-07
GOTERM_BP_FAT	GO:0042592~homeostatic process	36	1.48637	5.78775e-10	ERBB4, STAT5A, MRE11A, ERBB2, STAT5B, PRKDC, TCF7L2, AKT1, DMD, MYC, APC, PRKCA, EPAS1, LYN, HTT, PIK3CB, NF1, FOXA1, CREBBP, GRIN2A, TP53, ALMS1, RB1, STAT3, PRKCB, KDR, PLCE1, EP300, SP1, GNB1, RYR3, PLCG2, RYR1, RYR2, JAK2, PARP1	196	751	13528	3.30857	1.32192e-06	3.00437e-08	1.01052e-06
GOTERM_BP_FAT	GO:0045944~positive regulation of transcription from RNA polymerase II promoter	33	1.36251	2.08069e-16	E2F1, STAT5A, STAT5B, PRKDC, NFKB1, GLI2, TCF7L2, STAT6, FOS, MAP3K1, RUNX1, MYC, EGR1, TAF1, EPAS1, RELA, RXRA, CREBBP, FOXA1, SMAD4, TP53, MED12, RB1, MED13, STAT3, NOTCH1, NCOA1, EP300, SP1, HDAC1, ETS1, SMARCA2, SMARCA4	196	371	13528	6.13928	5.0715e-13	2.9865e-14	3.88578e-13
GOTERM_BP_FAT	GO:0043065~positive regulation of apoptosis	33	1.36251	1.60328e-14	PREX1, PRKDC, PTEN, SRC, BTK, AKT1, ERCC6, MAP3K1, SOS1, SOS2, TRAF6, MYC, APC, PRKCA, OBSCN, VAV3, HTT, RXRA, NF1, GRIN2A, TP53, BRCA2, PRKCE, BRCA1, ATM, NOTCH2, NOTCH1, ETS1, UBC, RYR2, JAK2, ABL1, UBA52	196	430	13528	5.29692	3.65148e-11	1.9218e-12	2.7911e-11
GOTERM_BP_FAT	GO:0043068~positive regulation of programmed cell death	33	1.36251	1.94862e-14	PREX1, PRKDC, PTEN, SRC, BTK, AKT1, ERCC6, MAP3K1, SOS1, SOS2, TRAF6, MYC, APC, PRKCA, OBSCN, VAV3, HTT, RXRA, NF1, GRIN2A, TP53, BRCA2, PRKCE, BRCA1, ATM, NOTCH2, NOTCH1, ETS1, UBC, RYR2, JAK2, ABL1, UBA52	196	433	13528	5.26022	4.46292e-11	2.23144e-12	3.41172e-11
GOTERM_BP_FAT	GO:0010942~positive regulation of cell death	33	1.36251	2.20699e-14	PREX1, PRKDC, PTEN, SRC, BTK, AKT1, ERCC6, MAP3K1, SOS1, SOS2, TRAF6, MYC, APC, PRKCA, OBSCN, VAV3, HTT, RXRA, NF1, GRIN2A, TP53, BRCA2, PRKCE, BRCA1, ATM, NOTCH2, NOTCH1, ETS1, UBC, RYR2, JAK2, ABL1, UBA52	196	435	13528	5.23603	5.04614e-11	2.40297e-12	3.85691e-11
GOTERM_BP_FAT	GO:0008219~cell death	31	1.27993	1.36816e-07	E2F1, HRAS, ERBB3, PREX1, PRKDC, ITGB2, TBP, NFKB1, KIT, PTEN, AKT1, MAP3K1, SOS1, SOS2, TRAF6, MYC, OBSCN, VAV3, HTT, TP53, ALMS1, BIRC3, BRCA1, ATM, SYNE1, EP300, UBC, SPTBN2, SH3KBP1, JAK2, UBA52	196	719	13528	2.97585	0.000312438	3.72008e-06	0.000238876
GOTERM_BP_FAT	GO:0016265~death	31	1.27993	1.59016e-07	E2F1, HRAS, ERBB3, PREX1, PRKDC, ITGB2, TBP, NFKB1, KIT, PTEN, AKT1, MAP3K1, SOS1, SOS2, TRAF6, MYC, OBSCN, VAV3, HTT, TP53, ALMS1, BIRC3, BRCA1, ATM, SYNE1, EP300, UBC, SPTBN2, SH3KBP1, JAK2, UBA52	196	724	13528	2.95529	0.000363126	4.27284e-06	0.000277637
GOTERM_BP_FAT	GO:0007049~cell cycle	31	1.27993	6.97338e-07	E2F1, MRE11A, HCFC1, TTN, TCF7L2, AKT1, DYNC1H1, MYC, STAG2, STAG1, APC, EGFR, TAF1, CKAP5, PCNT, TP53, BRCA2, CENPE, RB1, ATR, BRCA1, ATM, NOTCH2, EP300, UBC, MDM2, ABL1, SMC1A, DST, NCOR1, UBA52	196	776	13528	2.75726	0.00159145	1.57694e-05	0.00121753
GOTERM_BP_FAT	GO:0043069~negative regulation of programmed cell death	30	1.23865	3.82553e-14	HRAS, ERBB3, STAT5A, ERBB2, STAT5B, NFKB1, KIT, TCF7L2, PTEN, AKT1, RHOA, PIK3CA, TRAF6, MYC, APC, PIK3CG, EGFR, HTT, RELA, TP53, ESR1, BIRC3, ATM, NOTCH2, NOTCH1, HDAC1, NTRK1, PLCG2, UBC, UBA52	196	359	13528	5.76772	8.74834e-11	3.97649e-12	6.68798e-11
GOTERM_BP_FAT	GO:0060548~negative regulation of cell death	30	1.23865	4.11327e-14	HRAS, ERBB3, STAT5A, ERBB2, STAT5B, NFKB1, KIT, TCF7L2, PTEN, AKT1, RHOA, PIK3CA, TRAF6, MYC, APC, PIK3CG, EGFR, HTT, RELA, TP53, ESR1, BIRC3, ATM, NOTCH2, NOTCH1, HDAC1, NTRK1, PLCG2, UBC, UBA52	196	360	13528	5.7517	9.38227e-11	4.07929e-12	7.17204e-11
GOTERM_BP_FAT	GO:0007243~protein kinase cascade	30	1.23865	8.31837e-14	FGFR3, ERBB3, STAT5A, ERBB2, STAT5B, KIT, SRC, BTK, AKT1, STAT4, ERCC6, MAP3K1, PIK3CA, SHC1, TRAF6, PIK3R1, EGFR, PRKCA, PIK3CB, PIK3C2B, NF1, MAP2K4, MAPK10, STAT3, STAT2, TYK2, PLCE1, JAK1, JAK2, IRF3	196	370	13528	5.59625	1.89928e-10	7.91367e-12	1.45184e-10
GOTERM_BP_FAT	GO:0010558~negative regulation of macromolecule biosynthetic process	29	1.19736	5.0213e-09	E2F1, CTCF, NFKB1, GLI2, GLI3, SIN3B, SIN3A, ITGAV, EGR1, PRKCA, RXRA, TRIM28, FOXA1, SMAD4, TP53, BRCA2, RB1, ATR, SPEN, BRCA1, STAT3, SUZ12, HDAC1, MDM2, SMURF2, NCOR1, SMARCA2, NCOR2, SMARCA4	196	547	13528	3.65922	1.14686e-05	2.1639e-07	8.76705e-06
GOTERM_BP_FAT	GO:0009890~negative regulation of biosynthetic process	29	1.19736	1.38029e-08	E2F1, CTCF, NFKB1, GLI2, GLI3, SIN3B, SIN3A, ITGAV, EGR1, PRKCA, RXRA, TRIM28, FOXA1, SMAD4, TP53, BRCA2, RB1, ATR, SPEN, BRCA1, STAT3, SUZ12, HDAC1, MDM2, SMURF2, NCOR1, SMARCA2, NCOR2, SMARCA4	196	573	13528	3.49318	3.15254e-05	5.62962e-07	2.40995e-05
GOTERM_BP_FAT	GO:0007167~enzyme linked receptor protein signaling pathway	28	1.15607	5.45687e-13	FGFR2, FGFR3, ERBB4, ERBB3, STAT5A, ERBB2, STAT5B, KIT, PTEN, SRC, AKT1, FOS, PTK2, MAP3K1, SOS1, SHC1, PIK3R1, EGFR, CBL, SMAD4, FLNA, STAT3, KDR, PLCE1, NTRK1, JAK1, JAK2, SMURF2	196	342	13528	5.65079	1.24632e-09	4.79354e-11	9.52738e-10
GOTERM_BP_FAT	GO:0043066~negative regulation of apoptosis	28	1.15607	1.24364e-12	HRAS, ERBB3, STAT5A, ERBB2, STAT5B, NFKB1, PTEN, TCF7L2, AKT1, RHOA, PIK3CA, TRAF6, MYC, APC, PIK3CG, EGFR, HTT, RELA, TP53, ESR1, BIRC3, ATM, NOTCH2, NOTCH1, HDAC1, NTRK1, UBC, UBA52	196	354	13528	5.45924	2.84055e-09	1.01448e-10	2.17142e-09
GOTERM_BP_FAT	GO:0009719~response to endogenous stimulus	28	1.15607	2.85892e-11	ERBB4, ERBB3, ERBB2, STAT5A, STAT5B, PRKDC, PTEN, SRC, AKT1, FOS, GATA3, SHC1, GNG2, PIK3R1, PRKCA, LYN, RXRA, RELA, GRIN2A, ESR1, BRCA2, BRCA1, STAT3, EP300, GNB1, JAK2, MTOR, PARP1	196	405	13528	4.77178	6.52976e-08	1.92052e-09	4.99158e-08
GOTERM_BP_FAT	GO:0031327~negative regulation of cellular biosynthetic process	28	1.15607	3.53233e-08	E2F1, CTCF, NFKB1, GLI2, GLI3, SIN3B, SIN3A, EGR1, PRKCA, RXRA, TRIM28, FOXA1, SMAD4, TP53, BRCA2, RB1, ATR, SPEN, BRCA1, STAT3, SUZ12, HDAC1, MDM2, SMURF2, NCOR1, SMARCA2, NCOR2, SMARCA4	196	561	13528	3.44487	8.06752e-05	1.20415e-06	6.16735e-05
GOTERM_BP_FAT	GO:0022402~cell cycle process	28	1.15607	4.09069e-08	E2F1, MRE11A, TTN, TCF7L2, AKT1, DYNC1H1, MYC, STAG2, STAG1, APC, EGFR, TAF1, CKAP5, PCNT, TP53, BRCA2, CENPE, RB1, ATM, BRCA1, NOTCH2, UBC, MDM2, ABL1, SMC1A, DST, NCOR1, UBA52	196	565	13528	3.42048	9.3427e-05	1.37399e-06	7.14223e-05
GOTERM_BP_FAT	GO:0012501~programmed cell death	28	1.15607	2.00588e-07	E2F1, HRAS, ERBB3, PREX1, PRKDC, ITGB2, NFKB1, KIT, PTEN, AKT1, MAP3K1, SOS1, SOS2, TRAF6, MYC, OBSCN, VAV3, HTT, TP53, ALMS1, BIRC3, ATM, BRCA1, EP300, UBC, SH3KBP1, JAK2, UBA52	196	611	13528	3.16296	0.000458039	5.32724e-06	0.000350221
GOTERM_BP_FAT	GO:0009725~response to hormone stimulus	27	1.11478	1.78199e-11	ERBB4, ERBB3, ERBB2, STAT5A, STAT5B, PRKDC, PTEN, SRC, AKT1, FOS, GATA3, SHC1, GNG2, PIK3R1, PRKCA, LYN, RXRA, RELA, ESR1, BRCA2, STAT3, BRCA1, EP300, GNB1, JAK2, MTOR, PARP1	196	367	13528	5.0778	4.07008e-08	1.2719e-09	3.11132e-08
GOTERM_BP_FAT	GO:0030030~cell projection organization	27	1.11478	1.89493e-11	ERBB3, ERBB2, ITGB4, CDH1, GLI2, PTEN, AKT1, PTK2, ANK3, DMD, DYNC2H1, APC, EGFR, PRKCA, ACTB, VAV3, PCNT, RXRA, ALMS1, ACTN2, NOTCH1, UBC, JAK2, VCAN, MTOR, DST, UBA52	196	368	13528	5.064	4.32804e-08	1.31153e-09	3.30851e-08
GOTERM_BP_FAT	GO:0032989~cellular component morphogenesis	27	1.11478	1.01964e-10	ERBB3, ERBB2, GLI2, TTN, ACTG1, PTK2, ANK1, ANK3, DMD, RHOA, DYNC2H1, APC, FN1, EGFR, PRKCA, ACTB, PCNT, RXRA, TRIM28, ALMS1, MYH6, NOTCH1, UBC, JAK2, VCAN, DST, UBA52	196	397	13528	4.69408	2.32886e-07	6.12859e-09	1.78027e-07
GOTERM_BP_FAT	GO:0030182~neuron differentiation	27	1.11478	8.5553e-10	ERBB3, ERBB2, CDH1, GLI2, PTEN, GLI3, PTK2, ANK3, DMD, APC, EGFR, PRKCA, ACTB, HTT, RXRA, FOXA1, SMAD4, ALMS1, STAT3, NOTCH3, NOTCH1, NTRK1, UBC, JAK2, VCAN, DST, UBA52	196	438	13528	4.25468	1.95403e-06	4.15751e-08	1.49373e-06
GOTERM_BP_FAT	GO:0045934~negative regulation of nucleobase, nucleoside, nucleotide and nucleic acid metabolic process	27	1.11478	2.21072e-08	E2F1, CTCF, NFKB1, GLI2, GLI3, SIN3B, SIN3A, EGR1, RXRA, TRIM28, FOXA1, SMAD4, TP53, BRCA2, RB1, ATR, SPEN, STAT3, BRCA1, SUZ12, HDAC1, MDM2, SMURF2, NCOR1, SMARCA2, NCOR2, SMARCA4	196	512	13528	3.63975	5.04917e-05	8.27753e-07	3.85986e-05
GOTERM_BP_FAT	GO:0051172~negative regulation of nitrogen compound metabolic process	27	1.11478	2.91023e-08	E2F1, CTCF, NFKB1, GLI2, GLI3, SIN3B, SIN3A, EGR1, RXRA, TRIM28, FOXA1, SMAD4, TP53, BRCA2, RB1, ATR, SPEN, STAT3, BRCA1, SUZ12, HDAC1, MDM2, SMURF2, NCOR1, SMARCA2, NCOR2, SMARCA4	196	519	13528	3.59066	6.64674e-05	1.05507e-06	5.08117e-05
GOTERM_BP_FAT	GO:0051726~regulation of cell cycle	26	1.07349	1.12905e-11	E2F1, XPO1, STAT5A, STAT5B, HCFC1, CTCF, PTEN, AKT1, TPR, MYC, APC, EGFR, DDB1, TP53, BRCA2, CENPE, RB1, ATR, HERC2, ATM, BRCA1, HDAC1, ETS1, MDM2, SMC1A, SMARCA4	196	331	13528	5.42154	2.57876e-08	8.31857e-10	1.97129e-08
GOTERM_BP_FAT	GO:0042325~regulation of phosphorylation	26	1.07349	1.43609e-08	ERBB2, ITGB2, KIT, TTN, PTEN, AKT1, SPRY2, ERCC6, MAP3K1, SHC1, TRAF6, APC, EGFR, PRKCA, VAV3, LYN, PIK3CB, NF1, SMAD4, CENPE, RB1, PRKCE, PRKCD, PLCE1, JAK2, MTOR	196	466	13528	3.85092	3.27998e-05	5.75445e-07	2.50738e-05
GOTERM_BP_FAT	GO:0019220~regulation of phosphate metabolic process	26	1.07349	3.16004e-08	ERBB2, ITGB2, KIT, TTN, PTEN, AKT1, SPRY2, ERCC6, MAP3K1, SHC1, TRAF6, APC, EGFR, PRKCA, VAV3, LYN, PIK3CB, NF1, SMAD4, CENPE, RB1, PRKCE, PRKCD, PLCE1, JAK2, MTOR	196	485	13528	3.70006	7.21727e-05	1.11039e-06	5.51734e-05
GOTERM_BP_FAT	GO:0051276~chromosome organization	26	1.07349	3.16004e-08	MRE11A, PRKDC, CTCF, TTN, CHD4, CHD3, APC, SETDB1, CREBBP, TP53, BRCA2, CENPE, ARID1A, RB1, SUZ12, EP300, HDAC1, HUWE1, CABIN1, SMC1A, CARM1, PARP1, NCOR1, SMARCA2, EP400, SMARCA4	196	485	13528	3.70006	7.21727e-05	1.11039e-06	5.51734e-05
GOTERM_BP_FAT	GO:0051174~regulation of phosphorus metabolic process	26	1.07349	3.16004e-08	ERBB2, ITGB2, KIT, TTN, PTEN, AKT1, SPRY2, ERCC6, MAP3K1, SHC1, TRAF6, APC, EGFR, PRKCA, VAV3, LYN, PIK3CB, NF1, SMAD4, CENPE, RB1, PRKCE, PRKCD, PLCE1, JAK2, MTOR	196	485	13528	3.70006	7.21727e-05	1.11039e-06	5.51734e-05
GOTERM_BP_FAT	GO:0010629~negative regulation of gene expression	26	1.07349	6.6769e-08	E2F1, CTCF, NFKB1, GLI2, GLI3, SIN3B, SIN3A, MYC, EGR1, RXRA, TRIM28, FOXA1, SMAD4, TP53, RB1, SPEN, STAT3, BRCA1, SUZ12, HDAC1, MDM2, SMURF2, SMARCA2, NCOR1, NCOR2, SMARCA4	196	504	13528	3.56058	0.000152489	2.03334e-06	0.000116577
GOTERM_BP_FAT	GO:0006915~apoptosis	26	1.07349	1.84311e-06	E2F1, HRAS, ERBB3, PREX1, ITGB2, NFKB1, PTEN, AKT1, MAP3K1, SOS1, SOS2, TRAF6, MYC, OBSCN, VAV3, HTT, TP53, ALMS1, BIRC3, ATM, BRCA1, EP300, UBC, SH3KBP1, JAK2, UBA52	196	602	13528	2.98095	0.00420081	3.6605e-05	0.00321796
GOTERM_BP_FAT	GO:0043933~macromolecular complex subunit organization	26	1.07349	3.18289e-05	XPO1, HRAS, POLR2F, PREX1, CDH1, TBP, CTCF, TTN, SRC, POLR2B, PTK2, MAP3K1, MYC, APC, TAF1, CREBBP, SMAD4, TP53, MED12, CENPE, ACTN2, ARID1A, MED13, BIRC3, FLNA, MDM2	196	710	13528	2.52751	0.0701187	0.000445902	0.0555578
GOTERM_BP_FAT	GO:0016481~negative regulation of transcription	25	1.0322	4.6669e-08	E2F1, CTCF, NFKB1, GLI2, GLI3, SIN3B, SIN3A, EGR1, RXRA, FOXA1, TRIM28, SMAD4, TP53, RB1, SPEN, STAT3, BRCA1, SUZ12, HDAC1, MDM2, SMURF2, SMARCA2, NCOR1, NCOR2, SMARCA4	196	459	13528	3.75928	0.000106586	1.52274e-06	8.14827e-05
GOTERM_BP_FAT	GO:0044093~positive regulation of molecular function	25	1.0322	3.83172e-06	ERBB2, KIT, AKT1, ERCC6, MAP3K1, SHC1, TRAF6, MYC, EGFR, VAV3, PIK3CB, RELA, NF1, TP53, CENPE, PLCE1, EP300, GNB1, NTRK1, PLCG2, UBC, JAK2, ABL1, UBA52, SMARCA4	196	586	13528	2.94456	0.00871348	6.94552e-05	0.00668987
GOTERM_BP_FAT	GO:0006917~induction of apoptosis	24	0.990917	2.14885e-10	PRKCA, OBSCN, VAV3, HTT, PREX1, TP53, BRCA2, PRKCE, PTEN, BRCA1, ATM, BTK, NOTCH2, ERCC6, ETS1, SOS1, SOS2, UBC, RYR2, JAK2, TRAF6, ABL1, MYC, UBA52	196	320	13528	5.17653	4.90796e-07	1.19706e-08	3.75182e-07
GOTERM_BP_FAT	GO:0012502~induction of programmed cell death	24	0.990917	2.28834e-10	PRKCA, OBSCN, VAV3, HTT, PREX1, TP53, BRCA2, PRKCE, PTEN, BRCA1, ATM, BTK, NOTCH2, ERCC6, ETS1, SOS1, SOS2, UBC, RYR2, JAK2, TRAF6, ABL1, MYC, UBA52	196	321	13528	5.1604	5.22657e-07	1.24442e-08	3.99538e-07
GOTERM_BP_FAT	GO:0000902~cell morphogenesis	24	0.990917	1.73718e-09	PRKCA, EGFR, ACTB, ERBB3, PCNT, RXRA, ERBB2, TRIM28, ALMS1, GLI2, NOTCH1, PTK2, ANK1, ANK3, DMD, UBC, RHOA, DYNC2H1, JAK2, VCAN, DST, UBA52, APC, FN1	196	356	13528	4.65306	3.96771e-06	8.09739e-08	3.03307e-06
GOTERM_BP_FAT	GO:0007010~cytoskeleton organization	24	0.990917	7.75286e-08	HRAS, TLN1, CKAP5, PREX1, PCNT, NF1, BRCA2, MYH6, TTN, BRCA1, FLNA, ACTG1, PLCE1, PTK2, ANK1, ANK3, DMD, RHOA, SPTA1, ABL1, DYNC1H1, SMC1A, NCOR1, DST	196	436	13528	3.79929	0.00017706	2.29968e-06	0.000135363
GOTERM_BP_FAT	GO:0006928~cell motion	24	0.990917	3.58629e-07	PRKCA, ACTB, TLN1, VAV3, ERBB2, PRKDC, ITGB2, KIT, GLI2, PTEN, ITGAM, SRC, STAT3, KDR, ACTG1, PTK2, ANK3, ETS1, UBC, JAK2, VCAN, UBA52, APC, FN1	196	475	13528	3.48735	0.000818774	8.62217e-06	0.000626155
GOTERM_BP_FAT	GO:0070271~protein complex biogenesis	24	0.990917	1.04067e-06	XPO1, TAF1, HRAS, POLR2F, PREX1, CREBBP, SMAD4, TP53, MED12, CDH1, ACTN2, TBP, CENPE, MED13, TTN, BIRC3, POLR2B, SRC, FLNA, PTK2, MAP3K1, MDM2, MYC, APC	196	505	13528	3.28018	0.00237407	2.22137e-05	0.00181696
GOTERM_BP_FAT	GO:0006461~protein complex assembly	24	0.990917	1.04067e-06	XPO1, TAF1, HRAS, POLR2F, PREX1, CREBBP, SMAD4, TP53, MED12, CDH1, ACTN2, TBP, CENPE, MED13, TTN, BIRC3, POLR2B, SRC, FLNA, PTK2, MAP3K1, MDM2, MYC, APC	196	505	13528	3.28018	0.00237407	2.22137e-05	0.00181696
GOTERM_BP_FAT	GO:0033554~cellular response to stress	24	0.990917	7.04786e-06	EPAS1, LYN, RXRA, TP53BP1, DDB1, MRE11A, MAP2K4, TP53, PRKDC, BRCA2, TOPBP1, ATR, MAPK10, BRCA1, ATM, FOS, ERCC6, MAP3K1, JAK2, VCAN, ABL1, SMC1A, PARP1, APC	196	566	13528	2.92666	0.0159685	0.000114159	0.0123046
GOTERM_BP_FAT	GO:0065003~macromolecular complex assembly	24	0.990917	8.85046e-05	XPO1, TAF1, HRAS, POLR2F, PREX1, CREBBP, SMAD4, TP53, MED12, CDH1, ACTN2, TBP, CENPE, MED13, TTN, BIRC3, POLR2B, SRC, FLNA, PTK2, MAP3K1, MDM2, MYC, APC	196	665	13528	2.49096	0.18303	0.00106902	0.154414
GOTERM_BP_FAT	GO:0007169~transmembrane receptor protein tyrosine kinase signaling pathway	23	0.949628	1.18065e-12	EGFR, FGFR2, FGFR3, ERBB4, ERBB3, STAT5A, ERBB2, CBL, STAT5B, KIT, PTEN, STAT3, SRC, FLNA, KDR, AKT1, PLCE1, PTK2, NTRK1, SOS1, JAK2, SHC1, PIK3R1	196	224	13528	7.08692	2.69652e-09	9.9871e-11	2.06132e-09
GOTERM_BP_FAT	GO:0009628~response to abiotic stimulus	23	0.949628	1.6571e-08	PRKCA, EGFR, HRAS, NOS1, LYN, HTT, RELA, NF1, GRIN2A, TP53, PRKDC, BRCA2, TOPBP1, KIT, BRCA1, ATM, AKT1, FOS, ERCC6, MAP3K1, LRP2, SMC1A, MYC	196	368	13528	4.31378	3.78474e-05	6.41494e-07	2.89325e-05
GOTERM_BP_FAT	GO:0048878~chemical homeostasis	23	0.949628	4.67721e-06	PRKCA, ERBB4, EPAS1, HTT, PIK3CB, ERBB2, NF1, FOXA1, GRIN2A, TP53, ALMS1, TCF7L2, STAT3, PRKCB, KDR, PLCE1, GNB1, RYR3, PLCG2, RYR1, RYR2, JAK2, MYC	196	512	13528	3.10053	0.0106259	8.03183e-05	0.00816596
GOTERM_BP_FAT	GO:0009611~response to wounding	23	0.949628	8.10372e-06	LYN, ERBB3, PIK3CB, RELA, RXRA, ERBB2, NF1, STAT5B, GRIN2A, ITGB2, NFKB1, STAT3, NOTCH3, AKT1, NOTCH2, FOS, NOTCH1, MAP3K1, ITGB6, JAK2, NFATC4, VCAN, FN1	196	530	13528	2.99523	0.0183387	0.000130336	0.0141479
GOTERM_BP_FAT	GO:0007155~cell adhesion	23	0.949628	0.000482663	EGFR, PIK3CB, MYBPC1, ITGB4, CDH1, ITGB2, ACTN2, CTNNA1, ITGAM, SRC, MUC4, FAT3, ITGAV, ITGB6, RHOA, VCAN, ABL1, DST, MLLT4, MUC5B, MUC16, APC, FN1	196	700	13528	2.26781	0.668016	0.00436611	0.839377
GOTERM_BP_FAT	GO:0022610~biological adhesion	23	0.949628	0.000492052	EGFR, PIK3CB, MYBPC1, ITGB4, CDH1, ITGB2, ACTN2, CTNNA1, ITGAM, SRC, MUC4, FAT3, ITGAV, ITGB6, RHOA, VCAN, ABL1, DST, MLLT4, MUC5B, MUC16, APC, FN1	196	701	13528	2.26458	0.675063	0.00439863	0.85564
GOTERM_BP_FAT	GO:0045892~negative regulation of transcription, DNA-dependent	22	0.90834	4.51881e-08	E2F1, EGR1, RXRA, TRIM28, FOXA1, TP53, SMAD4, CTCF, NFKB1, RB1, SPEN, GLI2, STAT3, SUZ12, SIN3B, SIN3A, HDAC1, MDM2, NCOR1, SMARCA2, NCOR2, SMARCA4	196	356	13528	4.26531	0.000103204	1.49579e-06	7.88971e-05
GOTERM_BP_FAT	GO:0051253~negative regulation of RNA metabolic process	22	0.90834	6.0128e-08	E2F1, EGR1, RXRA, TRIM28, FOXA1, TP53, SMAD4, CTCF, NFKB1, RB1, SPEN, GLI2, STAT3, SUZ12, SIN3B, SIN3A, HDAC1, MDM2, NCOR1, SMARCA2, NCOR2, SMARCA4	196	362	13528	4.19461	0.000137323	1.88126e-06	0.000104982
GOTERM_BP_FAT	GO:0008284~positive regulation of cell proliferation	22	0.90834	5.65508e-07	PRKCA, EGFR, FGFR2, HRAS, FGFR3, ERBB4, LYN, STAT5A, ERBB2, RELA, STAT5B, KIT, GLI2, KDR, SUZ12, NOTCH1, HDAC1, MDM2, JAK2, SHC1, MTOR, MYC	196	414	13528	3.66775	0.00129079	1.30466e-05	0.000987357
GOTERM_BP_FAT	GO:0008283~cell proliferation	22	0.90834	1.30647e-06	E2F1, EGFR, ERBB4, RXRA, ERBB2, CREBBP, TP53, BRCA2, ALMS1, KIT, GLI2, PRKCD, PTEN, TCF7L2, ITGAM, SRC, PLCE1, STAT4, GNB1, GNG2, LRP2, MYC	196	436	13528	3.48268	0.00297954	2.68824e-05	0.00228104
GOTERM_BP_FAT	GO:0008104~protein localization	22	0.90834	0.0161191	EGFR, XPO1, TLN1, LYN, HTT, GRIN2A, TP53, CENPE, HERC2, GLI3, FLNA, PRKCB, AKT1, CBLB, ANK3, DMD, DYNC2H1, JAK2, NUP107, RANBP2, LRP2, TPR	196	882	13528	1.7216	1	0.0859492	24.7028
GOTERM_BP_FAT	GO:0030097~hemopoiesis	21	0.867052	1.93851e-10	EGR1, LYN, EPAS1, STAT5A, STAT5B, TP53, PRKDC, BRCA2, RB1, KIT, KDR, NOTCH2, SP1, NTRK1, PLCG2, JAK2, SPTA1, TRAF6, RUNX1, PIK3R1, APC	196	236	13528	6.14165	4.42756e-07	1.10689e-08	3.38459e-07
GOTERM_BP_FAT	GO:0048534~hemopoietic or lymphoid organ development	21	0.867052	1.07559e-09	EGR1, LYN, EPAS1, STAT5A, STAT5B, TP53, PRKDC, BRCA2, RB1, KIT, KDR, NOTCH2, SP1, NTRK1, PLCG2, JAK2, SPTA1, TRAF6, RUNX1, PIK3R1, APC	196	260	13528	5.57473	2.45664e-06	5.11801e-08	1.87795e-06
GOTERM_BP_FAT	GO:0002520~immune system development	21	0.867052	3.03105e-09	EGR1, LYN, EPAS1, STAT5A, STAT5B, TP53, PRKDC, BRCA2, RB1, KIT, KDR, NOTCH2, SP1, NTRK1, PLCG2, JAK2, SPTA1, TRAF6, RUNX1, PIK3R1, APC	196	276	13528	5.25155	6.9229e-06	1.33133e-07	5.29213e-06
GOTERM_BP_FAT	GO:0048666~neuron development	21	0.867052	9.62339e-08	PRKCA, EGFR, ACTB, HTT, ERBB3, RXRA, ERBB2, ALMS1, CDH1, GLI2, PTEN, NOTCH1, PTK2, ANK3, DMD, UBC, JAK2, VCAN, DST, UBA52, APC	196	339	13528	4.2756	0.000219774	2.78225e-06	0.000168022
GOTERM_BP_FAT	GO:0043549~regulation of kinase activity	21	0.867052	2.22443e-07	PRKCA, EGFR, VAV3, PIK3CB, ERBB2, NF1, CENPE, RB1, KIT, TTN, PTEN, AKT1, SPRY2, PLCE1, ERCC6, MAP3K1, SHC1, JAK2, MTOR, TRAF6, APC	196	357	13528	4.06002	0.00050793	5.83974e-06	0.000388378
GOTERM_BP_FAT	GO:0051338~regulation of transferase activity	21	0.867052	4.3032e-07	PRKCA, EGFR, VAV3, PIK3CB, ERBB2, NF1, CENPE, RB1, KIT, TTN, PTEN, AKT1, SPRY2, PLCE1, ERCC6, MAP3K1, SHC1, JAK2, MTOR, TRAF6, APC	196	372	13528	3.89631	0.000982369	1.0238e-05	0.000751324
GOTERM_BP_FAT	GO:0043085~positive regulation of catalytic activity	21	0.867052	6.27298e-05	EGFR, VAV3, PIK3CB, ERBB2, NF1, TP53, CENPE, KIT, AKT1, PLCE1, ERCC6, GNB1, NTRK1, MAP3K1, UBC, JAK2, SHC1, TRAF6, ABL1, MYC, UBA52	196	520	13528	2.78736	0.133488	0.000791286	0.109468
GOTERM_BP_FAT	GO:0048858~cell projection morphogenesis	20	0.825764	2.50635e-09	PRKCA, EGFR, ACTB, ERBB3, RXRA, ERBB2, PCNT, ALMS1, GLI2, NOTCH1, PTK2, ANK3, DMD, DYNC2H1, UBC, JAK2, VCAN, DST, UBA52, APC	196	245	13528	5.63432	5.72449e-06	1.12245e-07	4.37602e-06
GOTERM_BP_FAT	GO:0032990~cell part morphogenesis	20	0.825764	5.21588e-09	PRKCA, EGFR, ACTB, ERBB3, RXRA, ERBB2, PCNT, ALMS1, GLI2, NOTCH1, PTK2, ANK3, DMD, DYNC2H1, UBC, JAK2, VCAN, DST, UBA52, APC	196	256	13528	5.39222	1.1913e-05	2.20612e-07	9.10677e-06
GOTERM_BP_FAT	GO:0010647~positive regulation of cell communication	20	0.825764	2.85075e-07	EGFR, HRAS, ERBB4, LYN, ERBB3, ERBB2, RELA, ESR1, SMAD4, KIT, SRC, FLNA, NOTCH2, SOS1, UBC, RHOA, JAK2, MTOR, TRAF6, UBA52	196	329	13528	4.19577	0.000650899	7.15504e-06	0.000497732
GOTERM_BP_FAT	GO:0045859~regulation of protein kinase activity	20	0.825764	5.89215e-07	PRKCA, EGFR, PIK3CB, ERBB2, NF1, CENPE, RB1, KIT, TTN, PTEN, AKT1, SPRY2, PLCE1, ERCC6, MAP3K1, SHC1, JAK2, MTOR, TRAF6, APC	196	345	13528	4.00118	0.00134486	1.34576e-05	0.00102875
GOTERM_BP_FAT	GO:0022403~cell cycle phase	20	0.825764	8.60111e-06	E2F1, EGFR, TAF1, CKAP5, PCNT, MRE11A, BRCA2, CENPE, RB1, TTN, ATM, AKT1, MDM2, ABL1, DYNC1H1, SMC1A, NCOR1, STAG2, APC, STAG1	196	414	13528	3.33432	0.0194533	0.000137368	0.0150162
GOTERM_BP_FAT	GO:0032268~regulation of cellular protein metabolic process	20	0.825764	5.57508e-05	PRKCA, EGFR, TAF1, LYN, SMAD4, NFKB1, ITGB2, PRKCE, PRKCD, BRCA1, AKT1, ERCC6, EP300, ITGAV, MAP3K1, UBC, MDM2, JAK2, MTOR, UBA52	196	474	13528	2.91225	0.119564	0.000719168	0.0972948
GOTERM_BP_FAT	GO:0009314~response to radiation	19	0.784476	6.18819e-10	EGFR, HRAS, HTT, RELA, NF1, GRIN2A, TP53, PRKDC, BRCA2, TOPBP1, KIT, ATM, BRCA1, AKT1, FOS, ERCC6, LRP2, SMC1A, MYC	196	200	13528	6.55694	1.41338e-06	3.14085e-08	1.08044e-06
GOTERM_BP_FAT	GO:0031175~neuron projection development	19	0.784476	3.11751e-08	PRKCA, EGFR, ACTB, ERBB3, RXRA, ERBB2, CDH1, GLI2, PTEN, NOTCH1, PTK2, ANK3, DMD, UBC, VCAN, JAK2, DST, UBA52, APC	196	256	13528	5.12261	7.12014e-05	1.11256e-06	5.44308e-05
GOTERM_BP_FAT	GO:0051094~positive regulation of developmental process	19	0.784476	1.09154e-07	PRKCA, LYN, STAT5A, RELA, STAT5B, FOXA1, SMAD4, NFKB1, RB1, KIT, GLI2, GLI3, AKT1, NOTCH1, ETS1, RHOA, JAK2, RUNX1, APC	196	278	13528	4.71722	0.000249277	3.04033e-06	0.00019058
GOTERM_BP_FAT	GO:0006351~transcription, DNA-dependent	19	0.784476	2.27942e-07	TAF1, POLR2F, EPAS1, TP53, MED12, ESR1, HCFC1, TBP, NFKB1, MED13, POLR2B, ERCC6, ETS1, GATA3, IRF3, NFATC4, PARP1, MYC, NCOR1	196	292	13528	4.49105	0.000520485	5.91613e-06	0.000397981
GOTERM_BP_FAT	GO:0032774~RNA biosynthetic process	19	0.784476	2.78941e-07	TAF1, POLR2F, EPAS1, TP53, MED12, ESR1, HCFC1, TBP, NFKB1, MED13, POLR2B, ERCC6, ETS1, GATA3, IRF3, NFATC4, PARP1, MYC, NCOR1	196	296	13528	4.43036	0.000636899	7.07889e-06	0.000487023
GOTERM_BP_FAT	GO:0009057~macromolecule catabolic process	19	0.784476	0.033166	DDB1, RELA, CBL, NFKB1, HERC2, BRCA1, ATM, AKT1, CBLB, HUWE1, MAP3K1, UBC, MDM2, SMURF2, MTOR, RANBP2, TRAF6, MYC, UBA52	196	781	13528	1.67911	1	0.1567	44.5057
GOTERM_BP_FAT	GO:0045596~negative regulation of cell differentiation	18	0.743187	1.44912e-08	STAT5A, NF1, CREBBP, STAT5B, TP53, KIT, GLI2, TCF7L2, GLI3, NOTCH3, NOTCH2, NOTCH1, PTK2, HDAC1, ITGAV, RHOA, RUNX1, APC	196	216	13528	5.7517	3.30975e-05	5.70655e-07	2.53013e-05
GOTERM_BP_FAT	GO:0045597~positive regulation of cell differentiation	18	0.743187	3.45001e-08	LYN, STAT5A, RELA, STAT5B, FOXA1, SMAD4, NFKB1, RB1, KIT, GLI2, GLI3, AKT1, NOTCH1, ETS1, RHOA, JAK2, RUNX1, APC	196	229	13528	5.42518	7.87951e-05	1.19391e-06	6.02361e-05
GOTERM_BP_FAT	GO:0000122~negative regulation of transcription from RNA polymerase II promoter	18	0.743187	3.01154e-07	E2F1, EGR1, RXRA, TRIM28, FOXA1, TP53, NFKB1, RB1, GLI2, STAT3, SUZ12, SIN3A, HDAC1, MDM2, SMARCA2, NCOR1, NCOR2, SMARCA4	196	266	13528	4.67055	0.0006876	7.31738e-06	0.000525806
GOTERM_BP_FAT	GO:0001775~cell activation	18	0.743187	8.74832e-07	EGFR, PLCZ1, EGR1, LYN, PIK3CB, PREX1, STAT5A, STAT5B, TP53, PRKDC, PRKCD, ITGAM, CBLB, NTRK1, PLCG2, TRAF6, PIK3R1, APC	196	287	13528	4.32881	0.00199612	1.90295e-05	0.00152742
GOTERM_BP_FAT	GO:0019725~cellular homeostasis	18	0.743187	0.000419118	PRKCA, HTT, PIK3CB, ERBB2, NF1, GRIN2A, TP53, PRKCB, PLCE1, GNB1, DMD, RYR3, PLCG2, RYR1, RYR2, JAK2, MYC, APC	196	466	13528	2.66602	0.616136	0.00391636	0.72925
GOTERM_BP_FAT	GO:0048609~reproductive process in a multicellular organism	18	0.743187	0.000689342	EGFR, HTT, STAT5A, ERBB2, STAT5B, PRKDC, ALMS1, BRCA2, TBP, KIT, HERC2, BIRC3, ATM, KDR, AKT1, NOTCH1, SP1, MTOR	196	487	13528	2.55106	0.792992	0.00577371	1.19677
GOTERM_BP_FAT	GO:0032504~multicellular organism reproduction	18	0.743187	0.000689342	EGFR, HTT, STAT5A, ERBB2, STAT5B, PRKDC, ALMS1, BRCA2, TBP, KIT, HERC2, BIRC3, ATM, KDR, AKT1, NOTCH1, SP1, MTOR	196	487	13528	2.55106	0.792992	0.00577371	1.19677
GOTERM_BP_FAT	GO:0048812~neuron projection morphogenesis	17	0.701899	7.52501e-08	PRKCA, EGFR, ACTB, ERBB3, RXRA, ERBB2, GLI2, NOTCH1, PTK2, ANK3, DMD, UBC, VCAN, JAK2, DST, UBA52, APC	196	213	13528	5.50867	0.000171857	2.26146e-06	0.000131385
GOTERM_BP_FAT	GO:0007507~heart development	17	0.701899	8.58677e-08	PLCE1, NOTCH1, EP300, ERBB4, ERBB3, ERBB2, RXRA, NF1, PRKDC, NFATC4, MYH6, TTN, GLI2, GLI3, PTEN, ATM, SMARCA4	196	215	13528	5.45743	0.000196103	2.51438e-06	0.000149923
GOTERM_BP_FAT	GO:0033043~regulation of organelle organization	17	0.701899	9.78137e-08	XPO1, CTCF, CENPE, HERC2, BRCA1, ATM, NEB, MAP3K1, RHOA, SPTBN2, SPTA1, MTOR, TPR, MYC, DST, APC, SPTAN1	196	217	13528	5.40713	0.000223382	2.79258e-06	0.00017078
GOTERM_BP_FAT	GO:0006366~transcription from RNA polymerase II promoter	17	0.701899	2.74417e-07	TAF1, POLR2F, EPAS1, MED12, HCFC1, TBP, NFKB1, MED13, POLR2B, ERCC6, ETS1, GATA3, IRF3, NFATC4, PARP1, MYC, NCOR1	196	234	13528	5.0143	0.000626571	7.04231e-06	0.000479123
GOTERM_BP_FAT	GO:0000904~cell morphogenesis involved in differentiation	17	0.701899	4.80457e-07	PRKCA, ACTB, ERBB3, RXRA, ERBB2, TRIM28, GLI2, NOTCH1, PTK2, ANK3, UBC, VCAN, JAK2, DST, UBA52, APC, FN1	196	244	13528	4.8088	0.00109676	1.11975e-05	0.00083886
GOTERM_BP_FAT	GO:0016568~chromatin modification	17	0.701899	2.24153e-06	SETDB1, CREBBP, CTCF, ARID1A, RB1, SUZ12, EP300, HDAC1, HUWE1, CABIN1, CARM1, SMARCA2, NCOR1, EP400, CHD4, SMARCA4, CHD3	196	274	13528	4.28229	0.00510657	4.3386e-05	0.00391358
GOTERM_BP_FAT	GO:0043009~chordate embryonic development	17	0.701899	2.43885e-05	EPAS1, HTT, TP53, BRCA2, PRKDC, CDH1, MYH6, GLI2, TCF7L2, GLI3, ATM, BRCA1, EP300, PLCG1, SP1, TRAF6, SMARCA4	196	331	13528	3.54485	0.0541809	0.000352495	0.0425731
GOTERM_BP_FAT	GO:0009792~embryonic development ending in birth or egg hatching	17	0.701899	2.71449e-05	EPAS1, HTT, TP53, BRCA2, PRKDC, CDH1, MYH6, GLI2, TCF7L2, GLI3, ATM, BRCA1, EP300, PLCG1, SP1, TRAF6, SMARCA4	196	334	13528	3.51301	0.0601168	0.000385017	0.0473836
GOTERM_BP_FAT	GO:0000278~mitotic cell cycle	17	0.701899	9.18281e-05	E2F1, EGFR, TAF1, CKAP5, CENPE, RB1, TTN, AKT1, UBC, MDM2, SMC1A, DYNC1H1, ABL1, UBA52, STAG2, APC, STAG1	196	370	13528	3.17121	0.189209	0.00109754	0.160208
GOTERM_BP_FAT	GO:0006325~chromatin organization	17	0.701899	0.000118332	SETDB1, CREBBP, CTCF, ARID1A, RB1, SUZ12, EP300, HDAC1, HUWE1, CABIN1, CARM1, SMARCA2, NCOR1, EP400, CHD4, SMARCA4, CHD3	196	378	13528	3.10409	0.236838	0.00136415	0.206402
GOTERM_BP_FAT	GO:0050801~ion homeostasis	17	0.701899	0.000288291	PRKCA, HTT, PIK3CB, ERBB2, NF1, GRIN2A, TP53, KDR, PRKCB, PLCE1, GNB1, RYR3, PLCG2, RYR1, RYR2, JAK2, MYC	196	409	13528	2.86882	0.4824	0.00289691	0.502156
GOTERM_BP_FAT	GO:0006259~DNA metabolic process	17	0.701899	0.00271392	TP53BP1, DDB1, MRE11A, TP53, BRCA2, PRKDC, TOPBP1, CTCF, ATR, ATM, BRCA1, FOS, ERCC6, ABL1, PARP1, SMC1A, MYC	196	506	13528	2.31887	0.997985	0.0191508	4.63406
GOTERM_BP_FAT	GO:0030163~protein catabolic process	17	0.701899	0.0180114	DDB1, RELA, CBL, NFKB1, HERC2, BRCA1, AKT1, CBLB, HUWE1, MAP3K1, UBC, MDM2, SMURF2, MTOR, RANBP2, TRAF6, UBA52	196	622	13528	1.88641	1	0.0947566	27.1917
GOTERM_BP_FAT	GO:0046907~intracellular transport	17	0.701899	0.0282168	XPO1, HTT, MYL1, TP53, MYH6, HERC2, GLI3, FLNA, AKT1, CBLB, RYR2, JAK2, NUP107, RANBP2, LRP2, TPR, DST	196	657	13528	1.78592	1	0.138066	39.3312
GOTERM_BP_FAT	GO:0044265~cellular macromolecule catabolic process	17	0.701899	0.0595035	DDB1, RELA, CBL, NFKB1, HERC2, BRCA1, ATM, CBLB, HUWE1, MAP3K1, UBC, MDM2, SMURF2, RANBP2, TRAF6, MYC, UBA52	196	725	13528	1.61841	1	0.245244	65.7371
GOTERM_BP_FAT	GO:0045184~establishment of protein localization	17	0.701899	0.0893547	XPO1, LYN, HTT, TP53, CENPE, HERC2, GLI3, FLNA, PRKCB, AKT1, CBLB, ANK3, JAK2, NUP107, RANBP2, LRP2, TPR	196	769	13528	1.52581	1	0.331936	80.4904
GOTERM_BP_FAT	GO:0006916~anti-apoptosis	16	0.660611	2.94678e-07	HTT, RELA, STAT5A, STAT5B, ESR1, NFKB1, BIRC3, TCF7L2, AKT1, NOTCH2, HDAC1, UBC, PIK3CA, TRAF6, MYC, UBA52	196	206	13528	5.36081	0.000672817	7.31567e-06	0.000514498
GOTERM_BP_FAT	GO:0010627~regulation of protein kinase cascade	16	0.660611	3.21766e-06	AKT1, ERCC6, LYN, ERBB3, MAP3K1, RELA, ERBB2, NF1, RHOA, JAK2, MTOR, TRAF6, NCOR1, PTEN, FLNA, APC	196	249	13528	4.43505	0.00732222	5.92656e-05	0.0056178
GOTERM_BP_FAT	GO:0009967~positive regulation of signal transduction	16	0.660611	2.44793e-05	HRAS, LYN, ERBB3, ERBB2, RELA, ESR1, SMAD4, KIT, SRC, FLNA, NOTCH2, SOS1, RHOA, JAK2, MTOR, TRAF6	196	295	13528	3.74348	0.054377	0.000351582	0.0427315
GOTERM_BP_FAT	GO:0044057~regulation of system process	16	0.660611	4.17688e-05	PRKCA, EGFR, EGR1, HRAS, NOS1, ERBB4, EPAS1, HTT, GRIN2A, KIT, MYH6, PLCE1, UBC, RYR2, JAK2, UBA52	196	309	13528	3.57387	0.0909926	0.000554509	0.0729022
GOTERM_BP_FAT	GO:0040008~regulation of growth	16	0.660611	0.000126626	STAT5A, STAT5B, TP53, SMAD4, RB1, STAT3, AKT1, PLCE1, PTK2, EP300, UBC, PIK3CA, SHC1, PARP1, UBA52, MUC12	196	341	13528	3.23849	0.251161	0.00144511	0.220854
GOTERM_BP_FAT	GO:0008285~negative regulation of cell proliferation	16	0.660611	0.000235697	PRKCA, NOTCH2, CBLB, ETS1, ERBB2, RXRA, NF1, SMAD4, TP53, BRCA2, JAK2, RB1, GLI3, SMARCA2, PTEN, APC	196	361	13528	3.05908	0.416316	0.00245541	0.410723
GOTERM_BP_FAT	GO:0006974~response to DNA damage stimulus	16	0.660611	0.00033352	LYN, TP53BP1, DDB1, MRE11A, TP53, BRCA2, PRKDC, TOPBP1, ATR, ATM, BRCA1, ERCC6, ABL1, PARP1, SMC1A, APC	196	373	13528	2.96066	0.533215	0.00323682	0.580722
GOTERM_BP_FAT	GO:0006873~cellular ion homeostasis	16	0.660611	0.000343834	PRKCA, HTT, PIK3CB, ERBB2, NF1, GRIN2A, TP53, PRKCB, PLCE1, GNB1, RYR3, PLCG2, RYR1, RYR2, JAK2, MYC	196	374	13528	2.95274	0.544086	0.00330866	0.598629
GOTERM_BP_FAT	GO:0055082~cellular chemical homeostasis	16	0.660611	0.00040649	PRKCA, HTT, PIK3CB, ERBB2, NF1, GRIN2A, TP53, PRKCB, PLCE1, GNB1, RYR3, PLCG2, RYR1, RYR2, JAK2, MYC	196	380	13528	2.90612	0.604898	0.00382988	0.70735
GOTERM_BP_FAT	GO:0007267~cell-cell signaling	16	0.660611	0.0270836	PRKCA, NOS1, LYN, HTT, GRIN2A, AKAP9, ITGB2, GLI2, SPRY2, PTK2, DMD, UBC, SH3KBP1, LRP2, MLLT4, UBA52	196	600	13528	1.84054	1	0.133969	38.0841
GOTERM_BP_FAT	GO:0032583~regulation of gene-specific transcription	15	0.619323	7.87735e-09	TAF1, RXRA, TRIM28, TP53, PRKDC, NFKB1, TCF7L2, NOTCH1, HDAC1, ETS1, MAP3K1, NCOR1, SMARCA2, NCOR2, SMARCA4	196	134	13528	7.72617	1.79917e-05	3.27125e-07	1.37536e-05
GOTERM_BP_FAT	GO:0044087~regulation of cellular component biogenesis	15	0.619323	1.67107e-08	PRKCA, TAF1, HCFC1, KIT, PTEN, PTK2, MAP3K1, UBC, SPTBN2, RHOA, SPTA1, MTOR, UBA52, APC, SPTAN1	196	142	13528	7.29089	3.81665e-05	6.36121e-07	2.91764e-05
GOTERM_BP_FAT	GO:0043434~response to peptide hormone stimulus	15	0.619323	4.71322e-08	PRKCA, LYN, ERBB3, RXRA, RELA, STAT5A, STAT5B, PRKDC, STAT3, AKT1, SHC1, JAK2, MTOR, PARP1, PIK3R1	196	154	13528	6.72277	0.000107644	1.5162e-06	8.22916e-05
GOTERM_BP_FAT	GO:0048545~response to steroid hormone stimulus	15	0.619323	7.24571e-07	PRKCA, ERBB4, RXRA, ERBB2, RELA, STAT5B, ESR1, BRCA2, PTEN, SRC, STAT3, BRCA1, FOS, EP300, GATA3	196	192	13528	5.39222	0.00165355	1.60671e-05	0.00126507
GOTERM_BP_FAT	GO:0007409~axonogenesis	15	0.619323	7.71341e-07	PRKCA, ACTB, ERBB3, RXRA, ERBB2, GLI2, NOTCH1, PTK2, ANK3, UBC, VCAN, JAK2, DST, UBA52, APC	196	193	13528	5.36428	0.00176019	1.69397e-05	0.00134673
GOTERM_BP_FAT	GO:0010035~response to inorganic substance	15	0.619323	1.58985e-06	PRKCA, ACTB, EGFR, ERBB4, HTT, RXRA, RELA, TTN, PTEN, ACTG1, FOS, ERCC6, EP300, PLCG2, RYR2	196	205	13528	5.05027	0.00362463	3.21341e-05	0.00277579
GOTERM_BP_FAT	GO:0060284~regulation of cell development	15	0.619323	1.58985e-06	LYN, RELA, NF1, FOXA1, TP53, SMAD4, KIT, GLI2, NOTCH3, NOTCH1, PTK2, HDAC1, UBC, RHOA, UBA52	196	205	13528	5.05027	0.00362463	3.21341e-05	0.00277579
GOTERM_BP_FAT	GO:0048667~cell morphogenesis involved in neuron differentiation	15	0.619323	1.99902e-06	PRKCA, ACTB, ERBB3, RXRA, ERBB2, GLI2, NOTCH1, PTK2, ANK3, UBC, VCAN, JAK2, DST, UBA52, APC	196	209	13528	4.95362	0.00455537	3.93594e-05	0.00349018
GOTERM_BP_FAT	GO:0042493~response to drug	15	0.619323	2.94737e-06	ERBB4, LYN, ERBB3, ERBB2, RELA, GRIN2A, TP53, CDH1, PTEN, STAT3, FOS, EP300, RYR2, LRP2, APC	196	216	13528	4.79308	0.0067092	5.51772e-05	0.0051459
GOTERM_BP_FAT	GO:0045321~leukocyte activation	15	0.619323	1.0931e-05	EGR1, LYN, PREX1, STAT5A, STAT5B, TP53, PRKDC, PRKCD, ITGAM, CBLB, NTRK1, PLCG2, TRAF6, PIK3R1, APC	196	242	13528	4.27812	0.0246574	0.000170989	0.0190835
GOTERM_BP_FAT	GO:0051603~proteolysis involved in cellular protein catabolic process	15	0.619323	0.0520467	DDB1, RELA, CBL, NFKB1, HERC2, BRCA1, CBLB, HUWE1, MAP3K1, UBC, MDM2, SMURF2, RANBP2, TRAF6, UBA52	196	600	13528	1.72551	1	0.223341	60.6716
GOTERM_BP_FAT	GO:0044257~cellular protein catabolic process	15	0.619323	0.0538216	DDB1, RELA, CBL, NFKB1, HERC2, BRCA1, CBLB, HUWE1, MAP3K1, UBC, MDM2, SMURF2, RANBP2, TRAF6, UBA52	196	603	13528	1.71693	1	0.228537	61.9376
GOTERM_BP_FAT	GO:0010551~regulation of specific transcription from RNA polymerase II promoter	14	0.578035	8.42501e-10	TAF1, NOTCH1, HDAC1, ETS1, MAP3K1, RXRA, TP53, PRKDC, NFKB1, NCOR1, TCF7L2, SMARCA2, NCOR2, SMARCA4	196	94	13528	10.2796	1.92427e-06	4.1832e-08	1.47098e-06
GOTERM_BP_FAT	GO:0032870~cellular response to hormone stimulus	14	0.578035	6.11382e-08	ERBB3, RXRA, STAT5A, STAT5B, PRKDC, STAT3, AKT1, FOS, GNB1, SHC1, GNG2, JAK2, PARP1, PIK3R1	196	133	13528	7.26531	0.00013963	1.88702e-06	0.000106746
GOTERM_BP_FAT	GO:0045165~cell fate commitment	14	0.578035	1.03366e-07	ERBB4, FOXA1, TP53, SMAD4, PRKDC, GLI2, TCF7L2, GLI3, KDR, NOTCH3, SPRY2, NOTCH2, NOTCH1, SMARCA4	196	139	13528	6.9517	0.000236059	2.91465e-06	0.000180473
GOTERM_BP_FAT	GO:0007346~regulation of mitotic cell cycle	14	0.578035	2.95302e-07	EGFR, STAT5A, STAT5B, TP53, BRCA2, CENPE, RB1, HERC2, ATM, MDM2, TPR, MYC, APC, SMARCA4	196	152	13528	6.35714	0.000674242	7.25233e-06	0.000515587
GOTERM_BP_FAT	GO:0051960~regulation of nervous system development	14	0.578035	4.16065e-06	PRKCA, LYN, RELA, NF1, FOXA1, TP53, KIT, GLI2, NOTCH3, NOTCH1, PTK2, RHOA, UBC, UBA52	196	192	13528	5.03274	0.00945794	7.36636e-05	0.00726414
GOTERM_BP_FAT	GO:0051270~regulation of cell motion	14	0.578035	4.40464e-06	EGFR, ERBB4, LYN, STAT5B, NF1, KIT, PTEN, KDR, AKT1, ETS1, MAP3K1, JAK2, PIK3R1, APC	196	193	13528	5.00666	0.0100098	7.67926e-05	0.0076901
GOTERM_BP_FAT	GO:0051050~positive regulation of transport	14	0.578035	2.09394e-05	PRKCA, ERBB4, ERBB3, CBL, SMAD4, CDH1, TCF7L2, GLI3, FLNA, AKT1, PLCG2, RHOA, JAK2, PIK3R1	196	223	13528	4.33312	0.0467004	0.000308508	0.0365533
GOTERM_BP_FAT	GO:0051247~positive regulation of protein metabolic process	14	0.578035	5.12913e-05	PRKCA, TAF1, LYN, SMAD4, BRCA1, AKT1, CBLB, EP300, UBC, MDM2, JAK2, MTOR, UBA52, APC	196	243	13528	3.97648	0.11055	0.000676952	0.0895154
GOTERM_BP_FAT	GO:0032535~regulation of cellular component size	14	0.578035	0.000154105	FGFR2, FGFR3, TP53, SMAD4, RB1, AKT1, NOTCH2, EP300, NEB, MAP3K1, SPTBN2, SPTA1, MTOR, SPTAN1	196	271	13528	3.56563	0.296721	0.00169905	0.268722
GOTERM_BP_FAT	GO:0006281~DNA repair	14	0.578035	0.000244024	ERCC6, MRE11A, DDB1, TP53BP1, TP53, PRKDC, BRCA2, TOPBP1, ATR, ABL1, SMC1A, PARP1, BRCA1, ATM	196	284	13528	3.40241	0.427315	0.00251908	0.425205
GOTERM_BP_FAT	GO:0055080~cation homeostasis	14	0.578035	0.000261209	PRKCA, PIK3CB, HTT, TP53, PRKCB, KDR, PLCE1, GNB1, RYR3, PLCG2, RYR1, RYR2, JAK2, MYC	196	286	13528	3.37862	0.449363	0.0026602	0.455085
GOTERM_BP_FAT	GO:0031399~regulation of protein modification process	14	0.578035	0.000352613	PRKCA, EGFR, ERCC6, LYN, MAP3K1, UBC, SMAD4, JAK2, ITGB2, MTOR, PRKCE, PRKCD, UBA52, BRCA1	196	295	13528	3.27554	0.55314	0.00337877	0.613868
GOTERM_BP_FAT	GO:0051674~localization of cell	14	0.578035	0.000514365	PRKCA, PTK2, VAV3, ETS1, PRKDC, ITGB2, VCAN, KIT, PTEN, ITGAM, SRC, KDR, FN1, APC	196	307	13528	3.14751	0.691216	0.00457976	0.894276
GOTERM_BP_FAT	GO:0048870~cell motility	14	0.578035	0.000514365	PRKCA, PTK2, VAV3, ETS1, PRKDC, ITGB2, VCAN, KIT, PTEN, ITGAM, SRC, KDR, FN1, APC	196	307	13528	3.14751	0.691216	0.00457976	0.894276
GOTERM_BP_FAT	GO:0048598~embryonic morphogenesis	14	0.578035	0.000514365	HTT, TP53, SMAD4, GLI2, TCF7L2, GLI3, SPRY2, NOTCH2, NOTCH1, SP1, DYNC2H1, TRAF6, MYC, SMARCA4	196	307	13528	3.14751	0.691216	0.00457976	0.894276
GOTERM_BP_FAT	GO:0000279~M phase	14	0.578035	0.000977311	CKAP5, MRE11A, PCNT, BRCA2, CENPE, RB1, TTN, ATM, SMC1A, DYNC1H1, NCOR1, STAG2, APC, STAG1	196	329	13528	2.93704	0.892823	0.00791608	1.6927
GOTERM_BP_FAT	GO:0019953~sexual reproduction	14	0.578035	0.0154619	PLCZ1, HTT, PRKDC, ALMS1, BRCA2, TBP, HERC2, KIT, BIRC3, STAT3, ATM, AKT1, NOTCH1, MTOR	196	458	13528	2.10979	1	0.0833402	23.8198
GOTERM_BP_FAT	GO:0007610~behavior	14	0.578035	0.0184408	PRKCA, EGR1, HRAS, PIK3CB, HTT, NF1, GRIN2A, ITGB2, KIT, PTEN, STAT3, ITGAM, FOS, PLCB1	196	469	13528	2.06031	1	0.0964832	27.7456
GOTERM_BP_FAT	GO:0030900~forebrain development	13	0.536746	2.00479e-06	E2F1, ERBB4, HTT, NF1, CDH1, GLI2, GLI3, SRC, NOTCH3, NOTCH1, DYNC2H1, LRP2, SMARCA4	196	152	13528	5.90306	0.00456847	3.91354e-05	0.00350024
GOTERM_BP_FAT	GO:0040007~growth	13	0.536746	1.36192e-05	FGFR2, FGFR3, RXRA, ALMS1, BRCA2, GLI2, GLI3, NOTCH3, AKT1, NOTCH2, NOTCH1, MTOR, SMARCA4	196	183	13528	4.90309	0.0306276	0.000208746	0.023776
GOTERM_BP_FAT	GO:0046578~regulation of Ras protein signal transduction	13	0.536746	5.28741e-05	OBSCN, HRAS, VAV3, BCR, ERBB2, PREX1, NF1, TTN, NOTCH2, PLCE1, SOS1, SOS2, MTOR	196	210	13528	4.27269	0.11376	0.000693826	0.0922766
GOTERM_BP_FAT	GO:0007517~muscle organ development	13	0.536746	5.56624e-05	ERBB3, RXRA, ERBB2, NF1, MYL1, MYH6, TTN, PTEN, EP300, NEB, DMD, RHOA, TCF12	196	211	13528	4.25244	0.119386	0.000722105	0.0971404
GOTERM_BP_FAT	GO:0033674~positive regulation of kinase activity	13	0.536746	0.000132361	EGFR, VAV3, PIK3CB, ERBB2, CENPE, KIT, AKT1, PLCE1, ERCC6, MAP3K1, SHC1, JAK2, TRAF6	196	231	13528	3.88427	0.260908	0.00150302	0.230848
GOTERM_BP_FAT	GO:0055066~di-, tri-valent inorganic cation homeostasis	13	0.536746	0.000181845	PRKCA, PLCE1, HTT, PIK3CB, GNB1, RYR3, PLCG2, RYR1, RYR2, JAK2, MYC, PRKCB, KDR	196	239	13528	3.75425	0.339906	0.00194821	0.317022
GOTERM_BP_FAT	GO:0051347~positive regulation of transferase activity	13	0.536746	0.000188469	EGFR, VAV3, PIK3CB, ERBB2, CENPE, KIT, AKT1, PLCE1, ERCC6, MAP3K1, SHC1, JAK2, TRAF6	196	240	13528	3.73861	0.349819	0.00200968	0.328552
GOTERM_BP_FAT	GO:0030029~actin filament-based process	13	0.536746	0.000196303	TLN1, HRAS, PREX1, MYL1, NF1, MYH6, TTN, FLNA, ACTG1, RHOA, SPTA1, ABL1, DST	196	241	13528	3.72309	0.36135	0.0020834	0.342186
GOTERM_BP_FAT	GO:0060341~regulation of cellular localization	13	0.536746	0.000255441	PRKCA, NF1, RHOA, SMAD4, RYR2, CDH1, CENPE, JAK2, TRAF6, GLI3, TCF7L2, FLNA, APC	196	248	13528	3.61801	0.442059	0.00261318	0.445056
GOTERM_BP_FAT	GO:0051056~regulation of small GTPase mediated signal transduction	13	0.536746	0.000295619	OBSCN, HRAS, VAV3, BCR, ERBB2, PREX1, NF1, TTN, NOTCH2, PLCE1, SOS1, SOS2, MTOR	196	252	13528	3.56058	0.490992	0.00294453	0.514888
GOTERM_BP_FAT	GO:0016477~cell migration	13	0.536746	0.000665545	PRKCA, PTK2, VAV3, PRKDC, ITGB2, VCAN, KIT, PTEN, ITGAM, SRC, KDR, FN1, APC	196	276	13528	3.25096	0.781422	0.00563688	1.15568
GOTERM_BP_FAT	GO:0044092~negative regulation of molecular function	13	0.536746	0.00334597	PRKCA, NF1, TP53, NFKB1, RB1, PRKCD, FLNA, AKT1, SPRY2, UBC, JAK2, UBA52, APC	196	334	13528	2.68642	0.999526	0.0225917	5.68384
GOTERM_BP_FAT	GO:0018108~peptidyl-tyrosine phosphorylation	12	0.495458	3.61587e-11	TYK2, ERBB4, LYN, ERBB3, ERBB2, STAT5A, JAK1, JAK2, KIT, ABL1, SRC, BTK	196	46	13528	18.0053	8.25866e-08	2.35962e-09	6.31322e-08
GOTERM_BP_FAT	GO:0018212~peptidyl-tyrosine modification	12	0.495458	5.97243e-11	TYK2, ERBB4, LYN, ERBB3, ERBB2, STAT5A, JAK1, JAK2, KIT, ABL1, SRC, BTK	196	48	13528	17.2551	1.3641e-07	3.68676e-09	1.04277e-07
GOTERM_BP_FAT	GO:0016567~protein ubiquitination	12	0.495458	1.14464e-06	SUZ12, AKT1, HUWE1, MAP3K1, DDB1, CBL, UBC, MDM2, HERC2, TRAF6, UBA52, BRCA1	196	119	13528	6.96004	0.00261096	2.42068e-05	0.0019985
GOTERM_BP_FAT	GO:0032446~protein modification by small protein conjugation	12	0.495458	3.19354e-06	SUZ12, AKT1, HUWE1, MAP3K1, DDB1, CBL, UBC, MDM2, HERC2, TRAF6, UBA52, BRCA1	196	132	13528	6.27458	0.00726752	5.92995e-05	0.00557569
GOTERM_BP_FAT	GO:0048732~gland development	12	0.495458	3.97722e-06	EGFR, ERBB4, ERBB3, ERBB2, STAT5A, NF1, FOXA1, STAT5B, BRCA2, CDH1, GLI2, GLI3	196	135	13528	6.13515	0.00904285	7.15249e-05	0.00694388
GOTERM_BP_FAT	GO:0051493~regulation of cytoskeleton organization	12	0.495458	4.27343e-06	XPO1, NEB, MAP3K1, RHOA, SPTBN2, CENPE, SPTA1, MTOR, DST, BRCA1, SPTAN1, APC	196	136	13528	6.09004	0.00971305	7.50782e-05	0.00746103
GOTERM_BP_FAT	GO:0030155~regulation of cell adhesion	12	0.495458	4.58876e-06	VAV3, ERBB3, PIK3CB, ERBB2, STAT5A, NF1, STAT5B, JAK2, PTEN, SRC, PIK3R1, APC	196	137	13528	6.04558	0.010426	7.93964e-05	0.00801154
GOTERM_BP_FAT	GO:0032880~regulation of protein localization	12	0.495458	4.92424e-06	AKT1, NF1, RHOA, SMAD4, CDH1, CENPE, JAK2, TRAF6, GLI3, FLNA, PIK3R1, APC	196	138	13528	6.00177	0.011184	8.33076e-05	0.00859724
GOTERM_BP_FAT	GO:0009416~response to light stimulus	12	0.495458	4.92424e-06	EGFR, AKT1, FOS, HRAS, ERCC6, HTT, RELA, NF1, TP53, GRIN2A, BRCA2, KIT	196	138	13528	6.00177	0.011184	8.33076e-05	0.00859724
GOTERM_BP_FAT	GO:0051129~negative regulation of cellular component organization	12	0.495458	6.49012e-06	PTK2, MAP3K1, RHOA, SPTBN2, CENPE, SPTA1, TPR, PTEN, ATM, BRCA1, SPTAN1, APC	196	142	13528	5.83271	0.0147141	0.000105876	0.011331
GOTERM_BP_FAT	GO:0070647~protein modification by small protein conjugation or removal	12	0.495458	2.01365e-05	SUZ12, AKT1, HUWE1, MAP3K1, DDB1, CBL, UBC, MDM2, HERC2, TRAF6, UBA52, BRCA1	196	160	13528	5.17653	0.0449505	0.000298606	0.0351519
GOTERM_BP_FAT	GO:0051130~positive regulation of cellular component organization	12	0.495458	6.26918e-05	PRKCA, AKT1, TAF1, MAP3K1, CBL, RHOA, SMAD4, CENPE, MTOR, KIT, PIK3R1, APC	196	181	13528	4.57594	0.133413	0.000795198	0.109402
GOTERM_BP_FAT	GO:0000165~MAPKKK cascade	12	0.495458	7.26937e-05	PRKCA, EGFR, PLCE1, ERCC6, FGFR3, PIK3CB, MAP3K1, NF1, MAP2K4, JAK2, SHC1, MAPK10	196	184	13528	4.50133	0.152986	0.000892282	0.126845
GOTERM_BP_FAT	GO:0040012~regulation of locomotion	12	0.495458	0.000106515	PRKCA, EGFR, AKT1, ERBB4, MAP3K1, NF1, JAK2, KIT, PTEN, PIK3R1, KDR, APC	196	192	13528	4.31378	0.215959	0.00124688	0.185809
GOTERM_BP_FAT	GO:0046649~lymphocyte activation	12	0.495458	0.000146712	EGR1, CBLB, STAT5A, NTRK1, STAT5B, PLCG2, TP53, PRKDC, PRKCD, ITGAM, PIK3R1, APC	196	199	13528	4.16203	0.284743	0.00163337	0.255845
GOTERM_BP_FAT	GO:0045860~positive regulation of protein kinase activity	12	0.495458	0.000391751	EGFR, AKT1, PLCE1, ERCC6, PIK3CB, MAP3K1, ERBB2, CENPE, JAK2, SHC1, KIT, TRAF6	196	223	13528	3.7141	0.591366	0.00372195	0.681786
GOTERM_BP_FAT	GO:0030036~actin cytoskeleton organization	12	0.495458	0.000438835	ACTG1, HRAS, TLN1, PREX1, NF1, RHOA, SPTA1, MYH6, ABL1, TTN, DST, FLNA	196	226	13528	3.6648	0.633046	0.00403425	0.763432
GOTERM_BP_FAT	GO:0007423~sensory organ development	12	0.495458	0.000490276	EGFR, SPRY2, SP1, ERBB3, MAP3K1, ERBB2, NF1, ALMS1, MYC, GLI3, STAT3, APC	196	229	13528	3.61679	0.673742	0.0044	0.852564
GOTERM_BP_FAT	GO:0032270~positive regulation of cellular protein metabolic process	12	0.495458	0.00056531	PRKCA, AKT1, TAF1, EP300, LYN, UBC, SMAD4, MDM2, JAK2, MTOR, UBA52, BRCA1	196	233	13528	3.5547	0.725151	0.00495512	0.982438
GOTERM_BP_FAT	GO:0019932~second-messenger-mediated signaling	12	0.495458	0.000604673	EGFR, PIK3CG, PLCE1, PIK3CB, GNB1, ERBB2, PIK3C2B, PIK3CD, ALMS1, PIK3CA, FLNA, BTK	196	235	13528	3.52445	0.748796	0.00521925	1.0505
GOTERM_BP_FAT	GO:0007017~microtubule-based process	12	0.495458	0.00111519	PTK2, HTT, CKAP5, PCNT, DYNC2H1, BRCA2, CENPE, DYNC1H1, SMC1A, DST, NCOR1, BRCA1	196	253	13528	3.2737	0.921803	0.00890231	1.92933
GOTERM_BP_FAT	GO:0030003~cellular cation homeostasis	12	0.495458	0.00115232	PRKCA, PLCE1, PIK3CB, GNB1, RYR3, PLCG2, RYR1, TP53, RYR2, JAK2, MYC, PRKCB	196	254	13528	3.26081	0.928167	0.00913369	1.99295
GOTERM_BP_FAT	GO:0006954~inflammatory response	12	0.495458	0.00749537	AKT1, FOS, LYN, RELA, RXRA, STAT5B, ITGB6, NFKB1, ITGB2, NFATC4, STAT3, FN1	196	325	13528	2.54845	1	0.0455012	12.3098
GOTERM_BP_FAT	GO:0007276~gamete generation	12	0.495458	0.0276991	AKT1, NOTCH1, HTT, PRKDC, BRCA2, ALMS1, TBP, HERC2, MTOR, KIT, BIRC3, ATM	196	395	13528	2.09682	1	0.136256	38.7645
GOTERM_BP_FAT	GO:0034613~cellular protein localization	12	0.495458	0.0360147	EGFR, AKT1, XPO1, CBLB, HTT, TP53, JAK2, HERC2, RANBP2, TPR, GLI3, FLNA	196	411	13528	2.01519	1	0.167162	47.2924
GOTERM_BP_FAT	GO:0070727~cellular macromolecule localization	12	0.495458	0.0376489	EGFR, AKT1, XPO1, CBLB, HTT, TP53, JAK2, HERC2, RANBP2, TPR, GLI3, FLNA	196	414	13528	2.00059	1	0.172809	48.8308
GOTERM_BP_FAT	GO:0043193~positive regulation of gene-specific transcription	11	0.45417	4.69609e-07	TAF1, NOTCH1, HDAC1, ETS1, MAP3K1, TRIM28, TP53, PRKDC, TCF7L2, SMARCA2, SMARCA4	196	87	13528	8.72672	0.00107201	1.10575e-05	0.000819921
GOTERM_BP_FAT	GO:0007568~aging	11	0.45417	4.13253e-06	PRKCA, FOS, HRAS, HTT, RELA, RXRA, TP53, BRCA2, LRP2, PRKCD, PTEN	196	110	13528	6.90204	0.00939432	7.37373e-05	0.00721504
GOTERM_BP_FAT	GO:0008624~induction of apoptosis by extracellular signals	11	0.45417	4.86424e-06	PRKCA, OBSCN, VAV3, PREX1, SOS1, SOS2, UBC, RYR2, TRAF6, UBA52, BTK	196	112	13528	6.77879	0.0110485	8.29067e-05	0.00849249
GOTERM_BP_FAT	GO:0010564~regulation of cell cycle process	11	0.45417	5.7057e-06	XPO1, BRCA2, CTCF, CENPE, RB1, HERC2, TPR, ATM, BRCA1, SMARCA4, APC	196	114	13528	6.65986	0.0129473	9.51185e-05	0.00996152
GOTERM_BP_FAT	GO:0002521~leukocyte differentiation	11	0.45417	1.95677e-05	EGR1, STAT5A, NTRK1, STAT5B, PLCG2, TP53, PRKDC, KIT, TRAF6, PIK3R1, APC	196	131	13528	5.79561	0.0437092	0.00029207	0.0341592
GOTERM_BP_FAT	GO:0043405~regulation of MAP kinase activity	11	0.45417	3.69919e-05	PRKCA, EGFR, SPRY2, PLCE1, ERCC6, PIK3CB, MAP3K1, ERBB2, NF1, SHC1, KIT	196	141	13528	5.38457	0.0810201	0.000505806	0.0645671
GOTERM_BP_FAT	GO:0050767~regulation of neurogenesis	11	0.45417	0.000145635	NOTCH3, PTK2, NOTCH1, LYN, RELA, NF1, FOXA1, RHOA, TP53, KIT, GLI2	196	166	13528	4.57364	0.282983	0.00162933	0.253971
GOTERM_BP_FAT	GO:0030334~regulation of cell migration	11	0.45417	0.000168673	EGFR, AKT1, ERBB4, MAP3K1, NF1, JAK2, KIT, PTEN, PIK3R1, KDR, APC	196	169	13528	4.49245	0.31974	0.00183299	0.294089
GOTERM_BP_FAT	GO:0001932~regulation of protein amino acid phosphorylation	11	0.45417	0.000204598	PRKCA, EGFR, ERCC6, LYN, MAP3K1, SMAD4, JAK2, ITGB2, MTOR, PRKCE, PRKCD	196	173	13528	4.38858	0.37334	0.00216132	0.356622
GOTERM_BP_FAT	GO:0048729~tissue morphogenesis	11	0.45417	0.000281214	NOTCH2, NOTCH1, HTT, RXRA, SMAD4, MYH6, TRAF6, TTN, GLI2, GLI3, SMARCA4	196	180	13528	4.21791	0.473962	0.00283836	0.489856
GOTERM_BP_FAT	GO:0055074~calcium ion homeostasis	11	0.45417	0.000397581	PRKCA, PLCE1, PIK3CB, GNB1, RYR3, PLCG2, RYR1, RYR2, JAK2, PRKCB, KDR	196	188	13528	4.03843	0.596773	0.0037616	0.691899
GOTERM_BP_FAT	GO:0006644~phospholipid metabolic process	11	0.45417	0.000432337	PIK3CG, PLCE1, PLCG1, PIK3CB, PIK3C2B, PIK3CD, PLCG2, PIK3CA, PLCB1, PTEN, PIK3R1	196	190	13528	3.99592	0.627557	0.00400687	0.752168
GOTERM_BP_FAT	GO:0019637~organophosphate metabolic process	11	0.45417	0.000646837	PIK3CG, PLCE1, PLCG1, PIK3CB, PIK3C2B, PIK3CD, PLCG2, PIK3CA, PLCB1, PTEN, PIK3R1	196	200	13528	3.79612	0.771873	0.00551974	1.12337
GOTERM_BP_FAT	GO:0055065~metal ion homeostasis	11	0.45417	0.000782571	PRKCA, PLCE1, PIK3CB, GNB1, RYR3, PLCG2, RYR1, RYR2, JAK2, PRKCB, KDR	196	205	13528	3.70353	0.832721	0.00645766	1.35758
GOTERM_BP_FAT	GO:0009991~response to extracellular stimulus	11	0.45417	0.00133938	AKT1, FOS, LYN, RELA, RXRA, TP53, RYR2, BRCA2, MTOR, LRP2, PTEN	196	220	13528	3.45102	0.953168	0.0103233	2.31292
GOTERM_BP_FAT	GO:0035295~tube development	11	0.45417	0.00133938	SPRY2, NOTCH1, EP300, EPAS1, SP1, FOXA1, SMAD4, TRAF6, GLI2, GLI3, KDR	196	220	13528	3.45102	0.953168	0.0103233	2.31292
GOTERM_BP_FAT	GO:0030005~cellular di-, tri-valent inorganic cation homeostasis	11	0.45417	0.00169122	PRKCA, PLCE1, PIK3CB, GNB1, RYR3, PLCG2, RYR1, RYR2, JAK2, MYC, PRKCB	196	227	13528	3.3446	0.979058	0.0127618	2.91208
GOTERM_BP_FAT	GO:0048584~positive regulation of response to stimulus	11	0.45417	0.00225485	PRKCA, LYN, RELA, STAT5A, STAT5B, PLCG2, JAK2, TRAF6, BRCA1, SRC, KDR	196	236	13528	3.21705	0.994235	0.0163376	3.8647
GOTERM_BP_FAT	GO:0010648~negative regulation of cell communication	11	0.45417	0.00321528	PRKCA, AKT1, CBLB, ERBB3, RELA, NF1, MTOR, PRKCD, NCOR1, PTEN, APC	196	248	13528	3.06139	0.999361	0.0219771	5.46768
GOTERM_BP_FAT	GO:0003006~reproductive developmental process	11	0.45417	0.00473455	AKT1, STAT5A, FOXA1, STAT5B, PRKDC, BRCA2, ALMS1, MTOR, KIT, TCF7L2, KDR	196	262	13528	2.8978	0.99998	0.0307546	7.95203
GOTERM_BP_FAT	GO:0007389~pattern specification process	11	0.45417	0.00539547	NOTCH2, NOTCH1, EP300, HTT, DYNC2H1, SMAD4, PRKDC, GLI2, GLI3, ATM, APC	196	267	13528	2.84354	0.999996	0.0340202	9.01345
GOTERM_BP_FAT	GO:0043086~negative regulation of catalytic activity	11	0.45417	0.00690945	PRKCA, AKT1, SPRY2, NF1, UBC, TP53, NFKB1, RB1, UBA52, FLNA, APC	196	277	13528	2.74088	1	0.0423449	11.4015
GOTERM_BP_FAT	GO:0051301~cell division	11	0.45417	0.0105563	NOTCH1, PIK3CB, CKAP5, BRCA2, CENPE, RB1, KIT, SMC1A, STAG2, STAG1, APC	196	295	13528	2.57364	1	0.0607111	16.9136
GOTERM_BP_FAT	GO:0007264~small GTPase mediated signal transduction	11	0.45417	0.0130954	HRAS, PLCE1, VAV3, GNB1, SOS1, NTRK1, NF1, SOS2, RHOA, SHC1, SRC	196	305	13528	2.48926	1	0.0723318	20.5588
GOTERM_BP_FAT	GO:0051336~regulation of hydrolase activity	11	0.45417	0.0244084	EGFR, PLCE1, VAV3, GNB1, NF1, TP53, CDH1, JAK2, MYH6, MTOR, MYC	196	337	13528	2.25289	1	0.122474	35.0434
GOTERM_BP_FAT	GO:0034621~cellular macromolecular complex subunit organization	11	0.45417	0.0342773	XPO1, TAF1, PTK2, PREX1, SMAD4, CTCF, CENPE, ARID1A, TTN, FLNA, SRC	196	357	13528	2.12668	1	0.160936	45.6089
GOTERM_BP_FAT	GO:0010552~positive regulation of specific transcription from RNA polymerase II promoter	10	0.412882	1.10591e-07	TAF1, NOTCH1, HDAC1, ETS1, MAP3K1, TP53, PRKDC, TCF7L2, SMARCA2, SMARCA4	196	57	13528	12.1088	0.000252558	3.04325e-06	0.000193089
GOTERM_BP_FAT	GO:0030522~intracellular receptor-mediated signaling pathway	10	0.412882	1.23479e-06	NCOA1, RXRA, ESR1, MED12, JAK2, ARID1A, RB1, MED13, CARM1, BRCA1	196	75	13528	9.20272	0.00281629	2.56385e-05	0.00215589
GOTERM_BP_FAT	GO:0045786~negative regulation of cell cycle	10	0.412882	2.38101e-06	EGFR, HDAC1, ETS1, TP53, CENPE, RB1, TPR, ATM, SMARCA4, APC	196	81	13528	8.52104	0.00542347	4.53175e-05	0.00415709
GOTERM_BP_FAT	GO:0046777~protein amino acid autophosphorylation	10	0.412882	3.57593e-06	EGFR, AKT1, TAF1, PTK2, MAP3K1, ERBB2, TRIM28, JAK2, MTOR, KIT	196	85	13528	8.12005	0.00813417	6.53373e-05	0.00624328
GOTERM_BP_FAT	GO:0043523~regulation of neuron apoptosis	10	0.412882	5.76538e-06	HRAS, ERBB3, HTT, NTRK1, NF1, RHOA, ESR1, TP53, JAK2, ATM	196	90	13528	7.66893	0.0130818	9.54169e-05	0.0100657
GOTERM_BP_FAT	GO:0000075~cell cycle checkpoint	10	0.412882	6.31939e-06	DDB1, TP53, CENPE, RB1, ATR, TPR, SMC1A, ATM, BRCA1, APC	196	91	13528	7.58466	0.0143299	0.000103833	0.0110329
GOTERM_BP_FAT	GO:0009894~regulation of catabolic process	10	0.412882	9.82613e-06	AKT1, XPO1, TAF1, CBLB, RELA, GRIN2A, MDM2, MTOR, FLNA, APC	196	96	13528	7.18963	0.022193	0.000155842	0.0171548
GOTERM_BP_FAT	GO:0051272~positive regulation of cell motion	10	0.412882	1.16347e-05	EGFR, ERBB4, LYN, ETS1, STAT5B, JAK2, KIT, PIK3R1, KDR, APC	196	98	13528	7.0429	0.0262238	0.000180757	0.0203119
GOTERM_BP_FAT	GO:0032868~response to insulin stimulus	10	0.412882	1.372e-05	AKT1, LYN, ERBB3, RELA, RXRA, PRKDC, SHC1, MTOR, PARP1, PIK3R1	196	100	13528	6.90204	0.0308507	0.000208889	0.023952
GOTERM_BP_FAT	GO:0007611~learning or memory	10	0.412882	3.18084e-05	PRKCA, EGR1, FOS, HRAS, HTT, NF1, GRIN2A, KIT, PLCB1, PTEN	196	111	13528	6.21805	0.0700751	0.000448365	0.055522
GOTERM_BP_FAT	GO:0051052~regulation of DNA metabolic process	10	0.412882	3.93165e-05	STAT6, HRAS, MRE11A, TP53, BRCA2, SHC1, ATR, GLI2, MYC, BRCA1	196	114	13528	6.05442	0.0858866	0.000528099	0.0686233
GOTERM_BP_FAT	GO:0014070~response to organic cyclic substance	10	0.412882	6.28449e-05	PRKCA, FOS, LYN, RELA, RXRA, RYR1, RYR2, BRCA2, PTEN, STAT3	196	121	13528	5.70417	0.133716	0.000788383	0.109669
GOTERM_BP_FAT	GO:0070201~regulation of establishment of protein localization	10	0.412882	6.28449e-05	AKT1, NF1, RHOA, SMAD4, CDH1, JAK2, TRAF6, GLI3, FLNA, PIK3R1	196	121	13528	5.70417	0.133716	0.000788383	0.109669
GOTERM_BP_FAT	GO:0042692~muscle cell differentiation	10	0.412882	6.28449e-05	ACTG1, HRAS, SYNE1, NOS1, ERBB2, RXRA, RB1, MYH6, TTN, TCF7L2	196	121	13528	5.70417	0.133716	0.000788383	0.109669
GOTERM_BP_FAT	GO:0060537~muscle tissue development	10	0.412882	8.09602e-05	EP300, ERBB3, ERBB2, DMD, RXRA, NF1, RHOA, MYH6, TTN, PTEN	196	125	13528	5.52163	0.16883	0.000988391	0.14126
GOTERM_BP_FAT	GO:0010038~response to metal ion	10	0.412882	0.000103276	EGFR, ACTG1, ACTB, EP300, HTT, RXRA, PLCG2, RYR2, TTN, PTEN	196	129	13528	5.35042	0.210137	0.00121522	0.180165
GOTERM_BP_FAT	GO:0006913~nucleocytoplasmic transport	10	0.412882	0.000430247	AKT1, XPO1, CBLB, HTT, TP53, JAK2, NUP107, RANBP2, TPR, GLI3	196	156	13528	4.42439	0.625774	0.00400378	0.748545
GOTERM_BP_FAT	GO:0051169~nuclear transport	10	0.412882	0.000471913	AKT1, XPO1, CBLB, HTT, TP53, JAK2, NUP107, RANBP2, TPR, GLI3	196	158	13528	4.36838	0.65976	0.00428602	0.820754
GOTERM_BP_FAT	GO:0046486~glycerolipid metabolic process	10	0.412882	0.000565927	PIK3CG, PLCE1, PIK3CB, PIK3C2B, PIK3CD, ALMS1, PIK3CA, PLCB1, PTEN, PIK3R1	196	162	13528	4.26052	0.725538	0.00494155	0.983504
GOTERM_BP_FAT	GO:0006874~cellular calcium ion homeostasis	10	0.412882	0.00134715	PRKCA, PLCE1, PIK3CB, GNB1, RYR3, PLCG2, RYR1, RYR2, JAK2, PRKCB	196	183	13528	3.77161	0.953993	0.010348	2.32619
GOTERM_BP_FAT	GO:0006875~cellular metal ion homeostasis	10	0.412882	0.00215826	PRKCA, PLCE1, PIK3CB, GNB1, RYR3, PLCG2, RYR1, RYR2, JAK2, PRKCB	196	196	13528	3.52145	0.992808	0.0157423	3.70207
GOTERM_BP_FAT	GO:0003002~regionalization	10	0.412882	0.00223442	NOTCH1, EP300, HTT, DYNC2H1, SMAD4, PRKDC, GLI2, GLI3, ATM, APC	196	197	13528	3.50357	0.993959	0.0162421	3.83032
GOTERM_BP_FAT	GO:0009968~negative regulation of signal transduction	10	0.412882	0.00478319	PRKCA, AKT1, CBLB, ERBB3, RELA, NF1, PRKCD, NCOR1, PTEN, APC	196	221	13528	3.1231	0.999982	0.0308042	8.03053
GOTERM_BP_FAT	GO:0051240~positive regulation of multicellular organismal process	10	0.412882	0.00886142	EGFR, AKT1, NOS1, ERBB4, STAT5A, STAT5B, UBC, JAK2, TRAF6, UBA52	196	244	13528	2.82871	1	0.0524967	14.3934
GOTERM_BP_FAT	GO:0001568~blood vessel development	10	0.412882	0.00914215	AKT1, PTK2, NOTCH1, EPAS1, ITGAV, NF1, TCF7L2, PTEN, SMARCA4, KDR	196	245	13528	2.81716	1	0.0535688	14.8157
GOTERM_BP_FAT	GO:0001944~vasculature development	10	0.412882	0.0106448	AKT1, PTK2, NOTCH1, EPAS1, ITGAV, NF1, TCF7L2, PTEN, SMARCA4, KDR	196	251	13528	2.74982	1	0.0609024	17.0434
GOTERM_BP_FAT	GO:0001501~skeletal system development	10	0.412882	0.0410917	PRKCA, EGFR, FGFR3, SP1, ETS2, NF1, TRAF6, GLI2, MYC, GLI3	196	319	13528	2.16365	1	0.185172	51.9346
GOTERM_BP_FAT	GO:0019226~transmission of nerve impulse	10	0.412882	0.0669528	PRKCA, PTK2, NOS1, ERBB2, DMD, NF1, UBC, GRIN2A, AKAP9, UBA52	196	350	13528	1.97201	1	0.267707	70.1788
GOTERM_BP_FAT	GO:0006886~intracellular protein transport	10	0.412882	0.092229	AKT1, XPO1, CBLB, HTT, TP53, JAK2, HERC2, RANBP2, TPR, GLI3	196	374	13528	1.84547	1	0.338402	81.538
GOTERM_BP_FAT	GO:0042176~regulation of protein catabolic process	9	0.371594	7.05911e-07	AKT1, XPO1, TAF1, CBLB, RELA, GRIN2A, MDM2, FLNA, APC	196	52	13528	11.9458	0.001611	1.58068e-05	0.00123249
GOTERM_BP_FAT	GO:0008629~induction of apoptosis by intracellular signals	9	0.371594	9.5225e-07	PRKCA, ERCC6, TP53, BRCA2, JAK2, ABL1, MYC, ATM, BRCA1	196	54	13528	11.5034	0.00217258	2.05181e-05	0.00166259
GOTERM_BP_FAT	GO:0030518~steroid hormone receptor signaling pathway	9	0.371594	1.66997e-06	NCOA1, ESR1, MED12, JAK2, ARID1A, RB1, MED13, CARM1, BRCA1	196	58	13528	10.7101	0.00380696	3.34575e-05	0.00291569
GOTERM_BP_FAT	GO:0010639~negative regulation of organelle organization	9	0.371594	2.3118e-05	MAP3K1, SPTBN2, CENPE, SPTA1, TPR, ATM, BRCA1, SPTAN1, APC	196	82	13528	7.57541	0.0514324	0.000338418	0.0403557
GOTERM_BP_FAT	GO:0006606~protein import into nucleus	9	0.371594	3.27675e-05	AKT1, XPO1, CBLB, HTT, TP53, JAK2, RANBP2, TPR, GLI3	196	86	13528	7.22307	0.0721101	0.000453486	0.0571958
GOTERM_BP_FAT	GO:0048589~developmental growth	9	0.371594	3.56457e-05	NOTCH3, AKT1, NOTCH2, NOTCH1, BRCA2, ALMS1, GLI2, GLI3, SMARCA4	196	87	13528	7.14004	0.07819	0.000490339	0.0622181
GOTERM_BP_FAT	GO:0051170~nuclear import	9	0.371594	3.87321e-05	AKT1, XPO1, CBLB, HTT, TP53, JAK2, RANBP2, TPR, GLI3	196	88	13528	7.05891	0.0846657	0.00052333	0.0676037
GOTERM_BP_FAT	GO:0034504~protein localization in nucleus	9	0.371594	6.23182e-05	AKT1, XPO1, CBLB, HTT, TP53, JAK2, RANBP2, TPR, GLI3	196	94	13528	6.60834	0.132673	0.000794875	0.10875
GOTERM_BP_FAT	GO:0030324~lung development	9	0.371594	9.0148e-05	SPRY2, NOTCH1, EP300, EPAS1, SP1, FOXA1, GLI2, GLI3, KDR	196	99	13528	6.27458	0.186091	0.00108314	0.157279
GOTERM_BP_FAT	GO:0030323~respiratory tube development	9	0.371594	0.000111306	SPRY2, NOTCH1, EP300, EPAS1, SP1, FOXA1, GLI2, GLI3, KDR	196	102	13528	6.09004	0.224493	0.00128972	0.19416
GOTERM_BP_FAT	GO:0030098~lymphocyte differentiation	9	0.371594	0.000119211	EGR1, STAT5A, NTRK1, STAT5B, PLCG2, TP53, PRKDC, PIK3R1, APC	196	103	13528	6.03091	0.23837	0.00136737	0.207935
GOTERM_BP_FAT	GO:0007265~Ras protein signal transduction	9	0.371594	0.000136415	HRAS, PLCE1, GNB1, SOS1, NTRK1, NF1, RHOA, SHC1, SRC	196	105	13528	5.91603	0.26772	0.00153376	0.237909
GOTERM_BP_FAT	GO:0060541~respiratory system development	9	0.371594	0.000166023	SPRY2, NOTCH1, EP300, EPAS1, SP1, FOXA1, GLI2, GLI3, KDR	196	108	13528	5.7517	0.31561	0.00181284	0.289475
GOTERM_BP_FAT	GO:0032844~regulation of homeostatic process	9	0.371594	0.000241185	NOS1, LYN, ETS1, STAT5A, NF1, STAT5B, RYR1, RYR2, MYC	196	114	13528	5.44898	0.423588	0.0025011	0.420267
GOTERM_BP_FAT	GO:0014706~striated muscle tissue development	9	0.371594	0.000323317	EP300, ERBB3, ERBB2, DMD, RXRA, RHOA, MYH6, TTN, PTEN	196	119	13528	5.22003	0.522206	0.00317845	0.563003
GOTERM_BP_FAT	GO:0017038~protein import	9	0.371594	0.000615958	AKT1, XPO1, CBLB, HTT, TP53, JAK2, RANBP2, TPR, GLI3	196	131	13528	4.74186	0.755192	0.00529642	1.07001
GOTERM_BP_FAT	GO:0001666~response to hypoxia	9	0.371594	0.000715303	NOS1, EP300, EPAS1, NF1, STAT5B, CREBBP, RYR1, SMAD4, RYR2	196	134	13528	4.6357	0.804918	0.0059687	1.24157
GOTERM_BP_FAT	GO:0051051~negative regulation of transport	9	0.371594	0.000751147	PRKCA, AKT1, NOS1, ERBB3, ITGAV, NF1, NFKB1, PTEN, FLNA	196	135	13528	4.60136	0.820264	0.00622153	1.30341
GOTERM_BP_FAT	GO:0050804~regulation of synaptic transmission	9	0.371594	0.000788424	EGFR, EGR1, HRAS, ERBB4, HTT, UBC, GRIN2A, KIT, UBA52	196	136	13528	4.56753	0.834944	0.0064824	1.36767
GOTERM_BP_FAT	GO:0070482~response to oxygen levels	9	0.371594	0.000997773	NOS1, EP300, EPAS1, NF1, STAT5B, CREBBP, RYR1, SMAD4, RYR2	196	141	13528	4.40556	0.897721	0.00805269	1.72785
GOTERM_BP_FAT	GO:0033365~protein localization in organelle	9	0.371594	0.00124946	AKT1, XPO1, CBLB, HTT, TP53, JAK2, RANBP2, TPR, GLI3	196	146	13528	4.25468	0.942476	0.00973162	2.15923
GOTERM_BP_FAT	GO:0051969~regulation of transmission of nerve impulse	9	0.371594	0.00130539	EGFR, EGR1, HRAS, ERBB4, HTT, UBC, GRIN2A, KIT, UBA52	196	147	13528	4.22574	0.949382	0.0100965	2.25485
GOTERM_BP_FAT	GO:0000226~microtubule cytoskeleton organization	9	0.371594	0.00130539	PTK2, CKAP5, PCNT, BRCA2, DYNC1H1, SMC1A, DST, NCOR1, BRCA1	196	147	13528	4.22574	0.949382	0.0100965	2.25485
GOTERM_BP_FAT	GO:0006936~muscle contraction	9	0.371594	0.00168418	MYBPC1, RYR3, MYL1, RYR1, RYR2, ACTN2, MYH6, TTN, MYH8	196	153	13528	4.06002	0.978718	0.0127511	2.90013
GOTERM_BP_FAT	GO:0031644~regulation of neurological system process	9	0.371594	0.00168418	EGFR, EGR1, HRAS, ERBB4, HTT, UBC, GRIN2A, KIT, UBA52	196	153	13528	4.06002	0.978718	0.0127511	2.90013
GOTERM_BP_FAT	GO:0006979~response to oxidative stress	9	0.371594	0.00259073	PRKCA, EGFR, FOS, ERCC6, EP300, ERBB4, EPAS1, RELA, JAK2	196	164	13528	3.78771	0.997328	0.018345	4.42818
GOTERM_BP_FAT	GO:0010740~positive regulation of protein kinase cascade	9	0.371594	0.00290376	LYN, ERBB3, RELA, ERBB2, RHOA, JAK2, MTOR, TRAF6, FLNA	196	167	13528	3.71966	0.998695	0.020229	4.95051
GOTERM_BP_FAT	GO:0003012~muscle system process	9	0.371594	0.00301085	MYBPC1, RYR3, MYL1, RYR1, RYR2, ACTN2, MYH6, TTN, MYH8	196	168	13528	3.69752	0.998979	0.0207785	5.12861
GOTERM_BP_FAT	GO:0001701~in utero embryonic development	9	0.371594	0.00396477	PLCG1, EPAS1, SP1, TP53, BRCA2, CDH1, MYH6, GLI3, SMARCA4	196	176	13528	3.52945	0.999885	0.0263339	6.70106
GOTERM_BP_FAT	GO:0051248~negative regulation of protein metabolic process	9	0.371594	0.0057566	PRKCA, RELA, ITGAV, UBC, GRIN2A, NFKB1, PRKCD, UBA52, FLNA	196	187	13528	3.32184	0.999998	0.0359653	9.58853
GOTERM_BP_FAT	GO:0042060~wound healing	9	0.371594	0.00646694	NOTCH3, NOTCH2, NOTCH1, ERBB3, PIK3CB, MAP3K1, ERBB2, NF1, FN1	196	191	13528	3.25227	1	0.0400002	10.7097
GOTERM_BP_FAT	GO:0031667~response to nutrient levels	9	0.371594	0.00778815	AKT1, RELA, RXRA, TP53, RYR2, BRCA2, MTOR, LRP2, PTEN	196	197	13528	3.15322	1	0.046994	12.7603
GOTERM_BP_FAT	GO:0008361~regulation of cell size	9	0.371594	0.0101778	AKT1, FGFR2, NOTCH2, EP300, FGFR3, SMAD4, TP53, RB1, MTOR	196	206	13528	3.01545	1	0.059033	16.357
GOTERM_BP_FAT	GO:0006605~protein targeting	9	0.371594	0.0128001	AKT1, XPO1, CBLB, HTT, TP53, JAK2, RANBP2, TPR, GLI3	196	215	13528	2.88923	1	0.0710911	20.1427
GOTERM_BP_FAT	GO:0060429~epithelium development	9	0.371594	0.0172079	NOTCH2, HTT, FOXA1, SMAD4, TRAF6, GLI2, GLI3, SMARCA4, KDR	196	227	13528	2.73649	1	0.0911086	26.1445
GOTERM_BP_FAT	GO:0034622~cellular macromolecular complex assembly	9	0.371594	0.0896659	XPO1, TAF1, PTK2, PREX1, SMAD4, CENPE, TTN, FLNA, SRC	196	318	13528	1.95341	1	0.33241	80.6064
GOTERM_BP_FAT	GO:0001889~liver development	8	0.330306	1.02123e-05	NOTCH1, EP300, SP1, RELA, ERBB2, RXRA, NF1, STAT5B	196	53	13528	10.4182	0.023055	0.000160849	0.0178289
GOTERM_BP_FAT	GO:0045787~positive regulation of cell cycle	8	0.330306	1.66846e-05	EGFR, AKT1, STAT5A, STAT5B, MDM2, HCFC1, BRCA2, CENPE	196	57	13528	9.68707	0.037391	0.000252339	0.0291268
GOTERM_BP_FAT	GO:0010212~response to ionizing radiation	8	0.330306	2.34999e-05	ERCC6, TP53, PRKDC, BRCA2, TOPBP1, LRP2, ATM, BRCA1	196	60	13528	9.20272	0.0522593	0.000341816	0.0410222
GOTERM_BP_FAT	GO:0030879~mammary gland development	8	0.330306	3.24608e-05	ERBB4, ERBB3, ERBB2, STAT5A, STAT5B, BRCA2, GLI2, GLI3	196	63	13528	8.7645	0.0714598	0.00045198	0.0566604
GOTERM_BP_FAT	GO:0042063~gliogenesis	8	0.330306	3.98661e-05	EGFR, NOTCH1, LYN, ERBB3, ERBB2, NF1, VCAN, SMARCA4	196	65	13528	8.49482	0.0870334	0.000532349	0.0695822
GOTERM_BP_FAT	GO:0050730~regulation of peptidyl-tyrosine phosphorylation	8	0.330306	5.35286e-05	PRKCA, EGFR, LYN, JAK2, ITGB2, MTOR, PRKCE, PRKCD	196	68	13528	8.12005	0.115084	0.0006984	0.0934184
GOTERM_BP_FAT	GO:0019221~cytokine-mediated signaling pathway	8	0.330306	6.46047e-05	STAT6, STAT4, RELA, STAT5A, STAT5B, JAK1, KIT, STAT3	196	70	13528	7.88805	0.137191	0.000801645	0.112738
GOTERM_BP_FAT	GO:0007229~integrin-mediated signaling pathway	8	0.330306	6.46047e-05	PTK2, VAV3, ITGAV, ITGB6, ITGB4, ITGB2, DST, ITGAM	196	70	13528	7.88805	0.137191	0.000801645	0.112738
GOTERM_BP_FAT	GO:0032386~regulation of intracellular transport	8	0.330306	7.08069e-05	NF1, RHOA, SMAD4, RYR2, CDH1, JAK2, GLI3, FLNA	196	71	13528	7.77695	0.149328	0.000873827	0.123555
GOTERM_BP_FAT	GO:0030384~phosphoinositide metabolic process	8	0.330306	8.46724e-05	PIK3CG, PIK3CB, PIK3C2B, PIK3CD, PIK3CA, PLCB1, PTEN, PIK3R1	196	73	13528	7.56388	0.175848	0.00102819	0.147733
GOTERM_BP_FAT	GO:0042770~DNA damage response, signal transduction	8	0.330306	0.000151661	ERCC6, TP53, BRCA2, ATR, ABL1, SMC1A, ATM, BRCA1	196	80	13528	6.90204	0.292784	0.00168023	0.264465
GOTERM_BP_FAT	GO:0051146~striated muscle cell differentiation	8	0.330306	0.000275114	ACTG1, HRAS, NOS1, ERBB2, RXRA, RB1, MYH6, TTN	196	88	13528	6.27458	0.46658	0.0027892	0.479255
GOTERM_BP_FAT	GO:0048015~phosphoinositide-mediated signaling	8	0.330306	0.000275114	PIK3CG, PLCE1, PIK3CB, GNB1, ERBB2, PIK3C2B, PIK3CD, PIK3CA	196	88	13528	6.27458	0.46658	0.0027892	0.479255
GOTERM_BP_FAT	GO:0007160~cell-matrix adhesion	8	0.330306	0.00029501	ITGAV, ITGB6, RHOA, ITGB4, ITGB2, ACTN2, FN1, MUC4	196	89	13528	6.20408	0.490285	0.00295135	0.513831
GOTERM_BP_FAT	GO:0043254~regulation of protein complex assembly	8	0.330306	0.000316047	TAF1, MAP3K1, SPTBN2, HCFC1, SPTA1, MTOR, SPTAN1, APC	196	90	13528	6.13515	0.514203	0.00312051	0.550376
GOTERM_BP_FAT	GO:0030099~myeloid cell differentiation	8	0.330306	0.000386476	EPAS1, SP1, LYN, JAK2, RB1, KIT, TRAF6, RUNX1	196	93	13528	5.93724	0.58641	0.00368725	0.672634
GOTERM_BP_FAT	GO:0040017~positive regulation of locomotion	8	0.330306	0.000531305	PRKCA, EGFR, ERBB4, JAK2, KIT, PIK3R1, KDR, APC	196	98	13528	5.63432	0.702941	0.00471191	0.923599
GOTERM_BP_FAT	GO:0031589~cell-substrate adhesion	8	0.330306	0.000531305	ITGAV, ITGB6, RHOA, ITGB4, ITGB2, ACTN2, FN1, MUC4	196	98	13528	5.63432	0.702941	0.00471191	0.923599
GOTERM_BP_FAT	GO:0035023~regulation of Rho protein signal transduction	8	0.330306	0.000564871	OBSCN, BCR, VAV3, PREX1, SOS1, SOS2, MTOR, TTN	196	99	13528	5.57741	0.724875	0.00497035	0.981678
GOTERM_BP_FAT	GO:0021700~developmental maturation	8	0.330306	0.000637059	AKT1, NOTCH1, ERBB4, EPAS1, FOXA1, BRCA2, KDR, BTK	196	101	13528	5.46696	0.766718	0.00545688	1.10647
GOTERM_BP_FAT	GO:0043406~positive regulation of MAP kinase activity	8	0.330306	0.000675798	EGFR, PLCE1, ERCC6, PIK3CB, MAP3K1, ERBB2, SHC1, KIT	196	102	13528	5.41337	0.786484	0.00570236	1.17339
GOTERM_BP_FAT	GO:0043627~response to estrogen stimulus	8	0.330306	0.000803335	PRKCA, GATA3, STAT5B, ESR1, BRCA2, PTEN, STAT3, BRCA1	196	105	13528	5.2587	0.840475	0.00658097	1.39337
GOTERM_BP_FAT	GO:0060249~anatomical structure homeostasis	8	0.330306	0.000849831	ERBB4, EPAS1, MRE11A, DMD, PRKDC, PARP1, KDR, APC	196	106	13528	5.20909	0.85656	0.00693583	1.47345
GOTERM_BP_FAT	GO:0019216~regulation of lipid metabolic process	8	0.330306	0.00117525	AKT1, VAV3, STAT5A, STAT5B, NFKB1, RB1, MTOR, BRCA1	196	112	13528	4.93003	0.931836	0.00928249	2.03222
GOTERM_BP_FAT	GO:0051223~regulation of protein transport	8	0.330306	0.00130307	NF1, RHOA, SMAD4, CDH1, JAK2, TRAF6, GLI3, FLNA	196	114	13528	4.84354	0.949113	0.0101129	2.25089
GOTERM_BP_FAT	GO:0006650~glycerophospholipid metabolic process	8	0.330306	0.00159121	PIK3CG, PIK3CB, PIK3C2B, PIK3CD, PIK3CA, PLCB1, PTEN, PIK3R1	196	118	13528	4.67935	0.973674	0.0120909	2.74212
GOTERM_BP_FAT	GO:0016569~covalent chromatin modification	8	0.330306	0.00231466	SUZ12, EP300, HUWE1, HDAC1, CREBBP, CARM1, EP400, SMARCA4	196	126	13528	4.38225	0.994972	0.0166622	3.96526
GOTERM_BP_FAT	GO:0042110~T cell activation	8	0.330306	0.00231466	EGR1, CBLB, STAT5A, STAT5B, TP53, PRKDC, ITGAM, APC	196	126	13528	4.38225	0.994972	0.0166622	3.96526
GOTERM_BP_FAT	GO:0035239~tube morphogenesis	8	0.330306	0.00242045	SPRY2, NOTCH1, FOXA1, SMAD4, TRAF6, GLI2, GLI3, KDR	196	127	13528	4.34774	0.996054	0.0172551	4.1429
GOTERM_BP_FAT	GO:0009952~anterior/posterior pattern formation	8	0.330306	0.0041627	NOTCH1, EP300, HTT, SMAD4, PRKDC, GLI3, ATM, APC	196	140	13528	3.94402	0.999927	0.0274736	7.02424
GOTERM_BP_FAT	GO:0051098~regulation of binding	8	0.330306	0.00672236	EP300, RELA, SMAD4, JAK2, ATR, PRKCD, FLNA, SMARCA4	196	153	13528	3.60891	1	0.0413291	11.1097
GOTERM_BP_FAT	GO:0043623~cellular protein complex assembly	8	0.330306	0.00906221	XPO1, PTK2, PREX1, SMAD4, CENPE, TTN, FLNA, SRC	196	162	13528	3.40842	1	0.0533836	14.6957
GOTERM_BP_FAT	GO:0031401~positive regulation of protein modification process	8	0.330306	0.0187889	PRKCA, LYN, UBC, SMAD4, JAK2, MTOR, UBA52, BRCA1	196	187	13528	2.95274	1	0.0980067	28.1918
GOTERM_BP_FAT	GO:0002684~positive regulation of immune system process	8	0.330306	0.0565098	STAT6, CBLB, LYN, RELA, STAT5A, STAT5B, PLCG2, TRAF6	196	238	13528	2.32001	1	0.236231	63.7822
GOTERM_BP_FAT	GO:0010948~negative regulation of cell cycle process	7	0.289017	1.17084e-06	CENPE, RB1, TPR, ATM, BRCA1, SMARCA4, APC	196	25	13528	19.3257	0.00267063	2.45337e-05	0.00204424
GOTERM_BP_FAT	GO:0007259~JAK-STAT cascade	7	0.289017	1.82361e-05	STAT4, FGFR3, STAT5A, STAT5B, JAK2, STAT3, STAT2	196	39	13528	12.3883	0.0407962	0.000273987	0.031835
GOTERM_BP_FAT	GO:0010553~negative regulation of specific transcription from RNA polymerase II promoter	7	0.289017	2.45375e-05	HDAC1, RXRA, NFKB1, NCOR1, SMARCA2, NCOR2, SMARCA4	196	41	13528	11.784	0.0545029	0.000350216	0.0428332
GOTERM_BP_FAT	GO:0042306~regulation of protein import into nucleus	7	0.289017	3.71641e-05	NF1, RHOA, SMAD4, CDH1, JAK2, GLI3, FLNA	196	44	13528	10.9805	0.0813815	0.000505137	0.0648677
GOTERM_BP_FAT	GO:0032582~negative regulation of gene-specific transcription	7	0.289017	6.15892e-05	HDAC1, RXRA, NFKB1, NCOR1, SMARCA2, NCOR2, SMARCA4	196	48	13528	10.0655	0.131228	0.000789992	0.107479
GOTERM_BP_FAT	GO:0033157~regulation of intracellular protein transport	7	0.289017	0.000108541	NF1, RHOA, SMAD4, CDH1, JAK2, GLI3, FLNA	196	53	13528	9.1159	0.219578	0.0012641	0.18934
GOTERM_BP_FAT	GO:0010001~glial cell differentiation	7	0.289017	0.000108541	EGFR, NOTCH1, LYN, ERBB3, ERBB2, NF1, SMARCA4	196	53	13528	9.1159	0.219578	0.0012641	0.18934
GOTERM_BP_FAT	GO:0051592~response to calcium ion	7	0.289017	0.000133827	EGFR, ACTG1, ACTB, EP300, HTT, RYR2, TTN	196	55	13528	8.78442	0.263379	0.00151213	0.233402
GOTERM_BP_FAT	GO:0046822~regulation of nucleocytoplasmic transport	7	0.289017	0.000180281	NF1, RHOA, SMAD4, CDH1, JAK2, GLI3, FLNA	196	58	13528	8.33005	0.337543	0.00194056	0.314299
GOTERM_BP_FAT	GO:0007612~learning	7	0.289017	0.000217735	FOS, HRAS, HTT, NF1, GRIN2A, KIT, PLCB1	196	60	13528	8.05238	0.391867	0.00227887	0.379479
GOTERM_BP_FAT	GO:0048167~regulation of synaptic plasticity	7	0.289017	0.0003109	EGR1, HRAS, HTT, UBC, GRIN2A, KIT, UBA52	196	64	13528	7.54911	0.508457	0.00308309	0.541436
GOTERM_BP_FAT	GO:0048754~branching morphogenesis of a tube	7	0.289017	0.000338463	SPRY2, NOTCH1, FOXA1, SMAD4, GLI2, GLI3, KDR	196	65	13528	7.43297	0.538457	0.00327082	0.589303
GOTERM_BP_FAT	GO:0032869~cellular response to insulin stimulus	7	0.289017	0.000432772	AKT1, ERBB3, RXRA, PRKDC, SHC1, PARP1, PIK3R1	196	68	13528	7.10504	0.627927	0.00399469	0.752923
GOTERM_BP_FAT	GO:0031099~regeneration	7	0.289017	0.000468383	NOTCH3, NOTCH2, NOTCH1, RXRA, VCAN, JAK2, LRP2	196	69	13528	7.00207	0.657005	0.00427101	0.81464
GOTERM_BP_FAT	GO:0030258~lipid modification	7	0.289017	0.000468383	PIK3CG, PIK3CB, PIK3C2B, PIK3CD, PIK3CA, PTEN, PIK3R1	196	69	13528	7.00207	0.657005	0.00427101	0.81464
GOTERM_BP_FAT	GO:0050678~regulation of epithelial cell proliferation	7	0.289017	0.000546431	EGFR, NOTCH1, ERBB4, ERBB2, BRCA2, KDR, APC	196	71	13528	6.80483	0.713034	0.00482703	0.949775
GOTERM_BP_FAT	GO:0001763~morphogenesis of a branching structure	7	0.289017	0.000682041	SPRY2, NOTCH1, FOXA1, SMAD4, GLI2, GLI3, KDR	196	74	13528	6.52896	0.789509	0.00573373	1.18416
GOTERM_BP_FAT	GO:0007059~chromosome segregation	7	0.289017	0.00109959	CTCF, CENPE, TTN, SMC1A, BRCA1, STAG2, STAG1	196	81	13528	5.96473	0.918963	0.00880905	1.90259
GOTERM_BP_FAT	GO:0006352~transcription initiation	7	0.289017	0.00124888	TAF1, POLR2F, MED12, TBP, MED13, MYC, POLR2B	196	83	13528	5.821	0.9424	0.00976039	2.15824
GOTERM_BP_FAT	GO:0030335~positive regulation of cell migration	7	0.289017	0.00179083	EGFR, ERBB4, JAK2, KIT, PIK3R1, KDR, APC	196	89	13528	5.42857	0.983326	0.0133766	3.08108
GOTERM_BP_FAT	GO:0032956~regulation of actin cytoskeleton organization	7	0.289017	0.00179083	NEB, MAP3K1, RHOA, SPTBN2, SPTA1, MTOR, SPTAN1	196	89	13528	5.42857	0.983326	0.0133766	3.08108
GOTERM_BP_FAT	GO:0032970~regulation of actin filament-based process	7	0.289017	0.00212087	NEB, MAP3K1, RHOA, SPTBN2, SPTA1, MTOR, SPTAN1	196	92	13528	5.25155	0.992165	0.0155209	3.63904
GOTERM_BP_FAT	GO:0048872~homeostasis of number of cells	7	0.289017	0.00322572	AKT1, EPAS1, SP1, LYN, STAT5A, STAT5B, RB1	196	100	13528	4.83143	0.999376	0.021982	5.48496
GOTERM_BP_FAT	GO:0048585~negative regulation of response to stimulus	7	0.289017	0.00322572	PRKCA, STAT6, AKT1, RELA, MTOR, PRKCD, NCOR1	196	100	13528	4.83143	0.999376	0.021982	5.48496
GOTERM_BP_FAT	GO:0051329~interphase of mitotic cell cycle	7	0.289017	0.00373462	E2F1, EGFR, AKT1, TAF1, MDM2, RB1, ABL1	196	103	13528	4.69071	0.999806	0.0249666	6.32394
GOTERM_BP_FAT	GO:0080135~regulation of cellular response to stress	7	0.289017	0.00373462	AKT1, ERCC6, LYN, MAP3K1, MTOR, NCOR1, BRCA1	196	103	13528	4.69071	0.999806	0.0249666	6.32394
GOTERM_BP_FAT	GO:0007050~cell cycle arrest	7	0.289017	0.00373462	NOTCH2, TP53, RB1, DST, MYC, TCF7L2, APC	196	103	13528	4.69071	0.999806	0.0249666	6.32394
GOTERM_BP_FAT	GO:0051325~interphase	7	0.289017	0.00430084	E2F1, EGFR, AKT1, TAF1, MDM2, RB1, ABL1	196	106	13528	4.55795	0.999947	0.028131	7.24917
GOTERM_BP_FAT	GO:0043408~regulation of MAPKKK cascade	7	0.289017	0.00492812	AKT1, ERCC6, MAP3K1, ERBB2, NF1, NCOR1, APC	196	109	13528	4.4325	0.999987	0.0316359	8.2641
GOTERM_BP_FAT	GO:0001655~urogenital system development	7	0.289017	0.00515143	PLCE1, NF1, FOXA1, SMAD4, GLI2, GLI3, APC	196	110	13528	4.39221	0.999992	0.0327737	8.62287
GOTERM_BP_FAT	GO:0016570~histone modification	7	0.289017	0.00844304	SUZ12, EP300, HUWE1, HDAC1, CREBBP, CARM1, EP400	196	122	13528	3.96019	1	0.0504624	13.7602
GOTERM_BP_FAT	GO:0048511~rhythmic process	7	0.289017	0.0105592	EGFR, ERBB3, ERBB2, STAT5A, STAT5B, GRIN2A, KDR	196	128	13528	3.77455	1	0.060576	16.9179
GOTERM_BP_FAT	GO:0022604~regulation of cell morphogenesis	7	0.289017	0.0117475	PTK2, RHOA, SMAD4, ITGB2, SPTA1, KDR, FN1	196	131	13528	3.68811	1	0.066372	18.6429
GOTERM_BP_FAT	GO:0001654~eye development	7	0.289017	0.0121637	SP1, MAP3K1, NF1, ALMS1, GLI3, STAT3, APC	196	132	13528	3.66017	1	0.0684869	19.2391
GOTERM_BP_FAT	GO:0007584~response to nutrient	7	0.289017	0.0158742	RELA, RXRA, RYR2, BRCA2, MTOR, LRP2, PTEN	196	140	13528	3.45102	1	0.0850842	24.3749
GOTERM_BP_FAT	GO:0048610~reproductive cellular process	7	0.289017	0.0298806	PLCZ1, AKT1, PRKDC, BRCA2, ALMS1, MTOR, KIT	196	162	13528	2.98236	1	0.144487	41.1195
GOTERM_BP_FAT	GO:0043062~extracellular structure organization	7	0.289017	0.0306611	PTK2, ERBB4, ANK3, ERBB2, NF1, CDH1, SMARCA4	196	163	13528	2.96407	1	0.146802	41.9412
GOTERM_BP_FAT	GO:0048568~embryonic organ development	7	0.289017	0.0383249	SPRY2, EPAS1, SP1, GLI2, MYC, GLI3, TCF7L2	196	172	13528	2.80897	1	0.175334	49.4548
GOTERM_BP_FAT	GO:0050865~regulation of cell activation	7	0.289017	0.0411273	STAT6, CBLB, ERBB2, STAT5A, STAT5B, JAK2, TRAF6	196	175	13528	2.76082	1	0.184963	51.9657
GOTERM_BP_FAT	GO:0051345~positive regulation of hydrolase activity	7	0.289017	0.045063	EGFR, PLCE1, GNB1, NF1, TP53, JAK2, MYC	196	179	13528	2.69912	1	0.198857	55.2942
GOTERM_BP_FAT	GO:0001817~regulation of cytokine production	7	0.289017	0.0471079	RELA, STAT5A, STAT5B, SMAD4, NFKB1, JAK2, TRAF6	196	181	13528	2.6693	1	0.205917	56.9365
GOTERM_BP_FAT	GO:0001558~regulation of cell growth	7	0.289017	0.0618566	AKT1, PLCE1, EP300, SMAD4, TP53, RB1, MUC12	196	194	13528	2.49043	1	0.252122	67.2034
GOTERM_BP_FAT	GO:0010608~posttranscriptional regulation of gene expression	7	0.289017	0.0851765	PRKCA, AKT1, PRKDC, MTOR, PRKCD, PTEN, FLNA	196	211	13528	2.28978	1	0.321111	78.867
GOTERM_BP_FAT	GO:0048514~blood vessel morphogenesis	7	0.289017	0.0851765	PTK2, NOTCH1, EPAS1, NF1, PTEN, SMARCA4, KDR	196	211	13528	2.28978	1	0.321111	78.867
GOTERM_BP_FAT	GO:0007067~mitosis	7	0.289017	0.0990781	CKAP5, CENPE, TTN, SMC1A, STAG2, STAG1, APC	196	220	13528	2.1961	1	0.356804	83.8248
GOTERM_BP_FAT	GO:0000280~nuclear division	7	0.289017	0.0990781	CKAP5, CENPE, TTN, SMC1A, STAG2, STAG1, APC	196	220	13528	2.1961	1	0.356804	83.8248
GOTERM_BP_FAT	GO:0046854~phosphoinositide phosphorylation	6	0.247729	1.57889e-06	PIK3CG, PIK3CB, PIK3C2B, PIK3CD, PIK3CA, PIK3R1	196	15	13528	27.6082	0.00359969	3.21976e-05	0.00275666
GOTERM_BP_FAT	GO:0046834~lipid phosphorylation	6	0.247729	2.26975e-06	PIK3CG, PIK3CB, PIK3C2B, PIK3CD, PIK3CA, PIK3R1	196	16	13528	25.8827	0.00517071	4.35631e-05	0.00396285
GOTERM_BP_FAT	GO:0032388~positive regulation of intracellular transport	6	0.247729	6.28459e-05	RHOA, SMAD4, CDH1, JAK2, GLI3, FLNA	196	30	13528	13.8041	0.133718	0.000784089	0.109671
GOTERM_BP_FAT	GO:0008630~DNA damage response, signal transduction resulting in induction of apoptosis	6	0.247729	0.00010106	ERCC6, TP53, BRCA2, ABL1, ATM, BRCA1	196	33	13528	12.5492	0.206127	0.00119531	0.176301
GOTERM_BP_FAT	GO:0030521~androgen receptor signaling pathway	6	0.247729	0.000155	NCOA1, MED12, ARID1A, RB1, MED13, BRCA1	196	36	13528	11.5034	0.298158	0.0017007	0.27028
GOTERM_BP_FAT	GO:0048663~neuron fate commitment	6	0.247729	0.000326114	NOTCH3, NOTCH1, FOXA1, SMAD4, GLI2, GLI3	196	42	13528	9.86006	0.52525	0.00319217	0.567861
GOTERM_BP_FAT	GO:0051494~negative regulation of cytoskeleton organization	6	0.247729	0.00114654	MAP3K1, SPTBN2, SPTA1, BRCA1, SPTAN1, APC	196	55	13528	7.5295	0.927211	0.00911968	1.98305
GOTERM_BP_FAT	GO:0009411~response to UV	6	0.247729	0.00157524	EGFR, AKT1, ERCC6, RELA, TP53, BRCA2	196	59	13528	7.01902	0.972695	0.0120101	2.71495
GOTERM_BP_FAT	GO:0006275~regulation of DNA replication	6	0.247729	0.00196654	HRAS, TP53, BRCA2, SHC1, ATR, GLI2	196	62	13528	6.67939	0.988847	0.0145854	3.37852
GOTERM_BP_FAT	GO:0030832~regulation of actin filament length	6	0.247729	0.00211149	NEB, MAP3K1, SPTBN2, SPTA1, MTOR, SPTAN1	196	63	13528	6.57337	0.991995	0.0155024	3.62323
GOTERM_BP_FAT	GO:0045471~response to ethanol	6	0.247729	0.00226408	PRKCA, EP300, STAT5B, GRIN2A, PTEN, STAT3	196	64	13528	6.47066	0.994355	0.0163522	3.88022
GOTERM_BP_FAT	GO:0030217~T cell differentiation	6	0.247729	0.00242455	EGR1, STAT5A, STAT5B, TP53, PRKDC, APC	196	65	13528	6.37111	0.996091	0.0172304	4.14978
GOTERM_BP_FAT	GO:0051222~positive regulation of protein transport	6	0.247729	0.00277005	RHOA, SMAD4, CDH1, JAK2, GLI3, FLNA	196	67	13528	6.18093	0.998228	0.0194834	4.72773
GOTERM_BP_FAT	GO:0032271~regulation of protein polymerization	6	0.247729	0.00295555	MAP3K1, SPTBN2, SPTA1, MTOR, SPTAN1, APC	196	68	13528	6.09004	0.998841	0.0205241	5.03668
GOTERM_BP_FAT	GO:0006367~transcription initiation from RNA polymerase II promoter	6	0.247729	0.00295555	TAF1, POLR2F, MED12, TBP, MED13, POLR2B	196	68	13528	6.09004	0.998841	0.0205241	5.03668
GOTERM_BP_FAT	GO:0010720~positive regulation of cell development	6	0.247729	0.00314986	NOTCH1, LYN, RELA, RHOA, SMAD4, KIT	196	69	13528	6.00177	0.999258	0.0215986	5.35929
GOTERM_BP_FAT	GO:0045637~regulation of myeloid cell differentiation	6	0.247729	0.00335321	ETS1, STAT5A, STAT5B, RB1, RUNX1, APC	196	70	13528	5.91603	0.999534	0.0225735	5.69581
GOTERM_BP_FAT	GO:0000302~response to reactive oxygen species	6	0.247729	0.00451385	PRKCA, FOS, ERCC6, EP300, ERBB4, RELA	196	75	13528	5.52163	0.999967	0.0294225	7.59499
GOTERM_BP_FAT	GO:0042113~B cell activation	6	0.247729	0.00477637	NTRK1, PLCG2, TP53, PRKDC, PRKCD, PIK3R1	196	76	13528	5.44898	0.999982	0.0308476	8.01953
GOTERM_BP_FAT	GO:0008016~regulation of heart contraction	6	0.247729	0.00504957	PRKCA, NOS1, EPAS1, RYR2, JAK2, MYH6	196	77	13528	5.37821	0.99999	0.0322241	8.45938
GOTERM_BP_FAT	GO:0034097~response to cytokine stimulus	6	0.247729	0.00562888	PRKCA, STAT6, FOS, RELA, STAT3, SRC	196	79	13528	5.24206	0.999997	0.0352756	9.38554
GOTERM_BP_FAT	GO:0030031~cell projection assembly	6	0.247729	0.00692552	VAV3, PCNT, DYNC2H1, ITGB4, ALMS1, ACTN2	196	83	13528	4.98943	1	0.0423285	11.4266
GOTERM_BP_FAT	GO:0006469~negative regulation of protein kinase activity	6	0.247729	0.00841791	PRKCA, AKT1, SPRY2, NF1, RB1, APC	196	87	13528	4.76003	1	0.0504469	13.7221
GOTERM_BP_FAT	GO:0033673~negative regulation of kinase activity	6	0.247729	0.0096739	PRKCA, AKT1, SPRY2, NF1, RB1, APC	196	90	13528	4.60136	1	0.0564656	15.6104
GOTERM_BP_FAT	GO:0051348~negative regulation of transferase activity	6	0.247729	0.0125611	PRKCA, AKT1, SPRY2, NF1, RB1, APC	196	96	13528	4.31378	1	0.0701423	19.8045
GOTERM_BP_FAT	GO:0001822~kidney development	6	0.247729	0.0125611	PLCE1, NF1, SMAD4, GLI2, GLI3, APC	196	96	13528	4.31378	1	0.0701423	19.8045
GOTERM_BP_FAT	GO:0042327~positive regulation of phosphorylation	6	0.247729	0.0130932	PRKCA, EGFR, LYN, SMAD4, JAK2, MTOR	196	97	13528	4.2693	1	0.0724941	20.5557
GOTERM_BP_FAT	GO:0045937~positive regulation of phosphate metabolic process	6	0.247729	0.0147805	PRKCA, EGFR, LYN, SMAD4, JAK2, MTOR	196	100	13528	4.14122	1	0.0805473	22.894
GOTERM_BP_FAT	GO:0010562~positive regulation of phosphorus metabolic process	6	0.247729	0.0147805	PRKCA, EGFR, LYN, SMAD4, JAK2, MTOR	196	100	13528	4.14122	1	0.0805473	22.894
GOTERM_BP_FAT	GO:0002009~morphogenesis of an epithelium	6	0.247729	0.0153738	NOTCH2, HTT, SMAD4, TRAF6, GLI2, GLI3	196	101	13528	4.10022	1	0.0830765	23.7007
GOTERM_BP_FAT	GO:0007204~elevation of cytosolic calcium ion concentration	6	0.247729	0.0214398	PLCE1, GNB1, PLCG2, RYR1, RYR2, JAK2	196	110	13528	3.76475	1	0.109703	31.5047
GOTERM_BP_FAT	GO:0032147~activation of protein kinase activity	6	0.247729	0.0245732	EGFR, PLCE1, ERCC6, MAP3K1, JAK2, TRAF6	196	114	13528	3.63265	1	0.122991	35.2347
GOTERM_BP_FAT	GO:0051480~cytosolic calcium ion homeostasis	6	0.247729	0.0279873	PLCE1, GNB1, PLCG2, RYR1, RYR2, JAK2	196	118	13528	3.50951	1	0.137299	39.0806
GOTERM_BP_FAT	GO:0048562~embryonic organ morphogenesis	6	0.247729	0.0433941	SPRY2, SP1, GLI2, MYC, GLI3, TCF7L2	196	133	13528	3.1137	1	0.192831	53.9102
GOTERM_BP_FAT	GO:0045664~regulation of neuron differentiation	6	0.247729	0.0433941	NOTCH3, PTK2, NOTCH1, FOXA1, RHOA, GLI2	196	133	13528	3.1137	1	0.192831	53.9102
GOTERM_BP_FAT	GO:0007005~mitochondrion organization	6	0.247729	0.0494695	AKT1, EPAS1, HTT, MAP3K1, TP53, MYC	196	138	13528	3.00089	1	0.214484	58.7624
GOTERM_BP_FAT	GO:0006816~calcium ion transport	6	0.247729	0.0546733	PLCZ1, RYR3, RYR1, GRIN2A, RYR2, PRKCB	196	142	13528	2.91636	1	0.231373	62.5314
GOTERM_BP_FAT	GO:0050778~positive regulation of immune response	6	0.247729	0.0587769	LYN, RELA, STAT5A, STAT5B, PLCG2, TRAF6	196	145	13528	2.85602	1	0.242989	65.272
GOTERM_BP_FAT	GO:0051249~regulation of lymphocyte activation	6	0.247729	0.0630523	STAT6, CBLB, ERBB2, STAT5A, STAT5B, TRAF6	196	148	13528	2.79812	1	0.255575	67.9257
GOTERM_BP_FAT	GO:0032101~regulation of response to external stimulus	6	0.247729	0.0798891	PRKCA, STAT5A, STAT5B, JAK2, MTOR, KDR	196	159	13528	2.60454	1	0.306784	76.63
GOTERM_BP_FAT	GO:0002694~regulation of leukocyte activation	6	0.247729	0.0920095	STAT6, CBLB, ERBB2, STAT5A, STAT5B, TRAF6	196	166	13528	2.49471	1	0.33823	81.4599
GOTERM_BP_FAT	GO:0060396~growth hormone receptor signaling pathway	5	0.206441	2.80107e-06	STAT5A, STAT5B, JAK2, STAT3, PIK3R1	196	8	13528	43.1378	0.00637724	5.28718e-05	0.00489048
GOTERM_BP_FAT	GO:0060416~response to growth hormone stimulus	5	0.206441	4.98506e-06	STAT5A, STAT5B, JAK2, STAT3, PIK3R1	196	9	13528	38.3447	0.0113213	8.37164e-05	0.00870342
GOTERM_BP_FAT	GO:0048678~response to axon injury	5	0.206441	0.000169255	LYN, ERBB2, RXRA, VCAN, JAK2	196	20	13528	17.2551	0.320645	0.0018306	0.295103
GOTERM_BP_FAT	GO:0045884~regulation of survival gene product expression	5	0.206441	0.000206733	AKT1, STAT5A, STAT5B, ESR1, MYC	196	21	13528	16.4334	0.376388	0.0021738	0.360337
GOTERM_BP_FAT	GO:0030071~regulation of mitotic metaphase/anaphase transition	5	0.206441	0.00024984	CENPE, HERC2, TPR, ATM, APC	196	22	13528	15.6865	0.434873	0.00256744	0.435318
GOTERM_BP_FAT	GO:0019827~stem cell maintenance	5	0.206441	0.00041769	NOTCH2, CREBBP, KIT, TCF7L2, APC	196	25	13528	13.8041	0.614881	0.00391906	0.726774
GOTERM_BP_FAT	GO:0048864~stem cell development	5	0.206441	0.000488107	NOTCH2, CREBBP, KIT, TCF7L2, APC	196	26	13528	13.2732	0.67212	0.00439784	0.848806
GOTERM_BP_FAT	GO:0033077~T cell differentiation in the thymus	5	0.206441	0.000566582	STAT5A, STAT5B, TP53, PRKDC, APC	196	27	13528	12.7816	0.725949	0.00492842	0.984637
GOTERM_BP_FAT	GO:0045732~positive regulation of protein catabolic process	5	0.206441	0.000566582	AKT1, TAF1, CBLB, MDM2, APC	196	27	13528	12.7816	0.725949	0.00492842	0.984637
GOTERM_BP_FAT	GO:0008542~visual learning	5	0.206441	0.000566582	HRAS, HTT, NF1, GRIN2A, KIT	196	27	13528	12.7816	0.725949	0.00492842	0.984637
GOTERM_BP_FAT	GO:0007173~epidermal growth factor receptor signaling pathway	5	0.206441	0.000653617	EGFR, PLCE1, CBL, SHC1, SRC	196	28	13528	12.3251	0.775381	0.00555671	1.13508
GOTERM_BP_FAT	GO:0018105~peptidyl-serine phosphorylation	5	0.206441	0.000749718	PRKCA, AKT1, TAF1, MAP3K1, PRKDC	196	29	13528	11.9001	0.819676	0.00623232	1.30094
GOTERM_BP_FAT	GO:0007632~visual behavior	5	0.206441	0.000971143	HRAS, HTT, NF1, GRIN2A, KIT	196	31	13528	11.1323	0.891301	0.00789428	1.68211
GOTERM_BP_FAT	GO:0048863~stem cell differentiation	5	0.206441	0.00109748	NOTCH2, CREBBP, KIT, TCF7L2, APC	196	32	13528	10.7844	0.918572	0.00882315	1.89897
GOTERM_BP_FAT	GO:0046324~regulation of glucose import	5	0.206441	0.00123492	PRKCA, AKT1, ERBB4, ERBB3, PIK3R1	196	33	13528	10.4576	0.940531	0.00968489	2.13437
GOTERM_BP_FAT	GO:0010827~regulation of glucose transport	5	0.206441	0.00138396	PRKCA, AKT1, ERBB4, ERBB3, PIK3R1	196	34	13528	10.1501	0.957708	0.0105939	2.38904
GOTERM_BP_FAT	GO:0010741~negative regulation of protein kinase cascade	5	0.206441	0.00171888	AKT1, NF1, NCOR1, PTEN, APC	196	36	13528	9.58617	0.980343	0.0129267	2.95904
GOTERM_BP_FAT	GO:0048565~gut development	5	0.206441	0.00171888	NOTCH1, RXRA, GLI2, GLI3, TCF7L2	196	36	13528	9.58617	0.980343	0.0129267	2.95904
GOTERM_BP_FAT	GO:0009895~negative regulation of catabolic process	5	0.206441	0.00190576	AKT1, RELA, GRIN2A, MTOR, FLNA	196	37	13528	9.32708	0.987182	0.0141834	3.27572
GOTERM_BP_FAT	GO:0018209~peptidyl-serine modification	5	0.206441	0.00232084	PRKCA, AKT1, TAF1, MAP3K1, PRKDC	196	39	13528	8.84877	0.995043	0.0166539	3.97564
GOTERM_BP_FAT	GO:0034329~cell junction assembly	5	0.206441	0.00279427	TLN1, ACTN2, CTNNA1, FN1, APC	196	41	13528	8.41712	0.998324	0.0195921	4.76813
GOTERM_BP_FAT	GO:0070507~regulation of microtubule cytoskeleton organization	5	0.206441	0.00305408	XPO1, CENPE, DST, BRCA1, APC	196	42	13528	8.21672	0.999075	0.0210108	5.2004
GOTERM_BP_FAT	GO:0007093~mitotic cell cycle checkpoint	5	0.206441	0.00332991	TP53, CENPE, TPR, ATM, APC	196	43	13528	8.02563	0.999509	0.0225508	5.6573
GOTERM_BP_FAT	GO:0051495~positive regulation of cytoskeleton organization	5	0.206441	0.00393149	MAP3K1, RHOA, CENPE, MTOR, APC	196	45	13528	7.66893	0.999876	0.0261913	6.6466
GOTERM_BP_FAT	GO:0006941~striated muscle contraction	5	0.206441	0.00425814	RYR3, MYL1, RYR2, MYH6, TTN	196	46	13528	7.50222	0.999941	0.0279349	7.17969
GOTERM_BP_FAT	GO:0030183~B cell differentiation	5	0.206441	0.00496541	NTRK1, PLCG2, TP53, PRKDC, PIK3R1	196	48	13528	7.18963	0.999988	0.031783	8.3241
GOTERM_BP_FAT	GO:0032886~regulation of microtubule-based process	5	0.206441	0.00534689	XPO1, CENPE, DST, BRCA1, APC	196	49	13528	7.0429	0.999995	0.033905	8.93582
GOTERM_BP_FAT	GO:0009896~positive regulation of catabolic process	5	0.206441	0.00534689	AKT1, TAF1, CBLB, MDM2, APC	196	49	13528	7.0429	0.999995	0.033905	8.93582
GOTERM_BP_FAT	GO:0043524~negative regulation of neuron apoptosis	5	0.206441	0.00616761	HRAS, ERBB3, HTT, NTRK1, RHOA	196	51	13528	6.76671	0.999999	0.0382823	10.2389
GOTERM_BP_FAT	GO:0042476~odontogenesis	5	0.206441	0.00754913	ERBB4, ERBB3, TRAF6, GLI2, GLI3	196	54	13528	6.39078	1	0.0457001	12.3927
GOTERM_BP_FAT	GO:0030833~regulation of actin filament polymerization	5	0.206441	0.00754913	MAP3K1, SPTBN2, SPTA1, MTOR, SPTAN1	196	54	13528	6.39078	1	0.0457001	12.3927
GOTERM_BP_FAT	GO:0051054~positive regulation of DNA metabolic process	5	0.206441	0.0085749	STAT6, HRAS, SHC1, GLI2, BRCA1	196	56	13528	6.16254	1	0.0511002	13.9603
GOTERM_BP_FAT	GO:0007088~regulation of mitosis	5	0.206441	0.0085749	CENPE, HERC2, TPR, ATM, APC	196	56	13528	6.16254	1	0.0511002	13.9603
GOTERM_BP_FAT	GO:0006338~chromatin remodeling	5	0.206441	0.0085749	HDAC1, ARID1A, RB1, SMARCA2, SMARCA4	196	56	13528	6.16254	1	0.0511002	13.9603
GOTERM_BP_FAT	GO:0051783~regulation of nuclear division	5	0.206441	0.0085749	CENPE, HERC2, TPR, ATM, APC	196	56	13528	6.16254	1	0.0511002	13.9603
GOTERM_BP_FAT	GO:0034330~cell junction organization	5	0.206441	0.0091203	TLN1, ACTN2, CTNNA1, FN1, APC	196	57	13528	6.05442	1	0.0535804	14.7829
GOTERM_BP_FAT	GO:0050769~positive regulation of neurogenesis	5	0.206441	0.0102778	NOTCH1, LYN, RELA, RHOA, KIT	196	59	13528	5.84919	1	0.0594481	16.5044
GOTERM_BP_FAT	GO:0009636~response to toxin	5	0.206441	0.0115265	PRKCA, FOS, ERCC6, LYN, CDH1	196	61	13528	5.65741	1	0.0654803	18.3247
GOTERM_BP_FAT	GO:0008064~regulation of actin polymerization or depolymerization	5	0.206441	0.0115265	MAP3K1, SPTBN2, SPTA1, MTOR, SPTAN1	196	61	13528	5.65741	1	0.0654803	18.3247
GOTERM_BP_FAT	GO:0040014~regulation of multicellular organism growth	5	0.206441	0.0115265	AKT1, STAT5A, STAT5B, PIK3CA, STAT3	196	61	13528	5.65741	1	0.0654803	18.3247
GOTERM_BP_FAT	GO:0006302~double-strand break repair	5	0.206441	0.0121859	MRE11A, TP53, PRKDC, BRCA2, BRCA1	196	62	13528	5.56616	1	0.0684402	19.2707
GOTERM_BP_FAT	GO:0032103~positive regulation of response to external stimulus	5	0.206441	0.0135758	PRKCA, STAT5A, STAT5B, JAK2, KDR	196	64	13528	5.39222	1	0.0747218	21.2313
GOTERM_BP_FAT	GO:0007519~skeletal muscle tissue development	5	0.206441	0.0150628	EP300, ERBB3, ERBB2, DMD, RHOA	196	66	13528	5.22882	1	0.0816462	23.2789
GOTERM_BP_FAT	GO:0060538~skeletal muscle organ development	5	0.206441	0.0150628	EP300, ERBB3, ERBB2, DMD, RHOA	196	66	13528	5.22882	1	0.0816462	23.2789
GOTERM_BP_FAT	GO:0042698~ovulation cycle	5	0.206441	0.0158433	EGFR, ERBB2, STAT5A, STAT5B, KDR	196	67	13528	5.15078	1	0.0851228	24.3335
GOTERM_BP_FAT	GO:0048592~eye morphogenesis	5	0.206441	0.0174795	SP1, NF1, ALMS1, GLI3, STAT3	196	69	13528	5.00148	1	0.0922786	26.5001
GOTERM_BP_FAT	GO:0070302~regulation of stress-activated protein kinase signaling pathway	5	0.206441	0.0174795	AKT1, ERCC6, LYN, MAP3K1, NCOR1	196	69	13528	5.00148	1	0.0922786	26.5001
GOTERM_BP_FAT	GO:0007015~actin filament organization	5	0.206441	0.020125	PREX1, RHOA, SPTA1, TTN, FLNA	196	72	13528	4.79308	1	0.103963	29.8799
GOTERM_BP_FAT	GO:0031349~positive regulation of defense response	5	0.206441	0.0210587	PRKCA, RELA, STAT5A, STAT5B, JAK2	196	73	13528	4.72743	1	0.108081	31.0373
GOTERM_BP_FAT	GO:0048469~cell maturation	5	0.206441	0.0230047	EPAS1, FOXA1, BRCA2, KDR, BTK	196	75	13528	4.60136	1	0.116539	33.3921
GOTERM_BP_FAT	GO:0040029~regulation of gene expression, epigenetic	5	0.206441	0.0250567	FOS, CTCF, ARID1A, BRCA1, SMARCA4	196	77	13528	4.48184	1	0.125012	35.7929
GOTERM_BP_FAT	GO:0032496~response to lipopolysaccharide	5	0.206441	0.0250567	FOS, RELA, STAT5B, PLCG2, IRF3	196	77	13528	4.48184	1	0.125012	35.7929
GOTERM_BP_FAT	GO:0010959~regulation of metal ion transport	5	0.206441	0.0294829	AKT1, NOS1, LYN, PLCG2, RYR2	196	81	13528	4.26052	1	0.142979	40.6967
GOTERM_BP_FAT	GO:0000187~activation of MAPK activity	5	0.206441	0.0306573	PLCE1, ERCC6, PIK3CB, MAP3K1, SHC1	196	82	13528	4.20856	1	0.147088	41.9371
GOTERM_BP_FAT	GO:0010638~positive regulation of organelle organization	5	0.206441	0.0318589	MAP3K1, RHOA, CENPE, MTOR, APC	196	83	13528	4.15786	1	0.151541	43.1811
GOTERM_BP_FAT	GO:0031960~response to corticosteroid stimulus	5	0.206441	0.0343442	PRKCA, FOS, EP300, RXRA, SRC	196	85	13528	4.06002	1	0.160904	45.6746
GOTERM_BP_FAT	GO:0002237~response to molecule of bacterial origin	5	0.206441	0.035628	FOS, RELA, STAT5B, PLCG2, IRF3	196	86	13528	4.01281	1	0.165825	46.922
GOTERM_BP_FAT	GO:0030326~embryonic limb morphogenesis	5	0.206441	0.0369394	NOTCH2, NOTCH1, DYNC2H1, GLI3, SMARCA4	196	87	13528	3.96669	1	0.170461	48.1681
GOTERM_BP_FAT	GO:0035113~embryonic appendage morphogenesis	5	0.206441	0.0369394	NOTCH2, NOTCH1, DYNC2H1, GLI3, SMARCA4	196	87	13528	3.96669	1	0.170461	48.1681
GOTERM_BP_FAT	GO:0031344~regulation of cell projection organization	5	0.206441	0.0396446	PTK2, RHOA, MTOR, KIT, APC	196	89	13528	3.87755	1	0.179849	50.6523
GOTERM_BP_FAT	GO:0001934~positive regulation of protein amino acid phosphorylation	5	0.206441	0.0396446	PRKCA, LYN, SMAD4, JAK2, MTOR	196	89	13528	3.87755	1	0.179849	50.6523
GOTERM_BP_FAT	GO:0050657~nucleic acid transport	5	0.206441	0.0515676	XPO1, CKAP5, NUP107, RANBP2, TPR	196	97	13528	3.55775	1	0.221887	60.3231
GOTERM_BP_FAT	GO:0050658~RNA transport	5	0.206441	0.0515676	XPO1, CKAP5, NUP107, RANBP2, TPR	196	97	13528	3.55775	1	0.221887	60.3231
GOTERM_BP_FAT	GO:0051236~establishment of RNA localization	5	0.206441	0.0515676	XPO1, CKAP5, NUP107, RANBP2, TPR	196	97	13528	3.55775	1	0.221887	60.3231
GOTERM_BP_FAT	GO:0007126~meiosis	5	0.206441	0.0531816	MRE11A, BRCA2, SMC1A, ATM, STAG2	196	98	13528	3.52145	1	0.227315	61.4856
GOTERM_BP_FAT	GO:0051327~M phase of meiotic cell cycle	5	0.206441	0.0531816	MRE11A, BRCA2, SMC1A, ATM, STAG2	196	98	13528	3.52145	1	0.227315	61.4856
GOTERM_BP_FAT	GO:0035107~appendage morphogenesis	5	0.206441	0.0548228	NOTCH2, NOTCH1, DYNC2H1, GLI3, SMARCA4	196	99	13528	3.48588	1	0.231527	62.6347
GOTERM_BP_FAT	GO:0045792~negative regulation of cell size	5	0.206441	0.0548228	AKT1, SMAD4, TP53, RB1, MTOR	196	99	13528	3.48588	1	0.231527	62.6347
GOTERM_BP_FAT	GO:0035108~limb morphogenesis	5	0.206441	0.0548228	NOTCH2, NOTCH1, DYNC2H1, GLI3, SMARCA4	196	99	13528	3.48588	1	0.231527	62.6347
GOTERM_BP_FAT	GO:0043269~regulation of ion transport	5	0.206441	0.0548228	AKT1, NOS1, LYN, PLCG2, RYR2	196	99	13528	3.48588	1	0.231527	62.6347
GOTERM_BP_FAT	GO:0051321~meiotic cell cycle	5	0.206441	0.0564912	MRE11A, BRCA2, SMC1A, ATM, STAG2	196	100	13528	3.45102	1	0.23658	63.7698
GOTERM_BP_FAT	GO:0006403~RNA localization	5	0.206441	0.0564912	XPO1, CKAP5, NUP107, RANBP2, TPR	196	100	13528	3.45102	1	0.23658	63.7698
GOTERM_BP_FAT	GO:0007281~germ cell development	5	0.206441	0.0581868	AKT1, BRCA2, ALMS1, MTOR, KIT	196	101	13528	3.41685	1	0.241227	64.8899
GOTERM_BP_FAT	GO:0060173~limb development	5	0.206441	0.061659	NOTCH2, NOTCH1, DYNC2H1, GLI3, SMARCA4	196	103	13528	3.35051	1	0.251838	67.0826
GOTERM_BP_FAT	GO:0051090~regulation of transcription factor activity	5	0.206441	0.061659	EP300, RELA, JAK2, FLNA, SMARCA4	196	103	13528	3.35051	1	0.251838	67.0826
GOTERM_BP_FAT	GO:0048736~appendage development	5	0.206441	0.061659	NOTCH2, NOTCH1, DYNC2H1, GLI3, SMARCA4	196	103	13528	3.35051	1	0.251838	67.0826
GOTERM_BP_FAT	GO:0006310~DNA recombination	5	0.206441	0.0652385	MRE11A, PRKDC, BRCA2, ATM, BRCA1	196	105	13528	3.28669	1	0.26208	69.2075
GOTERM_BP_FAT	GO:0007411~axon guidance	5	0.206441	0.0689246	ANK3, ERBB2, UBC, GLI2, UBA52	196	107	13528	3.22525	1	0.273725	71.2602
GOTERM_BP_FAT	GO:0043010~camera-type eye development	5	0.206441	0.0689246	SP1, MAP3K1, NF1, GLI3, APC	196	107	13528	3.22525	1	0.273725	71.2602
GOTERM_BP_FAT	GO:0007565~female pregnancy	5	0.206441	0.074651	FOS, SP1, STAT5A, RXRA, STAT5B	196	110	13528	3.13729	1	0.291604	74.195
GOTERM_BP_FAT	GO:0050867~positive regulation of cell activation	5	0.206441	0.0766119	STAT6, STAT5A, STAT5B, JAK2, TRAF6	196	111	13528	3.10903	1	0.297286	75.1333
GOTERM_BP_FAT	GO:0015931~nucleobase, nucleoside, nucleotide and nucleic acid transport	5	0.206441	0.0806109	XPO1, CKAP5, NUP107, RANBP2, TPR	196	113	13528	3.054	1	0.308192	76.948
GOTERM_BP_FAT	GO:0007018~microtubule-based movement	5	0.206441	0.0806109	HTT, DYNC2H1, CENPE, DYNC1H1, DST	196	113	13528	3.054	1	0.308192	76.948
GOTERM_BP_FAT	GO:0001503~ossification	5	0.206441	0.0847116	EGFR, SP1, NF1, TRAF6, GLI2	196	115	13528	3.00089	1	0.320108	78.6788
GOTERM_BP_FAT	GO:0050863~regulation of T cell activation	5	0.206441	0.0889127	CBLB, ERBB2, STAT5A, STAT5B, TRAF6	196	117	13528	2.94959	1	0.331045	80.3244
GOTERM_BP_FAT	GO:0051101~regulation of DNA binding	5	0.206441	0.09761	EP300, RELA, JAK2, FLNA, SMARCA4	196	121	13528	2.85208	1	0.352881	83.3583
GOTERM_BP_FAT	GO:0060397~JAK-STAT cascade involved in growth hormone signaling pathway	4	0.165153	1.16735e-05	STAT5A, STAT5B, JAK2, STAT3	196	4	13528	69.0204	0.0263101	0.000180135	0.0203796
GOTERM_BP_FAT	GO:0014065~phosphoinositide 3-kinase cascade	4	0.165153	9.89193e-05	ERBB3, ERBB2, NF1, PIK3R1	196	7	13528	39.4402	0.202236	0.00117609	0.17257
GOTERM_BP_FAT	GO:0048567~ectodermal gut morphogenesis	4	0.165153	0.000328469	NOTCH1, GLI2, GLI3, TCF7L2	196	10	13528	27.6082	0.527797	0.00320147	0.57195
GOTERM_BP_FAT	GO:0007439~ectodermal gut development	4	0.165153	0.000328469	NOTCH1, GLI2, GLI3, TCF7L2	196	10	13528	27.6082	0.527797	0.00320147	0.57195
GOTERM_BP_FAT	GO:0007094~mitotic cell cycle spindle assembly checkpoint	4	0.165153	0.000446859	CENPE, TPR, ATM, APC	196	11	13528	25.0983	0.639713	0.00409142	0.77734
GOTERM_BP_FAT	GO:0045841~negative regulation of mitotic metaphase/anaphase transition	4	0.165153	0.000446859	CENPE, TPR, ATM, APC	196	11	13528	25.0983	0.639713	0.00409142	0.77734
GOTERM_BP_FAT	GO:0045839~negative regulation of mitosis	4	0.165153	0.000589502	CENPE, TPR, ATM, APC	196	12	13528	23.0068	0.739934	0.00510789	1.02428
GOTERM_BP_FAT	GO:0051784~negative regulation of nuclear division	4	0.165153	0.000589502	CENPE, TPR, ATM, APC	196	12	13528	23.0068	0.739934	0.00510789	1.02428
GOTERM_BP_FAT	GO:0031577~spindle checkpoint	4	0.165153	0.000589502	CENPE, TPR, ATM, APC	196	12	13528	23.0068	0.739934	0.00510789	1.02428
GOTERM_BP_FAT	GO:0010165~response to X-ray	4	0.165153	0.00118092	ERCC6, TP53, BRCA2, LRP2	196	15	13528	18.4054	0.932715	0.00929501	2.04194
GOTERM_BP_FAT	GO:0048547~gut morphogenesis	4	0.165153	0.00172782	NOTCH1, GLI2, GLI3, TCF7L2	196	17	13528	16.2401	0.980741	0.0129509	2.97422
GOTERM_BP_FAT	GO:0042307~positive regulation of protein import into nucleus	4	0.165153	0.00172782	RHOA, CDH1, GLI3, FLNA	196	17	13528	16.2401	0.980741	0.0129509	2.97422
GOTERM_BP_FAT	GO:0043409~negative regulation of MAPKKK cascade	4	0.165153	0.00172782	AKT1, NF1, NCOR1, APC	196	17	13528	16.2401	0.980741	0.0129509	2.97422
GOTERM_BP_FAT	GO:0051963~regulation of synaptogenesis	4	0.165153	0.00205152	PRKCA, PTK2, UBC, UBA52	196	18	13528	15.3379	0.990818	0.0151135	3.52206
GOTERM_BP_FAT	GO:0046626~regulation of insulin receptor signaling pathway	4	0.165153	0.0024105	PRKCA, RELA, PRKCD, SRC	196	19	13528	14.5306	0.995963	0.0172385	4.12621
GOTERM_BP_FAT	GO:0032570~response to progesterone stimulus	4	0.165153	0.00280602	FOS, ERBB4, RELA, ERBB2	196	20	13528	13.8041	0.998368	0.0196136	4.78771
GOTERM_BP_FAT	GO:0055123~digestive system development	4	0.165153	0.00323923	NOTCH1, GLI2, GLI3, TCF7L2	196	21	13528	13.1467	0.999395	0.0220077	5.50733
GOTERM_BP_FAT	GO:0048169~regulation of long-term neuronal synaptic plasticity	4	0.165153	0.00323923	EGR1, HRAS, GRIN2A, KIT	196	21	13528	13.1467	0.999395	0.0220077	5.50733
GOTERM_BP_FAT	GO:0014013~regulation of gliogenesis	4	0.165153	0.00323923	NOTCH1, LYN, RELA, NF1	196	21	13528	13.1467	0.999395	0.0220077	5.50733
GOTERM_BP_FAT	GO:0048546~digestive tract morphogenesis	4	0.165153	0.00323923	NOTCH1, GLI2, GLI3, TCF7L2	196	21	13528	13.1467	0.999395	0.0220077	5.50733
GOTERM_BP_FAT	GO:0050807~regulation of synapse organization	4	0.165153	0.00323923	PRKCA, PTK2, UBC, UBA52	196	21	13528	13.1467	0.999395	0.0220077	5.50733
GOTERM_BP_FAT	GO:0051318~G1 phase	4	0.165153	0.00323923	E2F1, TAF1, MDM2, RB1	196	21	13528	13.1467	0.999395	0.0220077	5.50733
GOTERM_BP_FAT	GO:0010828~positive regulation of glucose transport	4	0.165153	0.00371124	AKT1, ERBB4, ERBB3, PIK3R1	196	22	13528	12.5492	0.999795	0.0248847	6.28555
GOTERM_BP_FAT	GO:0046824~positive regulation of nucleocytoplasmic transport	4	0.165153	0.00371124	RHOA, CDH1, GLI3, FLNA	196	22	13528	12.5492	0.999795	0.0248847	6.28555
GOTERM_BP_FAT	GO:0046326~positive regulation of glucose import	4	0.165153	0.00371124	AKT1, ERBB4, ERBB3, PIK3R1	196	22	13528	12.5492	0.999795	0.0248847	6.28555
GOTERM_BP_FAT	GO:0010332~response to gamma radiation	4	0.165153	0.00422307	ERCC6, TP53, PRKDC, BRCA2	196	23	13528	12.0035	0.999937	0.0277872	7.1226
GOTERM_BP_FAT	GO:0050803~regulation of synapse structure and activity	4	0.165153	0.00477568	PRKCA, PTK2, UBC, UBA52	196	24	13528	11.5034	0.999982	0.0309305	8.01841
GOTERM_BP_FAT	GO:0001101~response to acid	4	0.165153	0.00477568	LYN, RELA, MTOR, SRC	196	24	13528	11.5034	0.999982	0.0309305	8.01841
GOTERM_BP_FAT	GO:0048742~regulation of skeletal muscle fiber development	4	0.165153	0.00536995	NOTCH1, HDAC1, UBC, UBA52	196	25	13528	11.0433	0.999995	0.0339551	8.97268
GOTERM_BP_FAT	GO:0045862~positive regulation of proteolysis	4	0.165153	0.00536995	AKT1, TAF1, EP300, MDM2	196	25	13528	11.0433	0.999995	0.0339551	8.97268
GOTERM_BP_FAT	GO:0000186~activation of MAPKK activity	4	0.165153	0.00536995	EGFR, ERCC6, MAP3K1, JAK2	196	25	13528	11.0433	0.999995	0.0339551	8.97268
GOTERM_BP_FAT	GO:0046677~response to antibiotic	4	0.165153	0.00600671	PRKCA, ETS1, JAK1, JAK2	196	26	13528	10.6185	0.999999	0.0374009	9.98481
GOTERM_BP_FAT	GO:0001952~regulation of cell-matrix adhesion	4	0.165153	0.00668673	PIK3CB, NF1, PTEN, PIK3R1	196	27	13528	10.2252	1	0.0412245	11.054
GOTERM_BP_FAT	GO:0030856~regulation of epithelial cell differentiation	4	0.165153	0.00817928	NOTCH1, STAT5A, STAT5B, APC	196	29	13528	9.52006	1	0.0491752	13.3588
GOTERM_BP_FAT	GO:0048641~regulation of skeletal muscle tissue development	4	0.165153	0.00817928	NOTCH1, HDAC1, UBC, UBA52	196	29	13528	9.52006	1	0.0491752	13.3588
GOTERM_BP_FAT	GO:0042990~regulation of transcription factor import into nucleus	4	0.165153	0.00899304	NF1, RHOA, CDH1, FLNA	196	30	13528	9.20272	1	0.0531217	14.5916
GOTERM_BP_FAT	GO:0050729~positive regulation of inflammatory response	4	0.165153	0.00899304	PRKCA, STAT5A, STAT5B, JAK2	196	30	13528	9.20272	1	0.0531217	14.5916
GOTERM_BP_FAT	GO:0008637~apoptotic mitochondrial changes	4	0.165153	0.00985253	AKT1, MAP3K1, TP53, MYC	196	31	13528	8.90586	1	0.057337	15.8758
GOTERM_BP_FAT	GO:0051153~regulation of striated muscle cell differentiation	4	0.165153	0.0107582	NOTCH1, HDAC1, UBC, UBA52	196	32	13528	8.62755	1	0.0613813	17.2092
GOTERM_BP_FAT	GO:0007569~cell aging	4	0.165153	0.0117106	HRAS, HTT, TP53, BRCA2	196	33	13528	8.36611	1	0.0663322	18.5898
GOTERM_BP_FAT	GO:0045639~positive regulation of myeloid cell differentiation	4	0.165153	0.0117106	ETS1, STAT5A, RB1, RUNX1	196	33	13528	8.36611	1	0.0663322	18.5898
GOTERM_BP_FAT	GO:0050806~positive regulation of synaptic transmission	4	0.165153	0.0127099	EGFR, ERBB4, UBC, UBA52	196	34	13528	8.12005	1	0.0707763	20.0152
GOTERM_BP_FAT	GO:0000060~protein import into nucleus, translocation	4	0.165153	0.0127099	AKT1, TP53, JAK2, GLI3	196	34	13528	8.12005	1	0.0707763	20.0152
GOTERM_BP_FAT	GO:0031334~positive regulation of protein complex assembly	4	0.165153	0.0137566	TAF1, MAP3K1, MTOR, APC	196	35	13528	7.88805	1	0.0755041	21.4829
GOTERM_BP_FAT	GO:0048168~regulation of neuronal synaptic plasticity	4	0.165153	0.0148509	EGR1, HRAS, GRIN2A, KIT	196	36	13528	7.66893	1	0.0807271	22.9902
GOTERM_BP_FAT	GO:0051971~positive regulation of transmission of nerve impulse	4	0.165153	0.0159932	EGFR, ERBB4, UBC, UBA52	196	37	13528	7.46167	1	0.0854999	24.5344
GOTERM_BP_FAT	GO:0019722~calcium-mediated signaling	4	0.165153	0.0159932	EGFR, PLCE1, ALMS1, BTK	196	37	13528	7.46167	1	0.0854999	24.5344
GOTERM_BP_FAT	GO:0031646~positive regulation of neurological system process	4	0.165153	0.018422	EGFR, ERBB4, UBC, UBA52	196	39	13528	7.07902	1	0.0966081	27.7215
GOTERM_BP_FAT	GO:0051147~regulation of muscle cell differentiation	4	0.165153	0.018422	NOTCH1, HDAC1, UBC, UBA52	196	39	13528	7.07902	1	0.0966081	27.7215
GOTERM_BP_FAT	GO:0014075~response to amine stimulus	4	0.165153	0.018422	LYN, RELA, GRIN2A, MTOR	196	39	13528	7.07902	1	0.0966081	27.7215
GOTERM_BP_FAT	GO:0051341~regulation of oxidoreductase activity	4	0.165153	0.0197089	EGFR, AKT1, NFKB1, ABL1	196	40	13528	6.90204	1	0.102136	29.3583
GOTERM_BP_FAT	GO:0050679~positive regulation of epithelial cell proliferation	4	0.165153	0.0210443	EGFR, ERBB4, ERBB2, KDR	196	41	13528	6.7337	1	0.108251	31.0197
GOTERM_BP_FAT	GO:0043242~negative regulation of protein complex disassembly	4	0.165153	0.0210443	SPTBN2, SPTA1, SPTAN1, APC	196	41	13528	6.7337	1	0.108251	31.0197
GOTERM_BP_FAT	GO:0032507~maintenance of protein location in cell	4	0.165153	0.0210443	TLN1, ANK3, DMD, FLNA	196	41	13528	6.7337	1	0.108251	31.0197
GOTERM_BP_FAT	GO:0002761~regulation of myeloid leukocyte differentiation	4	0.165153	0.0210443	STAT5A, RB1, RUNX1, APC	196	41	13528	6.7337	1	0.108251	31.0197
GOTERM_BP_FAT	GO:0031647~regulation of protein stability	4	0.165153	0.0224282	PRKDC, PRKCD, PTEN, FLNA	196	42	13528	6.57337	1	0.11401	32.7025
GOTERM_BP_FAT	GO:0022404~molting cycle process	4	0.165153	0.0224282	AKT1, NOTCH1, RELA, APC	196	42	13528	6.57337	1	0.11401	32.7025
GOTERM_BP_FAT	GO:0022405~hair cycle process	4	0.165153	0.0224282	AKT1, NOTCH1, RELA, APC	196	42	13528	6.57337	1	0.11401	32.7025
GOTERM_BP_FAT	GO:0001942~hair follicle development	4	0.165153	0.0224282	AKT1, NOTCH1, RELA, APC	196	42	13528	6.57337	1	0.11401	32.7025
GOTERM_BP_FAT	GO:0042633~hair cycle	4	0.165153	0.0238605	AKT1, NOTCH1, RELA, APC	196	43	13528	6.4205	1	0.120388	34.4036
GOTERM_BP_FAT	GO:0042303~molting cycle	4	0.165153	0.0238605	AKT1, NOTCH1, RELA, APC	196	43	13528	6.4205	1	0.120388	34.4036
GOTERM_BP_FAT	GO:0007162~negative regulation of cell adhesion	4	0.165153	0.0238605	ERBB3, JAK2, PTEN, PIK3R1	196	43	13528	6.4205	1	0.120388	34.4036
GOTERM_BP_FAT	GO:0030218~erythrocyte differentiation	4	0.165153	0.0238605	EPAS1, SP1, LYN, RB1	196	43	13528	6.4205	1	0.120388	34.4036
GOTERM_BP_FAT	GO:0001824~blastocyst development	4	0.165153	0.0238605	SP1, BRCA2, CDH1, SMARCA4	196	43	13528	6.4205	1	0.120388	34.4036
GOTERM_BP_FAT	GO:0007051~spindle organization	4	0.165153	0.0268707	PCNT, DYNC1H1, SMC1A, NCOR1	196	45	13528	6.13515	1	0.13326	37.8471
GOTERM_BP_FAT	GO:0050768~negative regulation of neurogenesis	4	0.165153	0.0268707	PTK2, NF1, RHOA, TP53	196	45	13528	6.13515	1	0.13326	37.8471
GOTERM_BP_FAT	GO:0010810~regulation of cell-substrate adhesion	4	0.165153	0.0284483	PIK3CB, NF1, PTEN, PIK3R1	196	46	13528	6.00177	1	0.138839	39.5831
GOTERM_BP_FAT	GO:0031346~positive regulation of cell projection organization	4	0.165153	0.0300741	RHOA, MTOR, KIT, APC	196	47	13528	5.87408	1	0.145062	41.3243
GOTERM_BP_FAT	GO:0000077~DNA damage checkpoint	4	0.165153	0.031748	TP53, ATR, ATM, BRCA1	196	48	13528	5.7517	1	0.151357	43.0674
GOTERM_BP_FAT	GO:0045185~maintenance of protein location	4	0.165153	0.031748	TLN1, ANK3, DMD, FLNA	196	48	13528	5.7517	1	0.151357	43.0674
GOTERM_BP_FAT	GO:0006368~RNA elongation from RNA polymerase II promoter	4	0.165153	0.031748	TAF1, POLR2F, TBP, POLR2B	196	48	13528	5.7517	1	0.151357	43.0674
GOTERM_BP_FAT	GO:0010721~negative regulation of cell development	4	0.165153	0.031748	PTK2, NF1, RHOA, TP53	196	48	13528	5.7517	1	0.151357	43.0674
GOTERM_BP_FAT	GO:0042108~positive regulation of cytokine biosynthetic process	4	0.165153	0.031748	RELA, STAT5A, STAT5B, TRAF6	196	48	13528	5.7517	1	0.151357	43.0674
GOTERM_BP_FAT	GO:0051651~maintenance of location in cell	4	0.165153	0.031748	TLN1, ANK3, DMD, FLNA	196	48	13528	5.7517	1	0.151357	43.0674
GOTERM_BP_FAT	GO:0034101~erythrocyte homeostasis	4	0.165153	0.0334699	EPAS1, SP1, LYN, RB1	196	49	13528	5.63432	1	0.157719	44.8094
GOTERM_BP_FAT	GO:0033500~carbohydrate homeostasis	4	0.165153	0.0334699	FOXA1, ALMS1, TCF7L2, STAT3	196	49	13528	5.63432	1	0.157719	44.8094
GOTERM_BP_FAT	GO:0042593~glucose homeostasis	4	0.165153	0.0334699	FOXA1, ALMS1, TCF7L2, STAT3	196	49	13528	5.63432	1	0.157719	44.8094
GOTERM_BP_FAT	GO:0016202~regulation of striated muscle tissue development	4	0.165153	0.0352394	NOTCH1, HDAC1, UBC, UBA52	196	50	13528	5.52163	1	0.164472	46.5473
GOTERM_BP_FAT	GO:0006354~RNA elongation	4	0.165153	0.0370564	TAF1, POLR2F, TBP, POLR2B	196	51	13528	5.41337	1	0.170624	48.278
GOTERM_BP_FAT	GO:0048634~regulation of muscle development	4	0.165153	0.0370564	NOTCH1, HDAC1, UBC, UBA52	196	51	13528	5.41337	1	0.170624	48.278
GOTERM_BP_FAT	GO:0001708~cell fate specification	4	0.165153	0.0370564	NOTCH1, FOXA1, GLI2, GLI3	196	51	13528	5.41337	1	0.170624	48.278
GOTERM_BP_FAT	GO:0043244~regulation of protein complex disassembly	4	0.165153	0.0370564	SPTBN2, SPTA1, SPTAN1, APC	196	51	13528	5.41337	1	0.170624	48.278
GOTERM_BP_FAT	GO:0030705~cytoskeleton-dependent intracellular transport	4	0.165153	0.0389206	HTT, MYL1, MYH6, DST	196	52	13528	5.30926	1	0.177504	49.9986
GOTERM_BP_FAT	GO:0007219~Notch signaling pathway	4	0.165153	0.0389206	NOTCH3, NOTCH2, NOTCH1, SPEN	196	52	13528	5.30926	1	0.177504	49.9986
GOTERM_BP_FAT	GO:0055002~striated muscle cell development	4	0.165153	0.0389206	ACTG1, ERBB2, MYH6, TTN	196	52	13528	5.30926	1	0.177504	49.9986
GOTERM_BP_FAT	GO:0031570~DNA integrity checkpoint	4	0.165153	0.0389206	TP53, ATR, ATM, BRCA1	196	52	13528	5.30926	1	0.177504	49.9986
GOTERM_BP_FAT	GO:0002757~immune response-activating signal transduction	4	0.165153	0.0389206	LYN, RELA, PLCG2, TRAF6	196	52	13528	5.30926	1	0.177504	49.9986
GOTERM_BP_FAT	GO:0030162~regulation of proteolysis	4	0.165153	0.0408317	AKT1, TAF1, EP300, MDM2	196	53	13528	5.20909	1	0.184449	51.7065
GOTERM_BP_FAT	GO:0032355~response to estradiol stimulus	4	0.165153	0.0427895	PRKCA, STAT5B, PTEN, STAT3	196	54	13528	5.11262	1	0.19109	53.399
GOTERM_BP_FAT	GO:0008360~regulation of cell shape	4	0.165153	0.0427895	ITGB2, SPTA1, KDR, FN1	196	54	13528	5.11262	1	0.19109	53.399
GOTERM_BP_FAT	GO:0043279~response to alkaloid	4	0.165153	0.0427895	RELA, RYR1, RYR2, MYC	196	54	13528	5.11262	1	0.19109	53.399
GOTERM_BP_FAT	GO:0002706~regulation of lymphocyte mediated immunity	4	0.165153	0.0427895	STAT6, STAT5A, STAT5B, TRAF6	196	54	13528	5.11262	1	0.19109	53.399
GOTERM_BP_FAT	GO:0000079~regulation of cyclin-dependent protein kinase activity	4	0.165153	0.0427895	EGFR, AKT1, PTEN, APC	196	54	13528	5.11262	1	0.19109	53.399
GOTERM_BP_FAT	GO:0006289~nucleotide-excision repair	4	0.165153	0.0447936	ERCC6, DDB1, TP53, BRCA2	196	55	13528	5.01967	1	0.198143	55.0735
GOTERM_BP_FAT	GO:0002764~immune response-regulating signal transduction	4	0.165153	0.0468438	LYN, RELA, PLCG2, TRAF6	196	56	13528	4.93003	1	0.205247	56.7276
GOTERM_BP_FAT	GO:0009612~response to mechanical stimulus	4	0.165153	0.0468438	PRKCA, FOS, RELA, MYC	196	56	13528	4.93003	1	0.205247	56.7276
GOTERM_BP_FAT	GO:0055001~muscle cell development	4	0.165153	0.0468438	ACTG1, ERBB2, MYH6, TTN	196	56	13528	4.93003	1	0.205247	56.7276
GOTERM_BP_FAT	GO:0048738~cardiac muscle tissue development	4	0.165153	0.0489395	RXRA, MYH6, TTN, PTEN	196	57	13528	4.84354	1	0.21279	58.3591
GOTERM_BP_FAT	GO:0007254~JNK cascade	4	0.165153	0.0532664	ERCC6, MAP3K1, MAP2K4, MAPK10	196	59	13528	4.67935	1	0.22723	61.5458
GOTERM_BP_FAT	GO:0009953~dorsal/ventral pattern formation	4	0.165153	0.0554967	DYNC2H1, GLI2, GLI3, APC	196	60	13528	4.60136	1	0.233666	63.0972
GOTERM_BP_FAT	GO:0045785~positive regulation of cell adhesion	4	0.165153	0.0554967	VAV3, ERBB2, SRC, APC	196	60	13528	4.60136	1	0.233666	63.0972
GOTERM_BP_FAT	GO:0001890~placenta development	4	0.165153	0.0554967	AKT1, EPAS1, SP1, RXRA	196	60	13528	4.60136	1	0.233666	63.0972
GOTERM_BP_FAT	GO:0051091~positive regulation of transcription factor activity	4	0.165153	0.0554967	EP300, RELA, JAK2, SMARCA4	196	60	13528	4.60136	1	0.233666	63.0972
GOTERM_BP_FAT	GO:0031329~regulation of cellular catabolic process	4	0.165153	0.057771	AKT1, TAF1, MDM2, MTOR	196	61	13528	4.52593	1	0.240104	64.6183
GOTERM_BP_FAT	GO:0050808~synapse organization	4	0.165153	0.057771	ERBB4, ANK3, ERBB2, CDH1	196	61	13528	4.52593	1	0.240104	64.6183
GOTERM_BP_FAT	GO:0002703~regulation of leukocyte mediated immunity	4	0.165153	0.057771	STAT6, STAT5A, STAT5B, TRAF6	196	61	13528	4.52593	1	0.240104	64.6183
GOTERM_BP_FAT	GO:0016049~cell growth	4	0.165153	0.057771	FGFR2, NOTCH2, FGFR3, MTOR	196	61	13528	4.52593	1	0.240104	64.6183
GOTERM_BP_FAT	GO:0022602~ovulation cycle process	4	0.165153	0.0600889	ERBB2, STAT5A, STAT5B, KDR	196	62	13528	4.45293	1	0.246967	66.1076
GOTERM_BP_FAT	GO:0042129~regulation of T cell proliferation	4	0.165153	0.0600889	CBLB, ERBB2, STAT5A, STAT5B	196	62	13528	4.45293	1	0.246967	66.1076
GOTERM_BP_FAT	GO:0010243~response to organic nitrogen	4	0.165153	0.0624499	LYN, RELA, GRIN2A, MTOR	196	63	13528	4.38225	1	0.253837	67.5637
GOTERM_BP_FAT	GO:0007249~I-kappaB kinase/NF-kappaB cascade	4	0.165153	0.0624499	MAP3K1, IRF3, TRAF6, BTK	196	63	13528	4.38225	1	0.253837	67.5637
GOTERM_BP_FAT	GO:0031098~stress-activated protein kinase signaling pathway	4	0.165153	0.0624499	ERCC6, MAP3K1, MAP2K4, MAPK10	196	63	13528	4.38225	1	0.253837	67.5637
GOTERM_BP_FAT	GO:0008585~female gonad development	4	0.165153	0.0648535	STAT5A, STAT5B, BRCA2, KDR	196	64	13528	4.31378	1	0.261594	68.9854
GOTERM_BP_FAT	GO:0051235~maintenance of location	4	0.165153	0.0648535	TLN1, ANK3, DMD, FLNA	196	64	13528	4.31378	1	0.261594	68.9854
GOTERM_BP_FAT	GO:0046328~regulation of JNK cascade	4	0.165153	0.0672993	AKT1, ERCC6, MAP3K1, NCOR1	196	65	13528	4.24741	1	0.268479	70.3716
GOTERM_BP_FAT	GO:0021537~telencephalon development	4	0.165153	0.0672993	ERBB4, HTT, NF1, GLI3	196	65	13528	4.24741	1	0.268479	70.3716
GOTERM_BP_FAT	GO:0021915~neural tube development	4	0.165153	0.0748846	TRAF6, GLI2, GLI3, TCF7L2	196	68	13528	4.06002	1	0.291923	74.3085
GOTERM_BP_FAT	GO:0051924~regulation of calcium ion transport	4	0.165153	0.0774939	NOS1, LYN, PLCG2, RYR2	196	69	13528	4.00118	1	0.299287	75.5447
GOTERM_BP_FAT	GO:0043414~biopolymer methylation	4	0.165153	0.0774939	SUZ12, FOS, CTCF, CARM1	196	69	13528	4.00118	1	0.299287	75.5447
GOTERM_BP_FAT	GO:0046660~female sex differentiation	4	0.165153	0.0774939	STAT5A, STAT5B, BRCA2, KDR	196	69	13528	4.00118	1	0.299287	75.5447
GOTERM_BP_FAT	GO:0046545~development of primary female sexual characteristics	4	0.165153	0.0774939	STAT5A, STAT5B, BRCA2, KDR	196	69	13528	4.00118	1	0.299287	75.5447
GOTERM_BP_FAT	GO:0043388~positive regulation of DNA binding	4	0.165153	0.0801428	EP300, RELA, JAK2, SMARCA4	196	70	13528	3.94402	1	0.307135	76.7422
GOTERM_BP_FAT	GO:0006937~regulation of muscle contraction	4	0.165153	0.085557	PRKCA, PLCE1, NOS1, RYR2	196	72	13528	3.83447	1	0.321837	79.02
GOTERM_BP_FAT	GO:0003007~heart morphogenesis	4	0.165153	0.0883212	RXRA, MYH6, TTN, SMARCA4	196	73	13528	3.78194	1	0.329675	80.1002
GOTERM_BP_FAT	GO:0042035~regulation of cytokine biosynthetic process	4	0.165153	0.0911228	RELA, STAT5A, STAT5B, TRAF6	196	74	13528	3.73083	1	0.33597	81.1413
GOTERM_BP_FAT	GO:0050727~regulation of inflammatory response	4	0.165153	0.0968354	PRKCA, STAT5A, STAT5B, JAK2	196	76	13528	3.63265	1	0.351045	83.1072
GOTERM_BP_FAT	GO:0032259~methylation	4	0.165153	0.0968354	SUZ12, FOS, CTCF, CARM1	196	76	13528	3.63265	1	0.351045	83.1072
GOTERM_BP_FAT	GO:0007442~hindgut morphogenesis	3	0.123865	0.00200892	GLI2, GLI3, TCF7L2	196	5	13528	41.4122	0.989877	0.0148495	3.45012
GOTERM_BP_FAT	GO:0051983~regulation of chromosome segregation	3	0.123865	0.00298481	CTCF, CENPE, APC	196	6	13528	34.5102	0.998916	0.0206628	5.08533
GOTERM_BP_FAT	GO:0032436~positive regulation of proteasomal ubiquitin-dependent protein catabolic process	3	0.123865	0.00413917	AKT1, TAF1, MDM2	196	7	13528	29.5802	0.999923	0.0273991	6.98587
GOTERM_BP_FAT	GO:0007016~cytoskeletal anchoring at plasma membrane	3	0.123865	0.0054667	TLN1, ANK3, DMD	196	8	13528	25.8827	0.999996	0.0343681	9.12715
GOTERM_BP_FAT	GO:0043491~protein kinase B signaling cascade	3	0.123865	0.00696221	AKT1, PIK3C2B, PIK3CA	196	9	13528	23.0068	1	0.0424356	11.4837
GOTERM_BP_FAT	GO:0035019~somatic stem cell maintenance	3	0.123865	0.00696221	KIT, TCF7L2, APC	196	9	13528	23.0068	1	0.0424356	11.4837
GOTERM_BP_FAT	GO:0043129~surfactant homeostasis	3	0.123865	0.00862065	ERBB4, EPAS1, KDR	196	10	13528	20.7061	1	0.0512338	14.0296
GOTERM_BP_FAT	GO:0031103~axon regeneration	3	0.123865	0.00862065	RXRA, VCAN, JAK2	196	10	13528	20.7061	1	0.0512338	14.0296
GOTERM_BP_FAT	GO:0048875~chemical homeostasis within a tissue	3	0.123865	0.00862065	ERBB4, EPAS1, KDR	196	10	13528	20.7061	1	0.0512338	14.0296
GOTERM_BP_FAT	GO:0043586~tongue development	3	0.123865	0.010437	EGFR, ERBB3, ERBB2	196	11	13528	18.8237	1	0.0601938	16.7386
GOTERM_BP_FAT	GO:0031293~membrane protein intracellular domain proteolysis	3	0.123865	0.010437	RELA, NFKB1, TRAF6	196	11	13528	18.8237	1	0.0601938	16.7386
GOTERM_BP_FAT	GO:0032434~regulation of proteasomal ubiquitin-dependent protein catabolic process	3	0.123865	0.010437	AKT1, TAF1, MDM2	196	11	13528	18.8237	1	0.0601938	16.7386
GOTERM_BP_FAT	GO:0014015~positive regulation of gliogenesis	3	0.123865	0.010437	NOTCH1, LYN, RELA	196	11	13528	18.8237	1	0.0601938	16.7386
GOTERM_BP_FAT	GO:0045931~positive regulation of mitotic cell cycle	3	0.123865	0.0124066	STAT5A, STAT5B, BRCA2	196	12	13528	17.2551	1	0.0694734	19.585
GOTERM_BP_FAT	GO:0031102~neuron projection regeneration	3	0.123865	0.0124066	RXRA, VCAN, JAK2	196	12	13528	17.2551	1	0.0694734	19.585
GOTERM_BP_FAT	GO:0045214~sarcomere organization	3	0.123865	0.0124066	ACTG1, MYH6, TTN	196	12	13528	17.2551	1	0.0694734	19.585
GOTERM_BP_FAT	GO:0014068~positive regulation of phosphoinositide 3-kinase cascade	3	0.123865	0.0124066	ERBB3, ERBB2, JAK2	196	12	13528	17.2551	1	0.0694734	19.585
GOTERM_BP_FAT	GO:0045885~positive regulation of survival gene product expression	3	0.123865	0.0124066	STAT5A, STAT5B, ESR1	196	12	13528	17.2551	1	0.0694734	19.585
GOTERM_BP_FAT	GO:0014066~regulation of phosphoinositide 3-kinase cascade	3	0.123865	0.0145244	ERBB3, ERBB2, JAK2	196	13	13528	15.9278	1	0.079387	22.5434
GOTERM_BP_FAT	GO:0042993~positive regulation of transcription factor import into nucleus	3	0.123865	0.0145244	RHOA, CDH1, FLNA	196	13	13528	15.9278	1	0.079387	22.5434
GOTERM_BP_FAT	GO:0032330~regulation of chondrocyte differentiation	3	0.123865	0.016786	RELA, GLI2, GLI3	196	14	13528	14.7901	1	0.0891646	25.5891
GOTERM_BP_FAT	GO:0032369~negative regulation of lipid transport	3	0.123865	0.0191868	AKT1, ITGAV, NFKB1	196	15	13528	13.8041	1	0.0997686	28.6984
GOTERM_BP_FAT	GO:0046627~negative regulation of insulin receptor signaling pathway	3	0.123865	0.0191868	PRKCA, RELA, PRKCD	196	15	13528	13.8041	1	0.0997686	28.6984
GOTERM_BP_FAT	GO:0021955~central nervous system neuron axonogenesis	3	0.123865	0.0191868	PRKCA, PTK2, GLI2	196	15	13528	13.8041	1	0.0997686	28.6984
GOTERM_BP_FAT	GO:0048665~neuron fate specification	3	0.123865	0.0191868	FOXA1, GLI2, GLI3	196	15	13528	13.8041	1	0.0997686	28.6984
GOTERM_BP_FAT	GO:0007172~signal complex assembly	3	0.123865	0.0217223	PTK2, FLNA, SRC	196	16	13528	12.9413	1	0.110835	31.8491
GOTERM_BP_FAT	GO:0022612~gland morphogenesis	3	0.123865	0.0217223	EGFR, ERBB3, ERBB2	196	16	13528	12.9413	1	0.110835	31.8491
GOTERM_BP_FAT	GO:0007090~regulation of S phase of mitotic cell cycle	3	0.123865	0.0217223	BRCA2, RB1, SMARCA4	196	16	13528	12.9413	1	0.110835	31.8491
GOTERM_BP_FAT	GO:0046579~positive regulation of Ras protein signal transduction	3	0.123865	0.0217223	NOTCH2, HRAS, ERBB2	196	16	13528	12.9413	1	0.110835	31.8491
GOTERM_BP_FAT	GO:0051057~positive regulation of small GTPase mediated signal transduction	3	0.123865	0.0243883	NOTCH2, HRAS, ERBB2	196	17	13528	12.1801	1	0.122645	35.02
GOTERM_BP_FAT	GO:0043200~response to amino acid stimulus	3	0.123865	0.0243883	LYN, RELA, MTOR	196	17	13528	12.1801	1	0.122645	35.02
GOTERM_BP_FAT	GO:0042787~protein ubiquitination during ubiquitin-dependent protein catabolic process	3	0.123865	0.0243883	MAP3K1, DDB1, MDM2	196	17	13528	12.1801	1	0.122645	35.02
GOTERM_BP_FAT	GO:0070555~response to interleukin-1	3	0.123865	0.0243883	PRKCA, RELA, SRC	196	17	13528	12.1801	1	0.122645	35.02
GOTERM_BP_FAT	GO:0042177~negative regulation of protein catabolic process	3	0.123865	0.0243883	RELA, GRIN2A, FLNA	196	17	13528	12.1801	1	0.122645	35.02
GOTERM_BP_FAT	GO:0060491~regulation of cell projection assembly	3	0.123865	0.0271804	MTOR, KIT, APC	196	18	13528	11.5034	1	0.134135	38.1916
GOTERM_BP_FAT	GO:0030593~neutrophil chemotaxis	3	0.123865	0.0271804	PRKCA, ITGB2, ITGAM	196	18	13528	11.5034	1	0.134135	38.1916
GOTERM_BP_FAT	GO:0018107~peptidyl-threonine phosphorylation	3	0.123865	0.0271804	PRKCA, TAF1, MTOR	196	18	13528	11.5034	1	0.134135	38.1916
GOTERM_BP_FAT	GO:0000080~G1 phase of mitotic cell cycle	3	0.123865	0.0271804	E2F1, TAF1, MDM2	196	18	13528	11.5034	1	0.134135	38.1916
GOTERM_BP_FAT	GO:0045646~regulation of erythrocyte differentiation	3	0.123865	0.0271804	ETS1, STAT5A, STAT5B	196	18	13528	11.5034	1	0.134135	38.1916
GOTERM_BP_FAT	GO:0007043~cell-cell junction assembly	3	0.123865	0.0271804	TLN1, CTNNA1, APC	196	18	13528	11.5034	1	0.134135	38.1916
GOTERM_BP_FAT	GO:0002763~positive regulation of myeloid leukocyte differentiation	3	0.123865	0.0271804	STAT5A, RB1, RUNX1	196	18	13528	11.5034	1	0.134135	38.1916
GOTERM_BP_FAT	GO:0048008~platelet-derived growth factor receptor signaling pathway	3	0.123865	0.0300945	JAK2, PTEN, SRC	196	19	13528	10.898	1	0.144854	41.3457
GOTERM_BP_FAT	GO:0051402~neuron apoptosis	3	0.123865	0.0300945	ERBB3, HTT, ATM	196	19	13528	10.898	1	0.144854	41.3457
GOTERM_BP_FAT	GO:0033261~regulation of S phase	3	0.123865	0.0331265	BRCA2, RB1, SMARCA4	196	20	13528	10.3531	1	0.156845	44.4661
GOTERM_BP_FAT	GO:0051385~response to mineralocorticoid stimulus	3	0.123865	0.0331265	PRKCA, FOS, SRC	196	20	13528	10.3531	1	0.156845	44.4661
GOTERM_BP_FAT	GO:0045685~regulation of glial cell differentiation	3	0.123865	0.0331265	NOTCH1, RELA, NF1	196	20	13528	10.3531	1	0.156845	44.4661
GOTERM_BP_FAT	GO:0033619~membrane protein proteolysis	3	0.123865	0.0331265	RELA, NFKB1, TRAF6	196	20	13528	10.3531	1	0.156845	44.4661
GOTERM_BP_FAT	GO:0043029~T cell homeostasis	3	0.123865	0.0362726	AKT1, STAT5A, STAT5B	196	21	13528	9.86006	1	0.167938	47.538
GOTERM_BP_FAT	GO:0032231~regulation of actin filament bundle formation	3	0.123865	0.0362726	MAP3K1, RHOA, MTOR	196	21	13528	9.86006	1	0.167938	47.538
GOTERM_BP_FAT	GO:0030239~myofibril assembly	3	0.123865	0.0362726	ACTG1, MYH6, TTN	196	21	13528	9.86006	1	0.167938	47.538
GOTERM_BP_FAT	GO:0018210~peptidyl-threonine modification	3	0.123865	0.0362726	PRKCA, TAF1, MTOR	196	21	13528	9.86006	1	0.167938	47.538
GOTERM_BP_FAT	GO:0045429~positive regulation of nitric oxide biosynthetic process	3	0.123865	0.0362726	EGFR, AKT1, JAK2	196	21	13528	9.86006	1	0.167938	47.538
GOTERM_BP_FAT	GO:0043525~positive regulation of neuron apoptosis	3	0.123865	0.0395287	NF1, TP53, ATM	196	22	13528	9.41187	1	0.179712	50.5482
GOTERM_BP_FAT	GO:0051693~actin filament capping	3	0.123865	0.0395287	SPTBN2, SPTA1, SPTAN1	196	22	13528	9.41187	1	0.179712	50.5482
GOTERM_BP_FAT	GO:0045930~negative regulation of mitotic cell cycle	3	0.123865	0.0395287	EGFR, RB1, SMARCA4	196	22	13528	9.41187	1	0.179712	50.5482
GOTERM_BP_FAT	GO:0007044~cell-substrate junction assembly	3	0.123865	0.0428911	TLN1, ACTN2, FN1	196	23	13528	9.00266	1	0.191142	53.4853
GOTERM_BP_FAT	GO:0009954~proximal/distal pattern formation	3	0.123865	0.0428911	GLI2, GLI3, APC	196	23	13528	9.00266	1	0.191142	53.4853
GOTERM_BP_FAT	GO:0030835~negative regulation of actin filament depolymerization	3	0.123865	0.0463562	SPTBN2, SPTA1, SPTAN1	196	24	13528	8.62755	1	0.203679	56.3395
GOTERM_BP_FAT	GO:0045666~positive regulation of neuron differentiation	3	0.123865	0.0463562	FOXA1, RHOA, GLI2	196	24	13528	8.62755	1	0.203679	56.3395
GOTERM_BP_FAT	GO:0032273~positive regulation of protein polymerization	3	0.123865	0.0499202	MAP3K1, MTOR, APC	196	25	13528	8.28245	1	0.215857	59.1025
GOTERM_BP_FAT	GO:0032768~regulation of monooxygenase activity	3	0.123865	0.0499202	EGFR, AKT1, NFKB1	196	25	13528	8.28245	1	0.215857	59.1025
GOTERM_BP_FAT	GO:0040018~positive regulation of multicellular organism growth	3	0.123865	0.0499202	AKT1, STAT5A, STAT5B	196	25	13528	8.28245	1	0.215857	59.1025
GOTERM_BP_FAT	GO:0000209~protein polyubiquitination	3	0.123865	0.0535797	HUWE1, MAP3K1, TRAF6	196	26	13528	7.96389	1	0.228022	61.7674
GOTERM_BP_FAT	GO:0030330~DNA damage response, signal transduction by p53 class mediator	3	0.123865	0.0535797	TP53, BRCA2, BRCA1	196	26	13528	7.96389	1	0.228022	61.7674
GOTERM_BP_FAT	GO:0021782~glial cell development	3	0.123865	0.0535797	EGFR, LYN, NF1	196	26	13528	7.96389	1	0.228022	61.7674
GOTERM_BP_FAT	GO:0030834~regulation of actin filament depolymerization	3	0.123865	0.0573311	SPTBN2, SPTA1, SPTAN1	196	27	13528	7.66893	1	0.238885	64.3287
GOTERM_BP_FAT	GO:0006284~base-excision repair	3	0.123865	0.0573311	ERCC6, TP53, PARP1	196	27	13528	7.66893	1	0.238885	64.3287
GOTERM_BP_FAT	GO:0055008~cardiac muscle tissue morphogenesis	3	0.123865	0.0573311	RXRA, MYH6, TTN	196	27	13528	7.66893	1	0.238885	64.3287
GOTERM_BP_FAT	GO:0060415~muscle tissue morphogenesis	3	0.123865	0.0573311	RXRA, MYH6, TTN	196	27	13528	7.66893	1	0.238885	64.3287
GOTERM_BP_FAT	GO:0045428~regulation of nitric oxide biosynthetic process	3	0.123865	0.0573311	EGFR, AKT1, JAK2	196	27	13528	7.66893	1	0.238885	64.3287
GOTERM_BP_FAT	GO:0045833~negative regulation of lipid metabolic process	3	0.123865	0.0611711	AKT1, NFKB1, BRCA1	196	28	13528	7.39504	1	0.250494	66.7825
GOTERM_BP_FAT	GO:0002260~lymphocyte homeostasis	3	0.123865	0.0611711	AKT1, STAT5A, STAT5B	196	28	13528	7.39504	1	0.250494	66.7825
GOTERM_BP_FAT	GO:0045740~positive regulation of DNA replication	3	0.123865	0.0611711	HRAS, SHC1, GLI2	196	28	13528	7.39504	1	0.250494	66.7825
GOTERM_BP_FAT	GO:0008156~negative regulation of DNA replication	3	0.123865	0.0611711	TP53, BRCA2, ATR	196	28	13528	7.39504	1	0.250494	66.7825
GOTERM_BP_FAT	GO:0031032~actomyosin structure organization	3	0.123865	0.0611711	ACTG1, MYH6, TTN	196	28	13528	7.39504	1	0.250494	66.7825
GOTERM_BP_FAT	GO:0030837~negative regulation of actin filament polymerization	3	0.123865	0.0611711	SPTBN2, SPTA1, SPTAN1	196	28	13528	7.39504	1	0.250494	66.7825
GOTERM_BP_FAT	GO:0000723~telomere maintenance	3	0.123865	0.0611711	MRE11A, PRKDC, PARP1	196	28	13528	7.39504	1	0.250494	66.7825
GOTERM_BP_FAT	GO:0042384~cilium assembly	3	0.123865	0.0611711	PCNT, DYNC2H1, ALMS1	196	28	13528	7.39504	1	0.250494	66.7825
GOTERM_BP_FAT	GO:0010522~regulation of calcium ion transport into cytosol	3	0.123865	0.0650965	NOS1, LYN, RYR2	196	29	13528	7.14004	1	0.262017	69.1257
GOTERM_BP_FAT	GO:0032200~telomere organization	3	0.123865	0.0650965	MRE11A, PRKDC, PARP1	196	29	13528	7.14004	1	0.262017	69.1257
GOTERM_BP_FAT	GO:0032272~negative regulation of protein polymerization	3	0.123865	0.0650965	SPTBN2, SPTA1, SPTAN1	196	29	13528	7.14004	1	0.262017	69.1257
GOTERM_BP_FAT	GO:0032368~regulation of lipid transport	3	0.123865	0.0691038	AKT1, ITGAV, NFKB1	196	30	13528	6.90204	1	0.273896	71.3566
GOTERM_BP_FAT	GO:0032663~regulation of interleukin-2 production	3	0.123865	0.0691038	STAT5A, STAT5B, TRAF6	196	30	13528	6.90204	1	0.273896	71.3566
GOTERM_BP_FAT	GO:0045638~negative regulation of myeloid cell differentiation	3	0.123865	0.0691038	STAT5A, STAT5B, RUNX1	196	30	13528	6.90204	1	0.273896	71.3566
GOTERM_BP_FAT	GO:0048661~positive regulation of smooth muscle cell proliferation	3	0.123865	0.0731901	PRKCA, EGFR, STAT5B	196	31	13528	6.67939	1	0.287091	73.4744
GOTERM_BP_FAT	GO:0006970~response to osmotic stress	3	0.123865	0.0773523	EGFR, MAP3K1, TP53	196	32	13528	6.47066	1	0.299294	75.4791
GOTERM_BP_FAT	GO:0042246~tissue regeneration	3	0.123865	0.0773523	NOTCH3, NOTCH2, NOTCH1	196	32	13528	6.47066	1	0.299294	75.4791
GOTERM_BP_FAT	GO:0021954~central nervous system neuron development	3	0.123865	0.0773523	PRKCA, PTK2, GLI2	196	32	13528	6.47066	1	0.299294	75.4791
GOTERM_BP_FAT	GO:0051297~centrosome organization	3	0.123865	0.0773523	CKAP5, BRCA2, BRCA1	196	32	13528	6.47066	1	0.299294	75.4791
GOTERM_BP_FAT	GO:0050871~positive regulation of B cell activation	3	0.123865	0.0815872	STAT6, STAT5A, STAT5B	196	33	13528	6.27458	1	0.310914	77.3717
GOTERM_BP_FAT	GO:0050851~antigen receptor-mediated signaling pathway	3	0.123865	0.0815872	LYN, PLCG2, TRAF6	196	33	13528	6.27458	1	0.310914	77.3717
GOTERM_BP_FAT	GO:0045665~negative regulation of neuron differentiation	3	0.123865	0.0815872	NOTCH3, NOTCH1, RHOA	196	33	13528	6.27458	1	0.310914	77.3717
GOTERM_BP_FAT	GO:0060271~cilium morphogenesis	3	0.123865	0.0815872	PCNT, DYNC2H1, ALMS1	196	33	13528	6.27458	1	0.310914	77.3717
GOTERM_BP_FAT	GO:0043648~dicarboxylic acid metabolic process	3	0.123865	0.085892	HTT, STAT5A, STAT5B	196	34	13528	6.09004	1	0.322414	79.1538
GOTERM_BP_FAT	GO:0002708~positive regulation of lymphocyte mediated immunity	3	0.123865	0.085892	STAT5A, STAT5B, TRAF6	196	34	13528	6.09004	1	0.322414	79.1538
GOTERM_BP_FAT	GO:0031333~negative regulation of protein complex assembly	3	0.123865	0.085892	SPTBN2, SPTA1, SPTAN1	196	34	13528	6.09004	1	0.322414	79.1538
GOTERM_BP_FAT	GO:0001756~somitogenesis	3	0.123865	0.085892	EP300, PRKDC, ATM	196	34	13528	6.09004	1	0.322414	79.1538
GOTERM_BP_FAT	GO:0002705~positive regulation of leukocyte mediated immunity	3	0.123865	0.085892	STAT5A, STAT5B, TRAF6	196	34	13528	6.09004	1	0.322414	79.1538
GOTERM_BP_FAT	GO:0031023~microtubule organizing center organization	3	0.123865	0.0902639	CKAP5, BRCA2, BRCA1	196	35	13528	5.91603	1	0.333785	80.8277
GOTERM_BP_FAT	GO:0048747~muscle fiber development	3	0.123865	0.0902639	ERBB2, MYH6, TTN	196	35	13528	5.91603	1	0.333785	80.8277
GOTERM_BP_FAT	GO:0045216~cell-cell junction organization	3	0.123865	0.0902639	TLN1, CTNNA1, APC	196	35	13528	5.91603	1	0.333785	80.8277
GOTERM_BP_FAT	GO:0007422~peripheral nervous system development	3	0.123865	0.0946999	ERBB3, ERBB2, NF1	196	36	13528	5.7517	1	0.345538	82.3961
GOTERM_BP_FAT	GO:0031331~positive regulation of cellular catabolic process	3	0.123865	0.0946999	AKT1, TAF1, MDM2	196	36	13528	5.7517	1	0.345538	82.3961
GOTERM_BP_FAT	GO:0002366~leukocyte activation during immune response	3	0.123865	0.0946999	LYN, PLCG2, TP53	196	36	13528	5.7517	1	0.345538	82.3961
GOTERM_BP_FAT	GO:0000070~mitotic sister chromatid segregation	3	0.123865	0.0946999	CENPE, TTN, SMC1A	196	36	13528	5.7517	1	0.345538	82.3961
GOTERM_BP_FAT	GO:0019218~regulation of steroid metabolic process	3	0.123865	0.0946999	STAT5A, STAT5B, NFKB1	196	36	13528	5.7517	1	0.345538	82.3961
GOTERM_BP_FAT	GO:0002263~cell activation during immune response	3	0.123865	0.0946999	LYN, PLCG2, TP53	196	36	13528	5.7517	1	0.345538	82.3961
GOTERM_BP_FAT	GO:0001776~leukocyte homeostasis	3	0.123865	0.0946999	AKT1, STAT5A, STAT5B	196	36	13528	5.7517	1	0.345538	82.3961
GOTERM_BP_FAT	GO:0010927~cellular component assembly involved in morphogenesis	3	0.123865	0.0946999	ACTG1, MYH6, TTN	196	36	13528	5.7517	1	0.345538	82.3961
GOTERM_BP_FAT	GO:0043407~negative regulation of MAP kinase activity	3	0.123865	0.0946999	PRKCA, SPRY2, NF1	196	36	13528	5.7517	1	0.345538	82.3961
GOTERM_BP_FAT	GO:0000819~sister chromatid segregation	3	0.123865	0.0991975	CENPE, TTN, SMC1A	196	37	13528	5.59625	1	0.356639	83.8622
GOTERM_BP_FAT	GO:0030595~leukocyte chemotaxis	3	0.123865	0.0991975	PRKCA, ITGB2, ITGAM	196	37	13528	5.59625	1	0.356639	83.8622
GOTERM_BP_FAT	GO:0008286~insulin receptor signaling pathway	3	0.123865	0.0991975	AKT1, SHC1, PIK3R1	196	37	13528	5.59625	1	0.356639	83.8622
GOTERM_BP_FAT	GO:0021776~smoothened signaling pathway involved in spinal cord motor neuron cell fate specification	2	0.0825764	0.0286224	GLI2, GLI3	196	2	13528	69.0204	1	0.139345	39.7718
GOTERM_BP_FAT	GO:0051988~regulation of attachment of spindle microtubules to kinetochore	2	0.0825764	0.0286224	CENPE, APC	196	2	13528	69.0204	1	0.139345	39.7718
GOTERM_BP_FAT	GO:0021990~neural plate formation	2	0.0825764	0.0286224	HTT, GLI2	196	2	13528	69.0204	1	0.139345	39.7718
GOTERM_BP_FAT	GO:0021775~smoothened signaling pathway involved in ventral spinal cord interneuron specification	2	0.0825764	0.0286224	GLI2, GLI3	196	2	13528	69.0204	1	0.139345	39.7718
GOTERM_BP_FAT	GO:0046544~development of secondary male sexual characteristics	2	0.0825764	0.0286224	STAT5A, STAT5B	196	2	13528	69.0204	1	0.139345	39.7718
GOTERM_BP_FAT	GO:0046543~development of secondary female sexual characteristics	2	0.0825764	0.0426264	STAT5A, STAT5B	196	3	13528	46.0136	1	0.190785	53.2602
GOTERM_BP_FAT	GO:0070141~response to UV-A	2	0.0825764	0.0426264	EGFR, AKT1	196	3	13528	46.0136	1	0.190785	53.2602
GOTERM_BP_FAT	GO:0018394~peptidyl-lysine acetylation	2	0.0825764	0.0426264	EP300, CREBBP	196	3	13528	46.0136	1	0.190785	53.2602
GOTERM_BP_FAT	GO:0032823~regulation of natural killer cell differentiation	2	0.0825764	0.0426264	STAT5A, STAT5B	196	3	13528	46.0136	1	0.190785	53.2602
GOTERM_BP_FAT	GO:0035234~germ cell programmed cell death	2	0.0825764	0.0426264	PRKDC, KIT	196	3	13528	46.0136	1	0.190785	53.2602
GOTERM_BP_FAT	GO:0046449~creatinine metabolic process	2	0.0825764	0.0426264	STAT5A, STAT5B	196	3	13528	46.0136	1	0.190785	53.2602
GOTERM_BP_FAT	GO:0032825~positive regulation of natural killer cell differentiation	2	0.0825764	0.0426264	STAT5A, STAT5B	196	3	13528	46.0136	1	0.190785	53.2602
GOTERM_BP_FAT	GO:0001553~luteinization	2	0.0825764	0.0426264	STAT5A, STAT5B	196	3	13528	46.0136	1	0.190785	53.2602
GOTERM_BP_FAT	GO:0021910~smoothened signaling pathway involved in ventral spinal cord patterning	2	0.0825764	0.0426264	GLI2, GLI3	196	3	13528	46.0136	1	0.190785	53.2602
GOTERM_BP_FAT	GO:0018076~N-terminal peptidyl-lysine acetylation	2	0.0825764	0.0426264	EP300, CREBBP	196	3	13528	46.0136	1	0.190785	53.2602
GOTERM_BP_FAT	GO:0007256~activation of JNKK activity	2	0.0825764	0.0426264	ERCC6, MAP3K1	196	3	13528	46.0136	1	0.190785	53.2602
GOTERM_BP_FAT	GO:0031659~positive regulation of cyclin-dependent protein kinase activity during G1/S	2	0.0825764	0.0564296	EGFR, AKT1	196	4	13528	34.5102	1	0.236767	63.7284
GOTERM_BP_FAT	GO:0031657~regulation of cyclin-dependent protein kinase activity during G1/S	2	0.0825764	0.0564296	EGFR, AKT1	196	4	13528	34.5102	1	0.236767	63.7284
GOTERM_BP_FAT	GO:0000255~allantoin metabolic process	2	0.0825764	0.0564296	STAT5A, STAT5B	196	4	13528	34.5102	1	0.236767	63.7284
GOTERM_BP_FAT	GO:0006549~isoleucine metabolic process	2	0.0825764	0.0564296	STAT5A, STAT5B	196	4	13528	34.5102	1	0.236767	63.7284
GOTERM_BP_FAT	GO:0001779~natural killer cell differentiation	2	0.0825764	0.0564296	STAT5A, STAT5B	196	4	13528	34.5102	1	0.236767	63.7284
GOTERM_BP_FAT	GO:0002326~B cell lineage commitment	2	0.0825764	0.0700347	TP53, PRKDC	196	5	13528	27.6082	1	0.276677	71.8526
GOTERM_BP_FAT	GO:0045647~negative regulation of erythrocyte differentiation	2	0.0825764	0.0700347	STAT5A, STAT5B	196	5	13528	27.6082	1	0.276677	71.8526
GOTERM_BP_FAT	GO:0019530~taurine metabolic process	2	0.0825764	0.0700347	STAT5A, STAT5B	196	5	13528	27.6082	1	0.276677	71.8526
GOTERM_BP_FAT	GO:0002360~T cell lineage commitment	2	0.0825764	0.0700347	TP53, PRKDC	196	5	13528	27.6082	1	0.276677	71.8526
GOTERM_BP_FAT	GO:0048739~cardiac muscle fiber development	2	0.0825764	0.0700347	MYH6, TTN	196	5	13528	27.6082	1	0.276677	71.8526
GOTERM_BP_FAT	GO:0090004~positive regulation of establishment of protein localization to plasma membrane	2	0.0825764	0.0700347	AKT1, PIK3R1	196	5	13528	27.6082	1	0.276677	71.8526
GOTERM_BP_FAT	GO:0060056~mammary gland involution	2	0.0825764	0.0700347	ERBB3, ERBB2	196	5	13528	27.6082	1	0.276677	71.8526
GOTERM_BP_FAT	GO:0010623~developmental programmed cell death	2	0.0825764	0.0700347	PRKDC, KIT	196	5	13528	27.6082	1	0.276677	71.8526
GOTERM_BP_FAT	GO:0045136~development of secondary sexual characteristics	2	0.0825764	0.0700347	STAT5A, STAT5B	196	5	13528	27.6082	1	0.276677	71.8526
GOTERM_BP_FAT	GO:0043297~apical junction assembly	2	0.0825764	0.0700347	CTNNA1, APC	196	5	13528	27.6082	1	0.276677	71.8526
GOTERM_BP_FAT	GO:0006573~valine metabolic process	2	0.0825764	0.0700347	STAT5A, STAT5B	196	5	13528	27.6082	1	0.276677	71.8526
GOTERM_BP_FAT	GO:0045056~transcytosis	2	0.0825764	0.0700347	LRP2, SRC	196	5	13528	27.6082	1	0.276677	71.8526
GOTERM_BP_FAT	GO:0042062~long-term strengthening of neuromuscular junction	2	0.0825764	0.0700347	UBC, UBA52	196	5	13528	27.6082	1	0.276677	71.8526
GOTERM_BP_FAT	GO:0048485~sympathetic nervous system development	2	0.0825764	0.0700347	ERBB2, NF1	196	5	13528	27.6082	1	0.276677	71.8526
GOTERM_BP_FAT	GO:0046643~regulation of gamma-delta T cell activation	2	0.0825764	0.0834447	STAT5A, STAT5B	196	6	13528	23.0068	1	0.316494	78.1576
GOTERM_BP_FAT	GO:0045588~positive regulation of gamma-delta T cell differentiation	2	0.0825764	0.0834447	STAT5A, STAT5B	196	6	13528	23.0068	1	0.316494	78.1576
GOTERM_BP_FAT	GO:0060395~SMAD protein signal transduction	2	0.0825764	0.0834447	FOS, SMAD4	196	6	13528	23.0068	1	0.316494	78.1576
GOTERM_BP_FAT	GO:0001839~neural plate morphogenesis	2	0.0825764	0.0834447	HTT, GLI2	196	6	13528	23.0068	1	0.316494	78.1576
GOTERM_BP_FAT	GO:0046645~positive regulation of gamma-delta T cell activation	2	0.0825764	0.0834447	STAT5A, STAT5B	196	6	13528	23.0068	1	0.316494	78.1576
GOTERM_BP_FAT	GO:0048557~embryonic digestive tract morphogenesis	2	0.0825764	0.0834447	GLI3, TCF7L2	196	6	13528	23.0068	1	0.316494	78.1576
GOTERM_BP_FAT	GO:0045586~regulation of gamma-delta T cell differentiation	2	0.0825764	0.0834447	STAT5A, STAT5B	196	6	13528	23.0068	1	0.316494	78.1576
GOTERM_BP_FAT	GO:0060443~mammary gland morphogenesis	2	0.0825764	0.0834447	ERBB3, ERBB2	196	6	13528	23.0068	1	0.316494	78.1576
GOTERM_BP_FAT	GO:0021520~spinal cord motor neuron cell fate specification	2	0.0825764	0.0834447	GLI2, GLI3	196	6	13528	23.0068	1	0.316494	78.1576
GOTERM_BP_FAT	GO:0048537~mucosal-associated lymphoid tissue development	2	0.0825764	0.0834447	STAT5A, STAT5B	196	6	13528	23.0068	1	0.316494	78.1576
GOTERM_BP_FAT	GO:0060579~ventral spinal cord interneuron fate commitment	2	0.0825764	0.0834447	GLI2, GLI3	196	6	13528	23.0068	1	0.316494	78.1576
GOTERM_BP_FAT	GO:0010824~regulation of centrosome duplication	2	0.0825764	0.0834447	XPO1, BRCA1	196	6	13528	23.0068	1	0.316494	78.1576
GOTERM_BP_FAT	GO:0021514~ventral spinal cord interneuron differentiation	2	0.0825764	0.0834447	GLI2, GLI3	196	6	13528	23.0068	1	0.316494	78.1576
GOTERM_BP_FAT	GO:0048541~Peyer's patch development	2	0.0825764	0.0834447	STAT5A, STAT5B	196	6	13528	23.0068	1	0.316494	78.1576
GOTERM_BP_FAT	GO:0007406~negative regulation of neuroblast proliferation	2	0.0825764	0.0834447	NF1, TP53	196	6	13528	23.0068	1	0.316494	78.1576
GOTERM_BP_FAT	GO:0045922~negative regulation of fatty acid metabolic process	2	0.0825764	0.0834447	AKT1, BRCA1	196	6	13528	23.0068	1	0.316494	78.1576
GOTERM_BP_FAT	GO:0021521~ventral spinal cord interneuron specification	2	0.0825764	0.0834447	GLI2, GLI3	196	6	13528	23.0068	1	0.316494	78.1576
GOTERM_BP_FAT	GO:0001840~neural plate development	2	0.0825764	0.0966623	HTT, GLI2	196	7	13528	19.7201	1	0.351038	83.0506
GOTERM_BP_FAT	GO:0006474~N-terminal protein amino acid acetylation	2	0.0825764	0.0966623	EP300, CREBBP	196	7	13528	19.7201	1	0.351038	83.0506
GOTERM_BP_FAT	GO:0032816~positive regulation of natural killer cell activation	2	0.0825764	0.0966623	STAT5A, STAT5B	196	7	13528	19.7201	1	0.351038	83.0506
GOTERM_BP_FAT	GO:0045579~positive regulation of B cell differentiation	2	0.0825764	0.0966623	STAT5A, STAT5B	196	7	13528	19.7201	1	0.351038	83.0506
GOTERM_BP_FAT	GO:0033160~positive regulation of protein import into nucleus, translocation	2	0.0825764	0.0966623	SMAD4, JAK2	196	7	13528	19.7201	1	0.351038	83.0506
GOTERM_BP_FAT	GO:0032814~regulation of natural killer cell activation	2	0.0825764	0.0966623	STAT5A, STAT5B	196	7	13528	19.7201	1	0.351038	83.0506
GOTERM_BP_FAT	GO:0042772~DNA damage response, signal transduction resulting in transcription	2	0.0825764	0.0966623	BRCA2, BRCA1	196	7	13528	19.7201	1	0.351038	83.0506
GOTERM_BP_FAT	GO:0006101~citrate metabolic process	2	0.0825764	0.0966623	STAT5A, STAT5B	196	7	13528	19.7201	1	0.351038	83.0506
GOTERM_BP_FAT	GO:0031274~positive regulation of pseudopodium assembly	2	0.0825764	0.0966623	KIT, APC	196	7	13528	19.7201	1	0.351038	83.0506
GOTERM_BP_FAT	GO:0008582~regulation of synaptic growth at neuromuscular junction	2	0.0825764	0.0966623	UBC, UBA52	196	7	13528	19.7201	1	0.351038	83.0506
GOTERM_BP_FAT	GO:0002320~lymphoid progenitor cell differentiation	2	0.0825764	0.0966623	PRKDC, KIT	196	7	13528	19.7201	1	0.351038	83.0506
GOTERM_BP_FAT	GO:0006978~DNA damage response, signal transduction by p53 class mediator resulting in transcription of p21 class mediator	2	0.0825764	0.0966623	BRCA2, BRCA1	196	7	13528	19.7201	1	0.351038	83.0506
GOTERM_BP_FAT	GO:0045084~positive regulation of interleukin-12 biosynthetic process	2	0.0825764	0.0966623	RELA, TRAF6	196	7	13528	19.7201	1	0.351038	83.0506
GOTERM_BP_FAT	GO:0043353~enucleate erythrocyte differentiation	2	0.0825764	0.0966623	SP1, RB1	196	7	13528	19.7201	1	0.351038	83.0506
GOTERM_BP_FAT	GO:0048103~somatic stem cell division	2	0.0825764	0.0966623	NOTCH1, KIT	196	7	13528	19.7201	1	0.351038	83.0506
GOTERM_BP_FAT	GO:0090003~regulation of establishment of protein localization to plasma membrane	2	0.0825764	0.0966623	AKT1, PIK3R1	196	7	13528	19.7201	1	0.351038	83.0506

## Sheet: GO_CC
Category	Term	Count	%	PValue	Genes	List Total	Pop Hits	Pop Total	Fold Enrichment	Bonferroni	Benjamini	FDR
GOTERM_CC_FAT	GO:0043232~intracellular non-membrane-bounded organelle	95	3.92238	2.65e-21	XPO1, TLN1, MYBPC1, CTCF, TTN, GLI3, ACTG1, AKT1, FOS, SPRY2, SIN3B, ANK1, SIN3A, ANK2, ANK3, RHOA, DYNC2H1, DYNC1H1, TPR, MYC, STAG2, STAG1, LYN, MED12, TP53, GRIN2A, ACTN2, TOPBP1, ARID1A, RB1, SPEN, MYH6, CTNNA1, MYH8, FLNA, SUZ12, TYK2, EP300, HUWE1, UBC, SH3KBP1, MDM2, NUP107, DST, EP400, UBA52, SMARCA4, POLR2F, ERBB4, MRE11A, MYL1, CDH1, AKAP9, KIT, STAT6, STAT4, PTK2, ERCC6, SOS1, DMD, MAP…	183	2596	12782	2.55603	8.7e-19	8.7e-19	3.58e-18
GOTERM_CC_FAT	GO:0043228~non-membrane-bounded organelle	95	3.92238	2.65e-21	XPO1, TLN1, MYBPC1, CTCF, TTN, GLI3, ACTG1, AKT1, FOS, SPRY2, SIN3B, ANK1, SIN3A, ANK2, ANK3, RHOA, DYNC2H1, DYNC1H1, TPR, MYC, STAG2, STAG1, LYN, MED12, TP53, GRIN2A, ACTN2, TOPBP1, ARID1A, RB1, SPEN, MYH6, CTNNA1, MYH8, FLNA, SUZ12, TYK2, EP300, HUWE1, UBC, SH3KBP1, MDM2, NUP107, DST, EP400, UBA52, SMARCA4, POLR2F, ERBB4, MRE11A, MYL1, CDH1, AKAP9, KIT, STAT6, STAT4, PTK2, ERCC6, SOS1, DMD, MAP…	183	2596	12782	2.55603	8.7e-19	8.7e-19	3.58e-18
GOTERM_CC_FAT	GO:0005886~plasma membrane	77	3.17919	0.000276	HRAS, TLN1, PREX1, AKT1, SPRY2, ANK1, ANK2, ANK3, DYNC2H1, RHOA, SHC1, GNG2, TPR, MUC12, PRKCA, EGFR, LYN, PIK3C2B, ESR1, GRIN2A, ACTN2, MYH6, PRKCE, CTNNA1, PRKCD, FLNA, PRKCB, PLCE1, GNB1, RYR1, SH3KBP1, RYR2, MDM2, DST, FGFR2, FGFR3, ERBB4, ERBB3, ERBB2, ITGB4, ITGB2, CDH1, KIT, ITGAM, SRC, PTK2, SOS1, DMD, ITGAV, ITGB6, MLLT4, FN1, APC, SETDB1, OBSCN, NOS1, VAV3, CBL, MAPK10, STAT3, KDR, MUC4…	183	3777	12782	1.42394	0.0867347	0.00266494	0.372999
GOTERM_CC_FAT	GO:0031974~membrane-enclosed lumen	69	2.84889	1.48e-14	E2F1, XPO1, NFKB1, TBP, CTCF, GLI3, AKT1, FOS, SIN3A, MYB, TPR, MYC, LYN, RELA, DDB1, MED12, TP53, ACTN2, ARID1A, TOPBP1, RB1, SPEN, MED13, MYH6, SUZ12, EP300, HUWE1, UBC, SH3KBP1, MDM2, SMARCA2, EP400, UBA52, CPSF1, POLR2F, MRE11A, HCFC1, PRKDC, KIT, TCF7L2, POLR2B, STAT6, STAT4, ERCC6, CHD4, FN1, CHD3, ACTB, SETDB1, TAF1, EPAS1, TP53BP1, TRIM28, CREBBP, SMAD4, BRCA2, ATR, STAT3, BRCA1, ATM, SP1…	183	1856	12782	2.59668	4.86e-12	9.72e-13	2e-11
GOTERM_CC_FAT	GO:0043233~organelle lumen	68	2.8076	2.04e-14	E2F1, XPO1, NFKB1, TBP, CTCF, GLI3, AKT1, FOS, SIN3A, MYB, TPR, MYC, RELA, DDB1, MED12, TP53, ACTN2, ARID1A, TOPBP1, RB1, SPEN, MED13, MYH6, SUZ12, EP300, HUWE1, UBC, SH3KBP1, MDM2, SMARCA2, EP400, UBA52, CPSF1, POLR2F, MRE11A, HCFC1, PRKDC, KIT, TCF7L2, POLR2B, STAT6, STAT4, ERCC6, CHD4, FN1, CHD3, ACTB, SETDB1, TAF1, EPAS1, TP53BP1, TRIM28, CREBBP, SMAD4, BRCA2, ATR, STAT3, BRCA1, ATM, SP1, HDA…	183	1820	12782	2.60967	6.72e-12	1.12e-12	2.77e-11
GOTERM_CC_FAT	GO:0031981~nuclear lumen	67	2.76631	5.71e-19	E2F1, XPO1, NFKB1, TBP, CTCF, GLI3, AKT1, FOS, SIN3A, MYB, TPR, MYC, RELA, DDB1, MED12, TP53, ACTN2, ARID1A, TOPBP1, RB1, SPEN, MED13, MYH6, SUZ12, EP300, HUWE1, UBC, SH3KBP1, MDM2, SMARCA2, EP400, UBA52, CPSF1, POLR2F, MRE11A, HCFC1, PRKDC, KIT, TCF7L2, POLR2B, STAT6, STAT4, ERCC6, CHD4, CHD3, ACTB, SETDB1, TAF1, EPAS1, TP53BP1, TRIM28, CREBBP, SMAD4, BRCA2, ATR, STAT3, BRCA1, ATM, SP1, HDAC1, J…	183	1450	12782	3.22741	1.88e-16	9.39e-17	7.74e-16
GOTERM_CC_FAT	GO:0070013~intracellular organelle lumen	67	2.76631	2.43e-14	E2F1, XPO1, NFKB1, TBP, CTCF, GLI3, AKT1, FOS, SIN3A, MYB, TPR, MYC, RELA, DDB1, MED12, TP53, ACTN2, ARID1A, TOPBP1, RB1, SPEN, MED13, MYH6, SUZ12, EP300, HUWE1, UBC, SH3KBP1, MDM2, SMARCA2, EP400, UBA52, CPSF1, POLR2F, MRE11A, HCFC1, PRKDC, KIT, TCF7L2, POLR2B, STAT6, STAT4, ERCC6, CHD4, CHD3, ACTB, SETDB1, TAF1, EPAS1, TP53BP1, TRIM28, CREBBP, SMAD4, BRCA2, ATR, STAT3, BRCA1, ATM, SP1, HDAC1, J…	183	1779	12782	2.63055	7.96e-12	1.14e-12	3.28e-11
GOTERM_CC_FAT	GO:0005829~cytosol	61	2.51858	6.52e-17	XPO1, TLN1, PREX1, STAT5B, NFKB1, TTN, PTEN, AKT1, ACTG1, SPRY2, PLCB4, PIK3CA, SHC1, RANBP2, DYNC1H1, PLCB1, PRKCA, PIK3CG, LYN, PIK3CB, PIK3C2B, RELA, PIK3CD, TP53, PRKCD, FLNA, PRKCB, PLCE1, UBC, SH3KBP1, MDM2, UBA52, AKAP9, TCF7L2, SRC, PTK2, SOS1, MAP3K1, SOS2, TRAF6, PIK3R1, MLLT4, APC, PIK3R2, ACTB, OBSCN, VAV3, CKAP5, PCNT, CBL, SMAD4, ALMS1, PLCG1, HDAC1, SPTBN2, IRF3, JAK2, MTOR, SPTA1,…	183	1330	12782	3.20351	3.65e-14	9.1e-15	1.55e-13
GOTERM_CC_FAT	GO:0005856~cytoskeleton	55	2.27085	1.83e-12	TLN1, MYBPC1, TTN, AKT1, ACTG1, SPRY2, ANK1, ANK2, ANK3, RHOA, DYNC2H1, DYNC1H1, MYC, STAG2, LYN, GRIN2A, MED12, TOPBP1, ACTN2, RB1, MYH6, CTNNA1, MYH8, FLNA, TYK2, SH3KBP1, DST, ERBB4, MYL1, AKAP9, CDH1, PTK2, MAP3K1, DMD, SOS1, APC, ACTB, NOS1, CKAP5, PCNT, ALMS1, BRCA2, CENPE, ATM, BRCA1, SYNE1, SYNE2, NEB, SPTBN2, JAK1, JAK2, SPTA1, ABL1, NCOR1, SPTAN1	183	1381	12782	2.78174	6.02e-10	6.69e-11	2.48e-09
GOTERM_CC_FAT	GO:0005654~nucleoplasm	52	2.14699	1.06e-18	E2F1, XPO1, TBP, CTCF, NFKB1, GLI3, AKT1, FOS, SIN3A, TPR, MYC, RELA, DDB1, TP53, MED12, TOPBP1, RB1, MED13, SUZ12, EP300, UBC, MDM2, SMARCA2, UBA52, CPSF1, EP400, POLR2F, MRE11A, HCFC1, PRKDC, TCF7L2, POLR2B, ERCC6, CHD4, CHD3, ACTB, TAF1, EPAS1, TP53BP1, CREBBP, TRIM28, SMAD4, BRCA2, ATR, BRCA1, ATM, HDAC1, IRF3, PARP1, TCF12, NCOR1, NCOR2	183	882	12782	4.11796	3.5e-16	1.17e-16	1.44e-15
GOTERM_CC_FAT	GO:0044459~plasma membrane part	51	2.1057	0.000352	TLN1, HRAS, FGFR3, ERBB4, ERBB3, ERBB2, ITGB4, CDH1, ITGB2, KIT, SRC, ITGAM, PTK2, ANK1, ANK2, ANK3, ITGAV, DMD, ITGB6, RHOA, GNG2, SHC1, TPR, MLLT4, MUC12, FN1, APC, EGFR, LYN, CBL, ESR1, GRIN2A, ACTN2, MYH6, CTNNA1, MUC4, KDR, NOTCH3, NOTCH2, SYNE1, SYNE2, GNB1, NTRK1, RYR1, SH3KBP1, JAK2, MTOR, SPTA1, LRP2, DST, SPTAN1	183	2203	12782	1.61698	0.109228	0.0032993	0.475276
GOTERM_CC_FAT	GO:0044451~nucleoplasm part	35	1.44509	3.84e-13	E2F1, XPO1, POLR2F, PRKDC, HCFC1, TBP, GLI3, TCF7L2, POLR2B, FOS, ERCC6, SIN3A, MYC, CHD4, CHD3, ACTB, TAF1, EPAS1, RELA, CREBBP, SMAD4, TP53, MED12, TOPBP1, RB1, MED13, SUZ12, EP300, HDAC1, PARP1, NCOR1, TCF12, CPSF1, NCOR2, EP400	183	555	12782	4.40477	1.26e-10	1.58e-11	5.2e-10
GOTERM_CC_FAT	GO:0044430~cytoskeletal part	32	1.32122	1.13e-05	ERBB4, MYBPC1, MYL1, AKAP9, TTN, AKT1, SPRY2, SOS1, DYNC2H1, DYNC1H1, MYC, APC, LYN, CKAP5, PCNT, GRIN2A, MED12, BRCA2, ALMS1, CENPE, TOPBP1, ACTN2, RB1, MYH6, MYH8, BRCA1, ATM, NEB, SPTBN2, SPTA1, NCOR1, SPTAN1	183	952	12782	2.3478	0.00372296	0.000178	0.0153616
GOTERM_CC_FAT	GO:0005730~nucleolus	29	1.19736	6.08e-07	XPO1, POLR2F, MRE11A, CTCF, KIT, GLI3, STAT6, FOS, STAT4, ERCC6, SIN3A, SETDB1, TAF1, TP53, MED12, ACTN2, ARID1A, MYH6, SPEN, STAT3, EP300, HUWE1, SP1, SH3KBP1, MDM2, ABL1, PARP1, NCOR2, EP400	183	698	12782	2.90195	0.0002	1.11e-05	0.000823
GOTERM_CC_FAT	GO:0000267~cell fraction	28	1.15607	0.00293026	HRAS, GLI2, ACTG1, AKT1, FOS, ERCC6, ANK3, DMD, MAP3K1, PLCB1, TRAF6, PRKCA, ACTB, LYN, HTT, PIK3C2B, GRIN2A, TP53, PLCE1, PLCG2, SH3KBP1, RYR1, RYR2, MDM2, JAK2, MTOR, LRP2, SPTAN1	183	1083	12782	1.80583	0.619196	0.0195106	3.89857
GOTERM_CC_FAT	GO:0005694~chromosome	26	1.07349	8.14e-09	XPO1, CTCF, TTN, SIN3B, SIN3A, TPR, STAG2, CHD4, STAG1, APC, CHD3, SETDB1, TP53BP1, TRIM28, CREBBP, TP53, CENPE, TOPBP1, RB1, ATR, BRCA1, SUZ12, HDAC1, NUP107, SMC1A, SMARCA4	183	460	12782	3.94787	2.68e-06	1.91e-07	1.1e-05
GOTERM_CC_FAT	GO:0044427~chromosomal part	22	0.90834	1.39e-07	XPO1, TP53BP1, CREBBP, TRIM28, TP53, CTCF, CENPE, RB1, ATR, SUZ12, SIN3B, SIN3A, HDAC1, NUP107, TPR, SMC1A, CHD4, STAG2, SMARCA4, CHD3, APC, STAG1	183	386	12782	3.98092	4.56e-05	2.85e-06	0.000188
GOTERM_CC_FAT	GO:0042995~cell projection	22	0.90834	0.000931	ACTB, TLN1, NOS1, HTT, RXRA, ERBB2, NF1, GRIN2A, ESR1, ALMS1, ACTN2, GLI2, GLI3, AKT1, PTK2, ANK3, GNB1, DYNC2H1, PIK3CA, MTOR, LRP2, APC	183	697	12782	2.20464	0.264059	0.00763584	1.25491
GOTERM_CC_FAT	GO:0005626~insoluble fraction	22	0.90834	0.00826434	PRKCA, HRAS, LYN, PIK3C2B, GRIN2A, TP53, GLI2, FOS, PLCE1, ANK3, MAP3K1, DMD, PLCG2, SH3KBP1, RYR1, RYR2, MDM2, JAK2, TRAF6, LRP2, PLCB1, SPTAN1	183	839	12782	1.83151	0.934798	0.0502101	10.6362
GOTERM_CC_FAT	GO:0005624~membrane fraction	20	0.825764	0.0216909	PRKCA, HRAS, LYN, PIK3C2B, GRIN2A, GLI2, FOS, PLCE1, ANK3, MAP3K1, DMD, PLCG2, SH3KBP1, RYR1, RYR2, JAK2, TRAF6, LRP2, PLCB1, SPTAN1	183	809	12782	1.72675	0.999264	0.10661	25.708
GOTERM_CC_FAT	GO:0015630~microtubule cytoskeleton	19	0.784476	0.000845	CKAP5, PCNT, MED12, ALMS1, BRCA2, TOPBP1, CENPE, AKAP9, RB1, BRCA1, ATM, AKT1, SPRY2, DYNC2H1, DYNC1H1, DST, MYC, NCOR1, APC	183	549	12782	2.41729	0.242833	0.00710724	1.1392
GOTERM_CC_FAT	GO:0016323~basolateral plasma membrane	16	0.660611	2.02e-07	EGFR, TLN1, ERBB4, ERBB3, ERBB2, ITGB4, CDH1, ACTN2, MYH6, PTK2, ANK1, ANK2, ANK3, DMD, SH3KBP1, DST	183	203	12782	5.50518	6.63e-05	3.9e-06	0.000273
GOTERM_CC_FAT	GO:0030016~myofibril	15	0.619323	5.38e-10	OBSCN, SYNE1, ANK1, ANK2, NEB, MYBPC1, DMD, MYL1, RYR1, RYR2, ACTN2, MYH6, TTN, MYH8, SPTAN1	183	111	12782	9.43878	1.77e-07	1.61e-08	7.29e-07
GOTERM_CC_FAT	GO:0043292~contractile fiber	15	0.619323	1.71e-09	OBSCN, SYNE1, ANK1, ANK2, NEB, MYBPC1, DMD, MYL1, RYR1, RYR2, ACTN2, MYH6, TTN, MYH8, SPTAN1	183	121	12782	8.65872	5.63e-07	4.69e-08	2.32e-06
GOTERM_CC_FAT	GO:0005667~transcription factor complex	15	0.619323	1.79e-06	E2F1, FOS, TAF1, EP300, EPAS1, RELA, CREBBP, SMAD4, TP53, PRKDC, TBP, RB1, PARP1, TCF12, TCF7L2	183	210	12782	4.98907	0.000589	2.95e-05	0.00242702
GOTERM_CC_FAT	GO:0015629~actin cytoskeleton	15	0.619323	3.06e-05	MYBPC1, MYL1, ACTN2, CDH1, MYH6, CTNNA1, TTN, MYH8, FLNA, ACTG1, NEB, SPTBN2, SPTA1, DST, SPTAN1	183	269	12782	3.89481	0.0100309	0.00042	0.0415156
GOTERM_CC_FAT	GO:0031410~cytoplasmic vesicle	15	0.619323	0.0744311	EGFR, HTT, PIK3C2B, BRCA2, ACTN2, KIT, OCRL, ATM, BTK, NOTCH1, SH3KBP1, MDM2, LRP2, DST, FN1	183	642	12782	1.63194	1	0.234988	64.9403
GOTERM_CC_FAT	GO:0031982~vesicle	15	0.619323	0.0969606	EGFR, HTT, PIK3C2B, BRCA2, ACTN2, KIT, OCRL, ATM, BTK, NOTCH1, SH3KBP1, MDM2, LRP2, DST, FN1	183	670	12782	1.56374	1	0.280332	74.8936
GOTERM_CC_FAT	GO:0044449~contractile fiber part	14	0.578035	7.15e-09	OBSCN, SYNE1, ANK1, NEB, ANK2, DMD, MYL1, RYR1, RYR2, ACTN2, MYH6, TTN, MYH8, SPTAN1	183	113	12782	8.65361	2.35e-06	1.81e-07	9.69e-06
GOTERM_CC_FAT	GO:0030017~sarcomere	13	0.536746	1.35e-08	OBSCN, SYNE1, ANK1, NEB, ANK2, DMD, MYL1, RYR1, RYR2, ACTN2, MYH6, TTN, SPTAN1	183	98	12782	9.26542	4.45e-06	2.97e-07	1.83e-05
GOTERM_CC_FAT	GO:0009898~internal side of plasma membrane	13	0.536746	0.00190141	HRAS, TLN1, KIT, CTNNA1, SYNE1, PTK2, SYNE2, DMD, RHOA, GNG2, MTOR, SPTA1, TPR	183	316	12782	2.87345	0.465358	0.0138183	2.54606
GOTERM_CC_FAT	GO:0019898~extrinsic to membrane	13	0.536746	0.0500583	PRKCA, NOS1, GNB1, DYNC2H1, SH3KBP1, JAK1, CDH1, GNG2, JAK2, PRKCD, PRKCB, MUC16, BTK	183	494	12782	1.83808	1	0.184181	50.1376
GOTERM_CC_FAT	GO:0030054~cell junction	13	0.536746	0.0666524	TLN1, GRIN2A, CDH1, ACTN2, MYH6, CTNNA1, PTK2, DMD, SH3KBP1, DST, MLLT4, APC, SPTAN1	183	518	12782	1.75292	1	0.225072	60.73
GOTERM_CC_FAT	GO:0016023~cytoplasmic membrane-bounded vesicle	13	0.536746	0.0938855	EGFR, NOTCH1, HTT, PIK3C2B, MDM2, BRCA2, ACTN2, KIT, LRP2, OCRL, DST, ATM, FN1	183	550	12782	1.65093	1	0.27701	73.71
GOTERM_CC_FAT	GO:0000785~chromatin	12	0.495458	0.000137	SUZ12, SIN3B, SIN3A, HDAC1, TRIM28, RB1, ATR, CHD4, STAG2, SMARCA4, CHD3, STAG1	183	200	12782	4.19082	0.0439737	0.00149787	0.185051
GOTERM_CC_FAT	GO:0045121~membrane raft	11	0.45417	3.73e-05	PRKCA, ERBB4, LYN, ERBB2, DMD, CBL, JAK2, SMURF2, BIRC3, SRC, BTK	183	143	12782	5.37285	0.0121827	0.00049	0.0504738
GOTERM_CC_FAT	GO:0044445~cytosolic part	11	0.45417	6.26e-05	PIK3CG, PIK3CB, PIK3C2B, PIK3CD, UBC, PIK3CA, MTOR, TCF7L2, UBA52, PIK3R1, PIK3R2	183	152	12782	5.05472	0.0204	0.000736	0.0848568
GOTERM_CC_FAT	GO:0043005~neuron projection	11	0.45417	0.024624	ACTB, NOS1, HTT, ANK3, RXRA, NF1, ESR1, GRIN2A, ACTN2, MTOR, APC	183	342	12782	2.24654	0.999726	0.116871	28.6702
GOTERM_CC_FAT	GO:0016585~chromatin remodeling complex	10	0.412882	6.88e-07	SIN3A, HDAC1, ESR1, ARID1A, RB1, NCOR1, SMARCA2, CHD4, SMARCA4, CHD3	183	71	12782	9.8376	0.000226	1.19e-05	0.000932
GOTERM_CC_FAT	GO:0000775~chromosome, centromeric region	10	0.412882	6.87e-05	XPO1, SIN3A, TP53BP1, CREBBP, CTCF, CENPE, NUP107, TPR, SMC1A, APC	183	124	12782	5.63282	0.0223457	0.000779	0.0930385
GOTERM_CC_FAT	GO:0005912~adherens junction	10	0.412882	0.000373	TLN1, PTK2, SH3KBP1, CDH1, ACTN2, MYH6, CTNNA1, MLLT4, SPTAN1, APC	183	155	12782	4.50626	0.115544	0.0034048	0.504441
GOTERM_CC_FAT	GO:0070161~anchoring junction	10	0.412882	0.000796	TLN1, PTK2, SH3KBP1, CDH1, ACTN2, MYH6, CTNNA1, MLLT4, SPTAN1, APC	183	172	12782	4.06087	0.230431	0.00686904	1.07302
GOTERM_CC_FAT	GO:0045202~synapse	10	0.412882	0.0675254	SYNE1, ERBB4, LYN, ERBB3, ANK3, ERBB2, SOS1, DMD, GRIN2A, SH3KBP1	183	355	12782	1.96752	1	0.225527	61.2248
GOTERM_CC_FAT	GO:0000776~kinetochore	9	0.371594	1.32e-05	XPO1, SIN3A, TP53BP1, CREBBP, CENPE, NUP107, TPR, SMC1A, APC	183	77	12782	8.16393	0.00432929	0.000189	0.0178687
GOTERM_CC_FAT	GO:0043235~receptor complex	9	0.371594	0.000249	LYN, ERBB3, ERBB2, ITGAV, ITGB6, ITGB4, GRIN2A, ITGB2, ITGAM	183	116	12782	5.41916	0.0785496	0.00255318	0.336379
GOTERM_CC_FAT	GO:0000793~condensed chromosome	9	0.371594	0.00051	TP53BP1, CREBBP, TOPBP1, CTCF, CENPE, NUP107, TTN, SMC1A, BRCA1	183	129	12782	4.87305	0.154533	0.00452664	0.689026
GOTERM_CC_FAT	GO:0000228~nuclear chromosome	9	0.371594	0.00222326	SUZ12, SIN3B, SIN3A, HDAC1, TRIM28, TOPBP1, ATR, TTN, SMC1A	183	162	12782	3.88039	0.519183	0.0154594	2.97105
GOTERM_CC_FAT	GO:0005815~microtubule organizing center	9	0.371594	0.0284874	CKAP5, PCNT, MED12, BRCA2, ALMS1, AKAP9, TOPBP1, BRCA1, APC	183	253	12782	2.48468	0.999926	0.127013	32.405
GOTERM_CC_FAT	GO:0005942~phosphoinositide 3-kinase complex	8	0.330306	7.89e-11	PIK3CG, PIK3CB, PIK3C2B, PIK3CD, PIK3CA, MTOR, PIK3R1, PIK3R2	183	12	12782	46.5647	2.59e-08	2.59e-09	1.07e-07
GOTERM_CC_FAT	GO:0031674~I band	8	0.330306	1.21e-05	OBSCN, NEB, DMD, RYR1, RYR2, ACTN2, TTN, SPTAN1	183	55	12782	10.1596	0.00395713	0.00018	0.0163297
GOTERM_CC_FAT	GO:0030055~cell-substrate junction	8	0.330306	0.00109015	TLN1, PTK2, DMD, SH3KBP1, CDH1, ACTN2, MYH6, DST	183	112	12782	4.98907	0.301525	0.00850778	1.46719
GOTERM_CC_FAT	GO:0045177~apical part of cell	8	0.330306	0.0141458	EGFR, PTK2, ANK2, ERBB3, ERBB2, CDH1, LRP2, FN1	183	179	12782	3.12165	0.990788	0.0802929	17.5565
GOTERM_CC_FAT	GO:0005813~centrosome	8	0.330306	0.0415674	CKAP5, PCNT, MED12, BRCA2, ALMS1, AKAP9, TOPBP1, APC	183	224	12782	2.49454	0.999999	0.160207	43.7474
GOTERM_CC_FAT	GO:0030018~Z disc	7	0.289017	4.48e-05	OBSCN, NEB, DMD, RYR2, ACTN2, TTN, SPTAN1	183	46	12782	10.6289	0.0146287	0.000567	0.0606799
GOTERM_CC_FAT	GO:0016324~apical plasma membrane	7	0.289017	0.0118803	EGFR, PTK2, ANK2, ERBB3, ERBB2, LRP2, FN1	183	133	12782	3.67616	0.980396	0.0689954	14.9518
GOTERM_CC_FAT	GO:0005938~cell cortex	7	0.289017	0.0180837	ACTG1, ACTB, RYR1, SPTBN2, SPTA1, FLNA, SPTAN1	183	146	12782	3.34883	0.997531	0.0922974	21.9089
GOTERM_CC_FAT	GO:0030424~axon	7	0.289017	0.0262118	ACTB, HTT, ANK3, RXRA, NF1, ESR1, APC	183	159	12782	3.07502	0.99984	0.122281	30.2277
GOTERM_CC_FAT	GO:0005635~nuclear envelope	7	0.289017	0.0731749	XPO1, SYNE1, SYNE2, NUP107, RANBP2, PARP1, TPR	183	205	12782	2.38502	1	0.233535	64.29
GOTERM_CC_FAT	GO:0008305~integrin complex	6	0.247729	4.98e-05	LYN, ITGAV, ITGB6, ITGB4, ITGB2, ITGAM	183	29	12782	14.4511	0.0162667	0.000607	0.0675279
GOTERM_CC_FAT	GO:0017053~transcriptional repressor complex	6	0.247729	0.000274	HDAC1, NCOR1, GLI3, CHD4, NCOR2, CHD3	183	41	12782	10.2215	0.086204	0.00272803	0.370615
GOTERM_CC_FAT	GO:0000790~nuclear chromatin	6	0.247729	0.00108312	SUZ12, SIN3B, SIN3A, HDAC1, TRIM28, ATR	183	55	12782	7.61967	0.299905	0.00865839	1.45779
GOTERM_CC_FAT	GO:0005925~focal adhesion	6	0.247729	0.0152088	TLN1, PTK2, SH3KBP1, CDH1, ACTN2, MYH6	183	102	12782	4.10865	0.99354	0.0819099	18.753
GOTERM_CC_FAT	GO:0005924~cell-substrate adherens junction	6	0.247729	0.0176902	TLN1, PTK2, SH3KBP1, CDH1, ACTN2, MYH6	183	106	12782	3.9536	0.997183	0.0917766	21.4837
GOTERM_CC_FAT	GO:0044454~nuclear chromosome part	6	0.247729	0.030244	SUZ12, SIN3B, SIN3A, HDAC1, TRIM28, ATR	183	122	12782	3.4351	0.999959	0.13093	34.0425
GOTERM_CC_FAT	GO:0005819~spindle	6	0.247729	0.0590111	AKT1, CENPE, RB1, MYC, NCOR1, ATM	183	147	12782	2.8509	1	0.207598	56.1424
GOTERM_CC_FAT	GO:0016604~nuclear body	6	0.247729	0.0921004	XPO1, TP53, TOPBP1, RB1, MYC, NCOR2	183	168	12782	2.49454	1	0.274646	72.9994
GOTERM_CC_FAT	GO:0016529~sarcoplasmic reticulum	5	0.206441	0.00221666	ANK1, NOS1, RYR3, RYR1, RYR2	183	39	12782	8.95474	0.518135	0.0157463	2.96235
GOTERM_CC_FAT	GO:0016528~sarcoplasm	5	0.206441	0.00266964	ANK1, NOS1, RYR3, RYR1, RYR2	183	41	12782	8.51793	0.585004	0.0181558	3.55763
GOTERM_CC_FAT	GO:0000118~histone deacetylase complex	5	0.206441	0.00266964	SIN3A, HDAC1, NCOR1, CHD4, CHD3	183	41	12782	8.51793	0.585004	0.0181558	3.55763
GOTERM_CC_FAT	GO:0000792~heterochromatin	5	0.206441	0.00266964	SUZ12, SIN3B, TRIM28, ATR, SMARCA4	183	41	12782	8.51793	0.585004	0.0181558	3.55763
GOTERM_CC_FAT	GO:0030863~cortical cytoskeleton	5	0.206441	0.00511447	ACTG1, ACTB, SPTBN2, SPTA1, SPTAN1	183	49	12782	7.12724	0.814922	0.0331767	6.71246
GOTERM_CC_FAT	GO:0000777~condensed chromosome kinetochore	5	0.206441	0.00927896	TP53BP1, CREBBP, CENPE, NUP107, SMC1A	183	58	12782	6.02129	0.953441	0.055214	11.8672
GOTERM_CC_FAT	GO:0000779~condensed chromosome, centromeric region	5	0.206441	0.0144438	TP53BP1, CREBBP, CENPE, NUP107, SMC1A	183	66	12782	5.29144	0.99166	0.0792151	17.8936
GOTERM_CC_FAT	GO:0016591~DNA-directed RNA polymerase II, holoenzyme	5	0.206441	0.0283318	TAF1, POLR2F, TP53, TBP, POLR2B	183	81	12782	4.31154	0.999922	0.128065	32.2581
GOTERM_CC_FAT	GO:0044448~cell cortex part	5	0.206441	0.0306236	ACTG1, ACTB, SPTBN2, SPTA1, SPTAN1	183	83	12782	4.20765	0.999964	0.130792	34.3915
GOTERM_CC_FAT	GO:0019717~synaptosome	5	0.206441	0.0330218	PRKCA, FOS, GRIN2A, SH3KBP1, RYR2	183	85	12782	4.10865	0.999984	0.136966	36.5572
GOTERM_CC_FAT	GO:0031430~M band	4	0.165153	0.000224	OBSCN, ANK1, ANK2, TTN	183	9	12782	31.0431	0.0710354	0.0023741	0.303034
GOTERM_CC_FAT	GO:0070603~SWI/SNF-type complex	4	0.165153	0.00113893	ARID1A, RB1, SMARCA2, SMARCA4	183	15	12782	18.6259	0.312657	0.00868123	1.53238
GOTERM_CC_FAT	GO:0016514~SWI/SNF complex	4	0.165153	0.00113893	ARID1A, RB1, SMARCA2, SMARCA4	183	15	12782	18.6259	0.312657	0.00868123	1.53238
GOTERM_CC_FAT	GO:0031672~A band	4	0.165153	0.00138715	OBSCN, ANK1, ANK2, TTN	183	16	12782	17.4617	0.366624	0.0103257	1.86345
GOTERM_CC_FAT	GO:0005720~nuclear heterochromatin	4	0.165153	0.00790376	SUZ12, SIN3B, TRIM28, ATR	183	29	12782	9.63407	0.926515	0.0489657	10.1949
GOTERM_CC_FAT	GO:0000123~histone acetyltransferase complex	4	0.165153	0.0341484	ACTB, EP300, CREBBP, EP400	183	50	12782	5.58776	0.999989	0.139644	37.5515
GOTERM_CC_FAT	GO:0005901~caveola	4	0.165153	0.0377255	ERBB4, CBL, JAK2, SRC	183	52	12782	5.37285	0.999997	0.149732	40.6138
GOTERM_CC_FAT	GO:0044450~microtubule organizing center part	4	0.165153	0.0454291	CKAP5, PCNT, AKAP9, BRCA1	183	56	12782	4.98907	1	0.170175	46.7423
GOTERM_CC_FAT	GO:0030139~endocytic vesicle	4	0.165153	0.0516778	EGFR, PIK3C2B, MDM2, LRP2	183	59	12782	4.73539	1	0.187648	51.2773
GOTERM_CC_FAT	GO:0016459~myosin complex	4	0.165153	0.0653425	MYBPC1, MYL1, MYH6, MYH8	183	65	12782	4.29828	1	0.223251	59.9766
GOTERM_CC_FAT	GO:0042383~sarcolemma	4	0.165153	0.0702305	NOS1, DMD, RYR1, ESR1	183	67	12782	4.16997	1	0.2271	62.7217
GOTERM_CC_FAT	GO:0014069~postsynaptic density	4	0.165153	0.0804833	ERBB4, LYN, SOS1, GRIN2A	183	71	12782	3.93504	1	0.247679	67.9226
GOTERM_CC_FAT	GO:0008091~spectrin	3	0.123865	0.00679683	SPTBN2, SPTA1, SPTAN1	183	9	12782	23.2823	0.893944	0.0430421	8.82759
GOTERM_CC_FAT	GO:0016581~NuRD complex	3	0.123865	0.0141863	HDAC1, CHD4, CHD3	183	13	12782	16.1185	0.990911	0.0791597	17.6024
GOTERM_CC_FAT	GO:0001739~sex chromatin	3	0.123865	0.0163972	SUZ12, SIN3B, ATR	183	14	12782	14.9672	0.995658	0.0866688	20.0716
GOTERM_CC_FAT	GO:0016328~lateral plasma membrane	3	0.123865	0.0163972	ERBB3, CDH1, APC	183	14	12782	14.9672	0.995658	0.0866688	20.0716
GOTERM_CC_FAT	GO:0000803~sex chromosome	3	0.123865	0.0187447	SUZ12, SIN3B, ATR	183	15	12782	13.9694	0.998022	0.0940923	22.6182
GOTERM_CC_FAT	GO:0033017~sarcoplasmic reticulum membrane	3	0.123865	0.023832	RYR3, RYR1, RYR2	183	17	12782	12.3259	0.999642	0.114929	27.8812
GOTERM_CC_FAT	GO:0032982~myosin filament	3	0.123865	0.029415	MYBPC1, MYH6, MYH8	183	19	12782	11.0285	0.999946	0.129204	33.2743
GOTERM_CC_FAT	GO:0005859~muscle myosin complex	3	0.123865	0.0323824	MYL1, MYH6, MYH8	183	20	12782	10.477	0.99998	0.136147	35.9863
GOTERM_CC_FAT	GO:0035097~histone methyltransferase complex	3	0.123865	0.035462	SUZ12, ACTB, HCFC1	183	21	12782	9.97814	0.999993	0.14296	38.6926
GOTERM_CC_FAT	GO:0034708~methyltransferase complex	3	0.123865	0.035462	SUZ12, ACTB, HCFC1	183	21	12782	9.97814	0.999993	0.14296	38.6926
GOTERM_CC_FAT	GO:0016460~myosin II complex	3	0.123865	0.0386499	MYL1, MYH6, MYH8	183	22	12782	9.52459	0.999998	0.151388	41.3822
GOTERM_CC_FAT	GO:0005669~transcription factor TFIID complex	3	0.123865	0.0386499	TAF1, TP53, TBP	183	22	12782	9.52459	0.999998	0.151388	41.3822
GOTERM_CC_FAT	GO:0009925~basal plasma membrane	3	0.123865	0.052413	ERBB2, ITGB4, DST	183	26	12782	8.05927	1	0.188101	51.7867
GOTERM_CC_FAT	GO:0030864~cortical actin cytoskeleton	3	0.123865	0.059853	SPTBN2, SPTA1, SPTAN1	183	28	12782	7.48361	1	0.208161	56.6711
GOTERM_CC_FAT	GO:0045178~basal part of cell	3	0.123865	0.0676304	ERBB2, ITGB4, DST	183	30	12782	6.9847	1	0.223665	61.284
GOTERM_CC_FAT	GO:0016605~PML body	3	0.123865	0.079875	TP53, TOPBP1, RB1	183	33	12782	6.34973	1	0.248204	67.6338
GOTERM_CC_FAT	GO:0005913~cell-cell adherens junction	3	0.123865	0.0883896	CDH1, SPTAN1, APC	183	35	12782	5.98689	1	0.267051	71.465
GOTERM_CC_FAT	GO:0070435~Shc-EGFR complex	2	0.0825764	0.0282759	EGFR, SHC1	183	2	12782	69.847	0.99992	0.129578	32.2053
GOTERM_CC_FAT	GO:0030314~junctional membrane complex	2	0.0825764	0.0421142	RYR3, RYR1	183	3	12782	46.5647	0.999999	0.160344	44.1808
GOTERM_CC_FAT	GO:0014731~spectrin-associated cytoskeleton	2	0.0825764	0.0692056	ANK1, SPTA1	183	5	12782	27.9388	1	0.226219	62.161
GOTERM_CC_FAT	GO:0001741~XY body	2	0.0825764	0.0955349	SIN3B, ATR	183	7	12782	19.9563	1	0.278976	74.3511

## Sheet: GO_MF
Category	Term	Count	%	PValue	Genes	List Total	Pop Hits	Pop Total	Fold Enrichment	Bonferroni	Benjamini	FDR
GOTERM_MF_FAT	GO:0043167~ion binding	77	3.17919	0.0127676	ZNF208, PLCZ1, STAT5A, STAT5B, CTCF, TTN, GLI2, PTEN, GLI3, BTK, PLCB4, GATA3, RHOA, RANBP2, PLCB1, EGR1, PRKCA, RXRA, RELA, ESR1, TP53, GRIN2A, ACTN2, HERC2, PRKCE, PRKCD, PRKCB, SUZ12, PLCE1, EP300, RYR3, UBC, RYR1, RYR2, MDM2, VCAN, DST, UBA52, MRE11A, MYL1, CDH1, POLR2B, ITGAM, STAT6, STAT4, FAT3, ITGAV, MAP3K1, DMD, TRAF6, RUNX1, CHD4, CHD3, SETDB1, OBSCN, NOS1, VAV3, CBL, TRIM28, CREBBP, AT…	188	4241	12983	1.25383	0.993912	0.0657566	16.3922
GOTERM_MF_FAT	GO:0046872~metal ion binding	76	3.1379	0.0103126	ZNF208, PLCZ1, STAT5A, STAT5B, CTCF, TTN, GLI2, PTEN, GLI3, BTK, PLCB4, GATA3, RHOA, RANBP2, PLCB1, EGR1, PRKCA, RXRA, ESR1, TP53, GRIN2A, ACTN2, HERC2, PRKCE, PRKCD, PRKCB, SUZ12, PLCE1, EP300, RYR3, UBC, RYR1, RYR2, MDM2, VCAN, DST, UBA52, MRE11A, MYL1, CDH1, POLR2B, ITGAM, STAT6, STAT4, FAT3, ITGAV, MAP3K1, DMD, TRAF6, RUNX1, CHD4, CHD3, SETDB1, OBSCN, NOS1, VAV3, CBL, TRIM28, CREBBP, ATR, BIR…	188	4140	12983	1.26774	0.98368	0.0540949	13.4484
GOTERM_MF_FAT	GO:0043169~cation binding	76	3.1379	0.0130654	ZNF208, PLCZ1, STAT5A, STAT5B, CTCF, TTN, GLI2, PTEN, GLI3, BTK, PLCB4, GATA3, RHOA, RANBP2, PLCB1, EGR1, PRKCA, RXRA, ESR1, TP53, GRIN2A, ACTN2, HERC2, PRKCE, PRKCD, PRKCB, SUZ12, PLCE1, EP300, RYR3, UBC, RYR1, RYR2, MDM2, VCAN, DST, UBA52, MRE11A, MYL1, CDH1, POLR2B, ITGAM, STAT6, STAT4, FAT3, ITGAV, MAP3K1, DMD, TRAF6, RUNX1, CHD4, CHD3, SETDB1, OBSCN, NOS1, VAV3, CBL, TRIM28, CREBBP, ATR, BIR…	188	4179	12983	1.25591	0.994599	0.0663929	16.743
GOTERM_MF_FAT	GO:0003677~DNA binding	72	2.97275	6.28e-11	ZNF208, E2F1, STAT5A, STAT5B, NFKB1, CTCF, TBP, GLI2, GLI3, FOS, SIN3A, GATA3, MYB, MYC, EGFR, EGR1, RELA, DDB1, RXRA, ESR1, TP53, ARID1A, TOPBP1, RB1, SPEN, NCOA1, EP300, HUWE1, SMARCA2, EP400, SMARCA4, POLR2F, MRE11A, HCFC1, PRKDC, TCF7L2, POLR2B, STAT6, STAT4, ERCC6, SOS1, SOS2, NFATC4, RUNX1, CHD4, CHD3, SETDB1, TAF1, EPAS1, TP53BP1, CBL, TRIM28, FOXA1, CREBBP, SMAD4, BRCA2, ATR, STAT3, ATM, …	188	2331	12983	2.13308	2.49e-08	2.27e-09	8.75e-08
GOTERM_MF_FAT	GO:0030528~transcription regulator activity	64	2.64244	1.03e-15	E2F1, STAT5A, STAT5B, NFKB1, TBP, CTCF, GLI2, GLI3, FOS, SIN3B, SIN3A, GATA3, MYB, MYC, EGR1, RELA, RXRA, MED12, ESR1, TP53, ACTN2, ARID1A, RB1, MED13, SPEN, NCOA1, EP300, UBC, MDM2, CARM1, SMARCA2, UBA52, SMARCA4, HCFC1, CDH1, TCF7L2, STAT6, STAT4, ERCC6, NFATC4, RUNX1, TAF1, EPAS1, HTT, TP53BP1, CBL, TRIM28, FOXA1, CREBBP, SMAD4, BRCA2, STAT3, BRCA1, STAT2, NOTCH2, NOTCH1, SP1, HDAC1, ETS1, ETS…	188	1512	12983	2.92311	3.97e-13	1.32e-13	1.39e-12
GOTERM_MF_FAT	GO:0000166~nucleotide binding	62	2.55987	2.15e-07	HRAS, TTN, BTK, AKT1, ACTG1, DYNC2H1, RHOA, PIK3CA, DYNC1H1, TPR, PRKCA, EGFR, PIK3CG, BCR, LYN, PIK3CB, PIK3C2B, PIK3CD, TP53, SPEN, MYH6, PRKCE, MYH8, PRKCD, PRKCB, TYK2, SMARCA2, EP400, SMARCA4, FGFR2, FGFR3, ERBB4, ERBB3, ERBB2, PRKDC, AKAP9, KIT, SRC, PTK2, ERCC6, MAP3K1, RUNX1, CHD4, CHD3, ACTB, OBSCN, TAF1, NOS1, MAP2K4, CENPE, ATR, MAPK10, RBMX, ATM, KDR, NTRK1, JAK1, JAK2, MTOR, SMC1A, A…	188	2245	12983	1.90718	8.55e-05	3.72e-06	0.0003
GOTERM_MF_FAT	GO:0017076~purine nucleotide binding	59	2.436	1.1e-08	HRAS, TTN, BTK, AKT1, ACTG1, DYNC2H1, RHOA, PIK3CA, DYNC1H1, TPR, PRKCA, EGFR, PIK3CG, BCR, LYN, PIK3CB, PIK3C2B, PIK3CD, TP53, MYH6, PRKCE, MYH8, PRKCD, PRKCB, TYK2, SMARCA2, EP400, SMARCA4, FGFR2, FGFR3, ERBB4, ERBB3, ERBB2, PRKDC, AKAP9, KIT, SRC, PTK2, ERCC6, MAP3K1, RUNX1, CHD4, CHD3, ACTB, OBSCN, TAF1, NOS1, MAP2K4, CENPE, ATR, MAPK10, ATM, KDR, NTRK1, JAK1, JAK2, MTOR, SMC1A, ABL1	188	1918	12983	2.12432	4.37e-06	2.43e-07	1.53e-05
GOTERM_MF_FAT	GO:0001882~nucleoside binding	58	2.39472	3.96e-11	TTN, BTK, AKT1, ACTG1, DYNC2H1, PIK3CA, DYNC1H1, TPR, PRKCA, EGFR, PIK3CG, BCR, LYN, PIK3CB, PIK3C2B, PIK3CD, TP53, MYH6, PRKCE, MYH8, PRKCD, PRKCB, TYK2, SMARCA2, EP400, SMARCA4, FGFR2, FGFR3, ERBB4, ERBB3, ERBB2, PRKDC, AKAP9, KIT, POLR2B, SRC, PTK2, ERCC6, MAP3K1, RUNX1, CHD4, CHD3, ACTB, OBSCN, TAF1, NOS1, MAP2K4, CENPE, MAPK10, ATR, ATM, KDR, NTRK1, JAK1, JAK2, MTOR, SMC1A, ABL1	188	1612	12983	2.48474	1.57e-08	1.75e-09	5.52e-08
GOTERM_MF_FAT	GO:0032553~ribonucleotide binding	58	2.39472	5.96e-09	HRAS, TTN, BTK, AKT1, ACTG1, DYNC2H1, RHOA, PIK3CA, DYNC1H1, TPR, PRKCA, EGFR, PIK3CG, BCR, LYN, PIK3CB, PIK3C2B, PIK3CD, TP53, MYH6, PRKCE, MYH8, PRKCD, PRKCB, TYK2, SMARCA2, EP400, SMARCA4, FGFR2, FGFR3, ERBB4, ERBB3, ERBB2, PRKDC, AKAP9, KIT, SRC, PTK2, ERCC6, MAP3K1, RUNX1, CHD4, CHD3, ACTB, OBSCN, TAF1, MAP2K4, CENPE, MAPK10, ATR, ATM, KDR, NTRK1, JAK1, JAK2, MTOR, SMC1A, ABL1	188	1836	12983	2.18159	2.37e-06	1.48e-07	8.3e-06
GOTERM_MF_FAT	GO:0032555~purine ribonucleotide binding	58	2.39472	5.96e-09	HRAS, TTN, BTK, AKT1, ACTG1, DYNC2H1, RHOA, PIK3CA, DYNC1H1, TPR, PRKCA, EGFR, PIK3CG, BCR, LYN, PIK3CB, PIK3C2B, PIK3CD, TP53, MYH6, PRKCE, MYH8, PRKCD, PRKCB, TYK2, SMARCA2, EP400, SMARCA4, FGFR2, FGFR3, ERBB4, ERBB3, ERBB2, PRKDC, AKAP9, KIT, SRC, PTK2, ERCC6, MAP3K1, RUNX1, CHD4, CHD3, ACTB, OBSCN, TAF1, MAP2K4, CENPE, MAPK10, ATR, ATM, KDR, NTRK1, JAK1, JAK2, MTOR, SMC1A, ABL1	188	1836	12983	2.18159	2.37e-06	1.48e-07	8.3e-06
GOTERM_MF_FAT	GO:0030554~adenyl nucleotide binding	57	2.35343	5.34e-11	TTN, BTK, AKT1, ACTG1, DYNC2H1, PIK3CA, DYNC1H1, TPR, PRKCA, EGFR, PIK3CG, BCR, LYN, PIK3CB, PIK3C2B, PIK3CD, TP53, MYH6, PRKCE, MYH8, PRKCD, PRKCB, TYK2, SMARCA2, EP400, SMARCA4, FGFR2, FGFR3, ERBB4, ERBB3, ERBB2, PRKDC, AKAP9, KIT, SRC, PTK2, ERCC6, MAP3K1, RUNX1, CHD4, CHD3, ACTB, OBSCN, TAF1, NOS1, MAP2K4, CENPE, MAPK10, ATR, ATM, KDR, NTRK1, JAK1, JAK2, MTOR, SMC1A, ABL1	188	1577	12983	2.49609	2.12e-08	2.12e-09	7.44e-08
GOTERM_MF_FAT	GO:0001883~purine nucleoside binding	57	2.35343	9.64e-11	TTN, BTK, AKT1, ACTG1, DYNC2H1, PIK3CA, DYNC1H1, TPR, PRKCA, EGFR, PIK3CG, BCR, LYN, PIK3CB, PIK3C2B, PIK3CD, TP53, MYH6, PRKCE, MYH8, PRKCD, PRKCB, TYK2, SMARCA2, EP400, SMARCA4, FGFR2, FGFR3, ERBB4, ERBB3, ERBB2, PRKDC, AKAP9, KIT, SRC, PTK2, ERCC6, MAP3K1, RUNX1, CHD4, CHD3, ACTB, OBSCN, TAF1, NOS1, MAP2K4, CENPE, MAPK10, ATR, ATM, KDR, NTRK1, JAK1, JAK2, MTOR, SMC1A, ABL1	188	1601	12983	2.45867	3.83e-08	3.19e-09	1.34e-07
GOTERM_MF_FAT	GO:0005524~ATP binding	56	2.31214	1.34e-11	TTN, BTK, AKT1, ACTG1, DYNC2H1, PIK3CA, DYNC1H1, TPR, PRKCA, EGFR, PIK3CG, BCR, LYN, PIK3CB, PIK3C2B, PIK3CD, TP53, MYH6, PRKCE, MYH8, PRKCD, PRKCB, TYK2, SMARCA2, EP400, SMARCA4, FGFR2, FGFR3, ERBB4, ERBB3, ERBB2, PRKDC, AKAP9, KIT, SRC, PTK2, ERCC6, MAP3K1, RUNX1, CHD4, CHD3, ACTB, OBSCN, TAF1, MAP2K4, CENPE, MAPK10, ATR, ATM, KDR, NTRK1, JAK1, JAK2, MTOR, SMC1A, ABL1	188	1477	12983	2.61833	5.3e-09	7.57e-10	1.86e-08
GOTERM_MF_FAT	GO:0032559~adenyl ribonucleotide binding	56	2.31214	2.27e-11	TTN, BTK, AKT1, ACTG1, DYNC2H1, PIK3CA, DYNC1H1, TPR, PRKCA, EGFR, PIK3CG, BCR, LYN, PIK3CB, PIK3C2B, PIK3CD, TP53, MYH6, PRKCE, MYH8, PRKCD, PRKCB, TYK2, SMARCA2, EP400, SMARCA4, FGFR2, FGFR3, ERBB4, ERBB3, ERBB2, PRKDC, AKAP9, KIT, SRC, PTK2, ERCC6, MAP3K1, RUNX1, CHD4, CHD3, ACTB, OBSCN, TAF1, MAP2K4, CENPE, MAPK10, ATR, ATM, KDR, NTRK1, JAK1, JAK2, MTOR, SMC1A, ABL1	188	1497	12983	2.58335	9e-09	1.12e-09	3.16e-08
GOTERM_MF_FAT	GO:0003700~transcription factor activity	41	1.69282	1.08e-09	E2F1, STAT5A, STAT5B, HCFC1, NFKB1, TBP, CTCF, GLI2, GLI3, TCF7L2, STAT6, FOS, STAT4, GATA3, NFATC4, RUNX1, MYC, EGR1, EPAS1, RELA, RXRA, FOXA1, CBL, TRIM28, CREBBP, SMAD4, TP53, ESR1, RB1, SPEN, STAT3, STAT2, NOTCH1, EP300, SP1, HDAC1, ETS1, ETS2, IRF3, NCOR1, TCF12	188	975	12983	2.904	4.29e-07	3.06e-08	1.51e-06
GOTERM_MF_FAT	GO:0008134~transcription factor binding	39	1.61024	3.26e-17	E2F1, PRKDC, HCFC1, CTCF, TBP, TCF7L2, SIN3B, SIN3A, GATA3, NFATC4, RUNX1, CHD4, TAF1, EPAS1, HTT, RELA, RXRA, TRIM28, CREBBP, TP53, MED12, ACTN2, RB1, MED13, SPEN, BRCA1, STAT3, FLNA, NCOA1, EP300, HDAC1, ETS1, IRF3, CARM1, PARP1, NCOR1, SMARCA2, NCOR2, SMARCA4	188	513	12983	5.25006	1.29e-14	1.29e-14	4.54e-14
GOTERM_MF_FAT	GO:0004672~protein kinase activity	37	1.52766	2.62e-13	FGFR2, POLR2F, FGFR3, ERBB4, ERBB3, ERBB2, PRKDC, AKAP9, KIT, TTN, POLR2B, SRC, BTK, AKT1, PTK2, MAP3K1, EGFR, PRKCA, OBSCN, TAF1, BCR, LYN, MAP2K4, TRIM28, MAPK10, ATR, PRKCE, PRKCD, ATM, PRKCB, KDR, TYK2, NTRK1, JAK1, JAK2, MTOR, ABL1	188	606	12983	4.21644	1.04e-10	2.6e-11	3.65e-10
GOTERM_MF_FAT	GO:0005509~calcium ion binding	37	1.52766	2.89e-08	PLCZ1, STAT5A, MYL1, STAT5B, CDH1, TTN, ITGAM, STAT6, STAT4, PLCB4, FAT3, DMD, ITGAV, RUNX1, PLCB1, PRKCA, CBL, GRIN2A, ACTN2, STAT3, PRKCB, STAT2, NOTCH3, NOTCH2, CBLB, PLCE1, NOTCH1, PLCG1, RYR3, PLCG2, RYR1, RYR2, VCAN, SPTA1, LRP2, DST, SPTAN1	188	919	12983	2.78038	1.15e-05	6.04e-07	4.03e-05
GOTERM_MF_FAT	GO:0016563~transcription activator activity	34	1.4038	5.72e-16	E2F1, HCFC1, CDH1, CTCF, GLI2, NFATC4, MYB, RUNX1, EGR1, TAF1, EPAS1, TP53BP1, RXRA, TRIM28, CREBBP, MED12, SMAD4, BRCA2, ACTN2, ARID1A, RB1, MED13, SPEN, BRCA1, STAT3, NOTCH1, NCOA1, EP300, SP1, HDAC1, CARM1, TCF12, SMARCA2, SMARCA4	188	410	12983	5.7268	2.2e-13	1.1e-13	7.77e-13
GOTERM_MF_FAT	GO:0019899~enzyme binding	34	1.4038	5.72e-13	PREX1, ERBB2, CDH1, ITGB2, TCF7L2, AKT1, ANK1, DMD, MAP3K1, RANBP2, PLCB1, PIK3R1, APC, EGFR, ACTB, EPAS1, LYN, RELA, TP53, CENPE, RB1, PRKCE, PRKCD, BRCA1, FLNA, STAT3, PLCE1, SP1, HDAC1, CABIN1, MDM2, RYR2, JAK2, NCOR1	188	523	12983	4.48946	2.27e-10	4.54e-11	7.96e-10
GOTERM_MF_FAT	GO:0043565~sequence-specific DNA binding	27	1.11478	5.95e-07	EGR1, TAF1, EPAS1, RELA, RXRA, TP53BP1, FOXA1, TRIM28, STAT5B, ESR1, TP53, SMAD4, NFKB1, CTCF, GLI2, GLI3, STAT3, STAT6, FOS, NOTCH1, SP1, ETS1, ETS2, GATA3, TCF12, NCOR1, MYC	188	607	12983	3.0718	0.000236	9.45e-06	0.000829
GOTERM_MF_FAT	GO:0042802~identical protein binding	26	1.07349	5.22e-06	FGFR3, ERBB3, ERBB2, HCFC1, NFKB1, TTN, BTK, ACTG1, AKT1, MAP3K1, RUNX1, EGFR, RELA, SMAD4, ACTN2, MYH6, FLNA, BRCA1, HDAC1, SP1, MDM2, RYR2, SMURF2, IRF3, PARP1, SMARCA4	188	640	12983	2.8055	0.00206862	6.68e-05	0.00726712
GOTERM_MF_FAT	GO:0003712~transcription cofactor activity	25	1.0322	4.42e-10	E2F1, HCFC1, CTCF, SIN3B, SIN3A, NFATC4, TAF1, EPAS1, HTT, RXRA, CREBBP, TRIM28, MED12, ACTN2, RB1, MED13, SPEN, BRCA1, NCOA1, EP300, IRF3, CARM1, SMARCA2, NCOR1, NCOR2	188	363	12983	4.7561	1.76e-07	1.35e-08	6.16e-07
GOTERM_MF_FAT	GO:0008092~cytoskeletal protein binding	24	0.990917	9.63e-07	EGFR, OBSCN, TLN1, HTT, MYBPC1, BRCA2, ACTN2, MYH6, TTN, CTNNA1, MYH8, BRCA1, FLNA, SYNE1, SYNE2, ANK1, NEB, DMD, RHOA, SPTBN2, SPTA1, DST, APC, SPTAN1	188	504	12983	3.2885	0.000382	1.47e-05	0.00134199
GOTERM_MF_FAT	GO:0005198~structural molecule activity	22	0.90834	0.000318	ACTB, OBSCN, TLN1, MYBPC1, MYL1, ACTN2, MYH6, TTN, CTNNA1, MYH8, MUC4, ACTG1, ANK1, NEB, DMD, UBC, SPTBN2, SPTA1, UBA52, MUC5B, FN1, SPTAN1	188	634	12983	2.39635	0.118717	0.00268525	0.442538
GOTERM_MF_FAT	GO:0004713~protein tyrosine kinase activity	20	0.825764	2.8e-12	EGFR, FGFR2, OBSCN, FGFR3, ERBB4, LYN, ERBB3, ERBB2, MAP2K4, KIT, TTN, SRC, KDR, BTK, TYK2, PTK2, NTRK1, JAK1, JAK2, ABL1	188	166	12983	8.3203	1.11e-09	1.85e-10	3.9e-09
GOTERM_MF_FAT	GO:0004674~protein serine/threonine kinase activity	18	0.743187	0.00016	PRKCA, EGFR, TAF1, OBSCN, BCR, MAP2K4, PRKDC, AKAP9, ATR, MAPK10, TTN, PRKCE, PRKCD, ATM, PRKCB, AKT1, MAP3K1, MTOR	188	430	12983	2.89082	0.0616795	0.00144586	0.223179
GOTERM_MF_FAT	GO:0046983~protein dimerization activity	18	0.743187	0.0021494	EGFR, EPAS1, ERBB3, ERBB2, TP53, SMAD4, ACTN2, NFKB1, MYH6, ITGAM, FLNA, STAT3, NOTCH2, FOS, SP1, IRF3, RUNX1, SMC1A	188	542	12983	2.29346	0.574389	0.0141363	2.95344
GOTERM_MF_FAT	GO:0003713~transcription coactivator activity	16	0.660611	4.67e-07	TAF1, EPAS1, RXRA, CREBBP, TRIM28, MED12, HCFC1, ACTN2, RB1, MED13, BRCA1, NCOA1, EP300, NFATC4, CARM1, SMARCA2	188	214	12983	5.16325	0.000185	7.72e-06	0.00065
GOTERM_MF_FAT	GO:0003779~actin binding	16	0.660611	7.52e-05	EGFR, TLN1, MYBPC1, ACTN2, MYH6, TTN, MYH8, FLNA, SYNE1, SYNE2, NEB, DMD, SPTBN2, SPTA1, DST, SPTAN1	188	326	12983	3.38937	0.0294085	0.000728	0.104703
GOTERM_MF_FAT	GO:0008289~lipid binding	15	0.619323	0.00561155	PRKCA, VAV3, LYN, PREX1, RXRA, PIK3C2B, ESR1, PRKCE, PRKCD, PTEN, PRKCB, AKT1, MAP3K1, SHC1, PIK3R1	188	450	12983	2.30195	0.892907	0.0327943	7.54097
GOTERM_MF_FAT	GO:0043566~structure-specific DNA binding	13	0.536746	1.19e-06	EGFR, EGR1, RXRA, MRE11A, STAT5B, TP53, BRCA2, CTCF, SPEN, FOS, NOTCH1, SP1, MYC	188	145	12983	6.19145	0.000474	1.76e-05	0.00166299
GOTERM_MF_FAT	GO:0003702~RNA polymerase II transcription factor activity	13	0.536746	0.000217	NOTCH2, FOS, EPAS1, SP1, ETS1, RELA, RXRA, MED12, IRF3, TBP, MED13, TCF12, TCF7L2	188	244	12983	3.67935	0.0824815	0.00191112	0.301652
GOTERM_MF_FAT	GO:0016564~transcription repressor activity	13	0.536746	0.00208505	E2F1, SIN3B, SIN3A, HTT, TRIM28, MDM2, NFKB1, CTCF, RB1, SPEN, NCOR1, TCF7L2, NCOR2	188	316	12983	2.84101	0.563353	0.0141852	2.86621
GOTERM_MF_FAT	GO:0019904~protein domain specific binding	13	0.536746	0.00303451	TLN1, PTK2, DMD, SOS1, CBL, MED12, SH3KBP1, JAK2, ACTN2, LRP2, NCOR1, PTEN, SRC	188	331	12983	2.71227	0.700766	0.0189691	4.14594
GOTERM_MF_FAT	GO:0008022~protein C-terminus binding	12	0.495458	5.97e-06	HRAS, ERCC6, EP300, SP1, ERBB2, MRE11A, TOPBP1, ABL1, PRKCD, DST, MLLT4, SRC	188	141	12983	5.87732	0.00236644	7.4e-05	0.00831455
GOTERM_MF_FAT	GO:0003682~chromatin binding	12	0.495458	1.08e-05	SUZ12, NOTCH1, NCOA1, ERCC6, TP53, CTCF, GLI2, SMC1A, GLI3, CHD4, SMARCA4, CHD3	188	150	12983	5.52468	0.00427793	0.000126	0.0150445
GOTERM_MF_FAT	GO:0019900~kinase binding	12	0.495458	5.61e-05	ACTB, MAP3K1, RELA, RYR2, CENPE, JAK2, ITGB2, RB1, TCF7L2, STAT3, FLNA, APC	188	179	12983	4.62962	0.022016	0.000571	0.0780983
GOTERM_MF_FAT	GO:0046982~protein heterodimerization activity	11	0.45417	0.000866	EGFR, NOTCH2, FOS, EPAS1, ERBB3, ERBB2, TP53, MYH6, SMC1A, RUNX1, ITGAM	188	208	12983	3.65213	0.290911	0.00685192	1.19923
GOTERM_MF_FAT	GO:0010843~promoter binding	10	0.412882	1.09e-07	FOS, TAF1, SP1, RXRA, SMAD4, ESR1, TP53, NFKB1, CTCF, TCF12	188	57	12983	12.1155	4.33e-05	2.06e-06	0.000152
GOTERM_MF_FAT	GO:0051427~hormone receptor binding	10	0.412882	4.72e-06	TYK2, NCOA1, RXRA, STAT5B, MED12, JAK1, JAK2, RB1, MED13, BRCA1	188	88	12983	7.84756	0.00187314	6.46e-05	0.00657978
GOTERM_MF_FAT	GO:0019901~protein kinase binding	10	0.412882	0.000275	ACTB, MAP3K1, RELA, RYR2, CENPE, ITGB2, TCF7L2, STAT3, FLNA, APC	188	147	12983	4.69786	0.103379	0.00236942	0.382235
GOTERM_MF_FAT	GO:0004715~non-membrane spanning protein tyrosine kinase activity	9	0.371594	1.01e-07	TYK2, PTK2, LYN, ERBB2, JAK1, JAK2, ABL1, SRC, BTK	188	41	12983	15.1592	4.03e-05	2.01e-06	0.000141
GOTERM_MF_FAT	GO:0008307~structural constituent of muscle	9	0.371594	1.24e-07	OBSCN, NEB, MYBPC1, DMD, MYL1, ACTN2, MYH6, TTN, MYH8	188	42	12983	14.7983	4.92e-05	2.23e-06	0.000173
GOTERM_MF_FAT	GO:0004714~transmembrane receptor protein tyrosine kinase activity	9	0.371594	5.03e-06	EGFR, FGFR2, FGFR3, ERBB4, ERBB3, ERBB2, NTRK1, KIT, KDR	188	67	12983	9.27652	0.00199625	6.66e-05	0.00701262
GOTERM_MF_FAT	GO:0047485~protein N-terminus binding	9	0.371594	1.07e-05	NCOA1, ERCC6, RELA, ESR1, TP53, PARP1, ATM, NCOR2, SMARCA4	188	74	12983	8.39901	0.00422861	0.000128	0.0148708
GOTERM_MF_FAT	GO:0003690~double-stranded DNA binding	9	0.371594	7.72e-05	EGFR, EGR1, FOS, SP1, MRE11A, RXRA, STAT5B, TP53, MYC	188	97	12983	6.40749	0.0301977	0.00073	0.107555
GOTERM_MF_FAT	GO:0003714~transcription corepressor activity	9	0.371594	0.00118546	E2F1, SIN3B, SIN3A, HTT, TRIM28, CTCF, SPEN, NCOR1, NCOR2	188	145	12983	4.28639	0.375565	0.00901505	1.63908
GOTERM_MF_FAT	GO:0004842~ubiquitin-protein ligase activity	9	0.371594	0.00129454	HUWE1, MAP3K1, CBL, MDM2, SMURF2, HERC2, TRAF6, BIRC3, BRCA1	188	147	12983	4.22807	0.40206	0.0096562	1.78863
GOTERM_MF_FAT	GO:0005085~guanyl-nucleotide exchange factor activity	9	0.371594	0.00160243	OBSCN, PLCE1, BCR, VAV3, PREX1, SOS1, SOS2, HERC2, TTN	188	152	12983	4.08899	0.470951	0.011721	2.20964
GOTERM_MF_FAT	GO:0019787~small conjugating protein ligase activity	9	0.371594	0.00281445	HUWE1, MAP3K1, CBL, MDM2, SMURF2, HERC2, TRAF6, BIRC3, BRCA1	188	166	12983	3.74414	0.673365	0.0178851	3.85074
GOTERM_MF_FAT	GO:0032403~protein complex binding	9	0.371594	0.00749968	ERCC6, LYN, RELA, ITGB6, ACTN2, SHC1, ATR, DST, PIK3R1	188	196	12983	3.17105	0.949642	0.0412193	9.95721
GOTERM_MF_FAT	GO:0016881~acid-amino acid ligase activity	9	0.371594	0.00866946	HUWE1, MAP3K1, CBL, MDM2, SMURF2, HERC2, TRAF6, BIRC3, BRCA1	188	201	12983	3.09217	0.968469	0.0468766	11.4246
GOTERM_MF_FAT	GO:0016879~ligase activity, forming carbon-nitrogen bonds	9	0.371594	0.0186905	HUWE1, MAP3K1, CBL, MDM2, SMURF2, HERC2, TRAF6, BIRC3, BRCA1	188	231	12983	2.69059	0.999442	0.0862929	23.1162
GOTERM_MF_FAT	GO:0005200~structural constituent of cytoskeleton	8	0.330306	9.16e-05	ACTG1, ACTB, TLN1, ANK1, DMD, SPTBN2, SPTA1, SPTAN1	188	74	12983	7.46578	0.0357276	0.000846	0.1276
GOTERM_MF_FAT	GO:0005516~calmodulin binding	8	0.330306	0.00413535	NOS1, PCNT, RYR1, RYR2, MYH6, TTN, MYH8, SPTAN1	188	140	12983	3.9462	0.807014	0.0246183	5.61013
GOTERM_MF_FAT	GO:0016303~1-phosphatidylinositol-3-kinase activity	7	0.289017	3.59e-09	PIK3CG, PIK3CB, PIK3C2B, PIK3CD, PIK3CA, ATM, PIK3R2	188	11	12983	43.9463	1.42e-06	9.49e-08	5e-06
GOTERM_MF_FAT	GO:0035004~phosphoinositide 3-kinase activity	7	0.289017	7.09e-09	PIK3CG, PIK3CB, PIK3C2B, PIK3CD, PIK3CA, ATM, PIK3R2	188	12	12983	40.2841	2.81e-06	1.66e-07	9.87e-06
GOTERM_MF_FAT	GO:0001727~lipid kinase activity	7	0.289017	2.97e-06	PIK3CG, PIK3CB, PIK3C2B, PIK3CD, PIK3CA, ATM, PIK3R2	188	29	12983	16.6693	0.00117891	4.21e-05	0.00413974
GOTERM_MF_FAT	GO:0004428~inositol or phosphatidylinositol kinase activity	7	0.289017	1.32e-05	PIK3CG, PIK3CB, PIK3C2B, PIK3CD, PIK3CA, ATM, PIK3R2	188	37	12983	13.0651	0.00523236	0.000146	0.0184096
GOTERM_MF_FAT	GO:0005089~Rho guanyl-nucleotide exchange factor activity	7	0.289017	0.000678	OBSCN, BCR, VAV3, PREX1, SOS1, SOS2, TTN	188	74	12983	6.53256	0.235981	0.00559187	0.940184
GOTERM_MF_FAT	GO:0035257~nuclear hormone receptor binding	7	0.289017	0.000837	NCOA1, RXRA, STAT5B, MED12, RB1, MED13, BRCA1	188	77	12983	6.27805	0.282857	0.00676235	1.16006
GOTERM_MF_FAT	GO:0005088~Ras guanyl-nucleotide exchange factor activity	7	0.289017	0.00167991	OBSCN, BCR, VAV3, PREX1, SOS1, SOS2, TTN	188	88	12983	5.49329	0.487003	0.0120627	2.31532
GOTERM_MF_FAT	GO:0003774~motor activity	7	0.289017	0.0168298	MYL1, DYNC2H1, CENPE, MYH6, DYNC1H1, SMC1A, MYH8	188	142	12983	3.40429	0.998815	0.080779	21.06
GOTERM_MF_FAT	GO:0004435~phosphoinositide phospholipase C activity	6	0.247729	2.47e-05	PLCZ1, PLCE1, PLCB4, PLCG1, PLCG2, PLCB1	188	25	12983	16.574	0.00975951	0.000265	0.0344135
GOTERM_MF_FAT	GO:0004629~phospholipase C activity	6	0.247729	7.37e-05	PLCZ1, PLCE1, PLCB4, PLCG1, PLCG2, PLCB1	188	31	12983	13.3662	0.0288189	0.000731	0.102574
GOTERM_MF_FAT	GO:0004620~phospholipase activity	6	0.247729	0.00689478	PLCZ1, PLCE1, PLCB4, PLCG1, PLCG2, PLCB1	188	83	12983	4.99218	0.935861	0.0395879	9.18958
GOTERM_MF_FAT	GO:0008081~phosphoric diester hydrolase activity	6	0.247729	0.00724755	PLCZ1, PLCE1, PLCB4, PLCG1, PLCG2, PLCB1	188	84	12983	4.93275	0.944299	0.0404143	9.63798
GOTERM_MF_FAT	GO:0016298~lipase activity	6	0.247729	0.0147194	PLCZ1, PLCE1, PLCB4, PLCG1, PLCG2, PLCB1	188	100	12983	4.14351	0.997225	0.0736056	18.6661
GOTERM_MF_FAT	GO:0004386~helicase activity	6	0.247729	0.0518537	ERCC6, SMARCA2, CHD4, EP400, SMARCA4, CHD3	188	140	12983	2.95965	1	0.205284	52.3778
GOTERM_MF_FAT	GO:0043560~insulin receptor substrate binding	5	0.206441	1.27e-05	PIK3CB, PIK3CA, JAK2, PRKCD, PIK3R1	188	11	12983	31.3902	0.00503285	0.000144	0.0177059
GOTERM_MF_FAT	GO:0004468~lysine N-acetyltransferase activity	5	0.206441	0.0020983	TAF1, NCOA1, EP300, CREBBP, BRCA2	188	38	12983	9.08665	0.565649	0.0140345	2.88418
GOTERM_MF_FAT	GO:0004402~histone acetyltransferase activity	5	0.206441	0.0020983	TAF1, NCOA1, EP300, CREBBP, BRCA2	188	38	12983	9.08665	0.565649	0.0140345	2.88418
GOTERM_MF_FAT	GO:0019903~protein phosphatase binding	5	0.206441	0.00231212	EGFR, ERBB2, CABIN1, CDH1, PIK3R1	188	39	12983	8.85366	0.601073	0.0149523	3.17371
GOTERM_MF_FAT	GO:0019902~phosphatase binding	5	0.206441	0.00360894	EGFR, ERBB2, CABIN1, CDH1, PIK3R1	188	44	12983	7.84756	0.761965	0.0221776	4.91257
GOTERM_MF_FAT	GO:0051015~actin filament binding	5	0.206441	0.00704318	EGFR, SPTA1, TTN, DST, FLNA	188	53	12983	6.51495	0.939556	0.0398514	9.37846
GOTERM_MF_FAT	GO:0008094~DNA-dependent ATPase activity	5	0.206441	0.00908881	ERCC6, SMARCA2, CHD4, SMARCA4, CHD3	188	57	12983	6.05776	0.973344	0.0484416	11.9453
GOTERM_MF_FAT	GO:0019992~diacylglycerol binding	5	0.206441	0.0165943	PRKCA, VAV3, PRKCE, PRKCD, PRKCB	188	68	12983	5.07783	0.998697	0.0806526	20.7961
GOTERM_MF_FAT	GO:0008080~N-acetyltransferase activity	5	0.206441	0.0174225	TAF1, NCOA1, EP300, CREBBP, BRCA2	188	69	12983	5.00424	0.999068	0.0815741	21.7205
GOTERM_MF_FAT	GO:0016407~acetyltransferase activity	5	0.206441	0.0305636	TAF1, NCOA1, EP300, CREBBP, BRCA2	188	82	12983	4.21088	0.999996	0.13207	35.1101
GOTERM_MF_FAT	GO:0016410~N-acyltransferase activity	5	0.206441	0.031762	TAF1, NCOA1, EP300, CREBBP, BRCA2	188	83	12983	4.16015	0.999997	0.135509	36.2189
GOTERM_MF_FAT	GO:0015631~tubulin binding	5	0.206441	0.0563336	HTT, BRCA2, DST, BRCA1, APC	188	100	12983	3.45293	1	0.215184	55.4188
GOTERM_MF_FAT	GO:0046934~phosphatidylinositol-4,5-bisphosphate 3-kinase activity	4	0.165153	2.88e-05	PIK3CG, PIK3CB, PIK3CD, PIK3CA	188	5	12983	55.2468	0.0113642	0.000301	0.040103
GOTERM_MF_FAT	GO:0004697~protein kinase C activity	4	0.165153	0.00117764	PRKCA, PRKCE, PRKCD, PRKCB	188	15	12983	18.4156	0.37362	0.00913058	1.62834
GOTERM_MF_FAT	GO:0002039~p53 binding	4	0.165153	0.00172307	TAF1, CREBBP, MDM2, SMARCA4	188	17	12983	16.2491	0.495733	0.0121514	2.37415
GOTERM_MF_FAT	GO:0001948~glycoprotein binding	4	0.165153	0.0159537	ERBB2, ITGB2, ITGAM, FLNA	188	37	12983	7.46578	0.998313	0.0785945	20.0742
GOTERM_MF_FAT	GO:0035258~steroid hormone receptor binding	4	0.165153	0.0171413	NCOA1, STAT5B, RB1, BRCA1	188	38	12983	7.26932	0.998955	0.0812507	21.4077
GOTERM_MF_FAT	GO:0003704~specific RNA polymerase II transcription factor activity	4	0.165153	0.0238036	NOTCH2, FOS, EPAS1, RXRA	188	43	12983	6.42405	0.99993	0.106422	28.5135
GOTERM_MF_FAT	GO:0005178~integrin binding	4	0.165153	0.0531505	LYN, ITGB6, ACTN2, DST	188	59	12983	4.68193	1	0.207959	53.2773
GOTERM_MF_FAT	GO:0060090~molecular adaptor activity	4	0.165153	0.0721653	ANK1, VAV3, SHC1, SRC	188	67	12983	4.1229	1	0.257223	64.7811
GOTERM_MF_FAT	GO:0003777~microtubule motor activity	4	0.165153	0.0995504	DYNC2H1, CENPE, DYNC1H1, SMC1A	188	77	12983	3.58746	1	0.327313	76.7997
GOTERM_MF_FAT	GO:0005131~growth hormone receptor binding	3	0.123865	0.00200546	TYK2, JAK1, JAK2	188	5	12983	41.4351	0.549306	0.0138846	2.75822
GOTERM_MF_FAT	GO:0030235~nitric-oxide synthase regulator activity	3	0.123865	0.00200546	EGFR, AKT1, ESR1	188	5	12983	41.4351	0.549306	0.0138846	2.75822
GOTERM_MF_FAT	GO:0005219~ryanodine-sensitive calcium-release channel activity	3	0.123865	0.00200546	RYR3, RYR1, RYR2	188	5	12983	41.4351	0.549306	0.0138846	2.75822
GOTERM_MF_FAT	GO:0005218~intracellular ligand-gated calcium channel activity	3	0.123865	0.00200546	RYR3, RYR1, RYR2	188	5	12983	41.4351	0.549306	0.0138846	2.75822
GOTERM_MF_FAT	GO:0031432~titin binding	3	0.123865	0.00413214	OBSCN, MYBPC1, ACTN2	188	7	12983	29.5965	0.806767	0.024973	5.60588
GOTERM_MF_FAT	GO:0005217~intracellular ligand-gated ion channel activity	3	0.123865	0.0216876	RYR3, RYR1, RYR2	188	16	12983	12.9485	0.999834	0.0984391	26.324
GOTERM_MF_FAT	GO:0042809~vitamin D receptor binding	3	0.123865	0.0428258	RXRA, MED12, MED13	188	23	12983	9.00763	1	0.175579	45.656
GOTERM_MF_FAT	GO:0042169~SH2 domain binding	3	0.123865	0.0462861	PTK2, JAK2, SRC	188	24	12983	8.63231	1	0.186779	48.3301
GOTERM_MF_FAT	GO:0050681~androgen receptor binding	3	0.123865	0.0534997	NCOA1, RB1, BRCA1	188	26	12983	7.96829	1	0.207228	53.5168
GOTERM_MF_FAT	GO:0051219~phosphoprotein binding	3	0.123865	0.0572462	LYN, RB1, MTOR	188	27	12983	7.67317	1	0.21437	56.0157
GOTERM_MF_FAT	GO:0008013~beta-catenin binding	3	0.123865	0.0690036	CDH1, TCF7L2, APC	188	30	12983	6.90585	1	0.251472	63.0717
GOTERM_MF_FAT	GO:0050839~cell adhesion molecule binding	3	0.123865	0.0690036	GRIN2A, CDH1, CTNNA1	188	30	12983	6.90585	1	0.251472	63.0717
GOTERM_MF_FAT	GO:0042826~histone deacetylase binding	3	0.123865	0.0730847	HDAC1, SP1, NCOR1	188	31	12983	6.68308	1	0.257931	65.2643
GOTERM_MF_FAT	GO:0031625~ubiquitin protein ligase binding	3	0.123865	0.0945683	LYN, ERBB2, RB1	188	36	12983	5.75488	1	0.318123	74.9458
GOTERM_MF_FAT	GO:0030374~ligand-dependent nuclear receptor transcription coactivator activity	3	0.123865	0.0945683	MED12, ACTN2, MED13	188	36	12983	5.75488	1	0.318123	74.9458
GOTERM_MF_FAT	GO:0004699~calcium-independent protein kinase C activity	2	0.0825764	0.0286005	PRKCE, PRKCD	188	2	12983	69.0585	0.99999	0.125369	33.2552
GOTERM_MF_FAT	GO:0005006~epidermal growth factor receptor activity	2	0.0825764	0.0286005	EGFR, ERBB2	188	2	12983	69.0585	0.99999	0.125369	33.2552
GOTERM_MF_FAT	GO:0042975~peroxisome proliferator activated receptor binding	2	0.0825764	0.0425942	EP300, CREBBP	188	3	12983	46.039	1	0.176477	45.4725
GOTERM_MF_FAT	GO:0070577~histone acetyl-lysine binding	2	0.0825764	0.0563873	TAF1, SMARCA4	188	4	12983	34.5293	1	0.213386	55.4542
GOTERM_MF_FAT	GO:0043125~ErbB-3 class receptor binding	2	0.0825764	0.0563873	ERBB2, PIK3R1	188	4	12983	34.5293	1	0.213386	55.4542
GOTERM_MF_FAT	GO:0035014~phosphoinositide 3-kinase regulator activity	2	0.0825764	0.0563873	PIK3R1, PIK3R2	188	4	12983	34.5293	1	0.213386	55.4542
GOTERM_MF_FAT	GO:0005007~fibroblast growth factor receptor activity	2	0.0825764	0.0699828	FGFR2, FGFR3	188	5	12983	27.6234	1	0.252441	63.6092
GOTERM_MF_FAT	GO:0046625~sphingolipid binding	2	0.0825764	0.0833834	LYN, MAP3K1	188	6	12983	23.0195	1	0.287428	70.2717
GOTERM_MF_FAT	GO:0031490~chromatin DNA binding	2	0.0825764	0.096592	NOTCH1, CTCF	188	7	12983	19.731	1	0.321429	75.7148
GOTERM_MF_FAT	GO:0017166~vinculin binding	2	0.0825764	0.096592	TLN1, CTNNA1	188	7	12983	19.731	1	0.321429	75.7148

## Sheet: KEGG_pathway
Category	Term	Count	%	PValue	Genes	List Total	Pop Hits	Pop Total	Fold Enrichment	Bonferroni	Benjamini	FDR
KEGG_PATHWAY	hsa05200:Pathways in cancer	61	2.51858	3.27e-35	E2F1, HRAS, STAT5A, STAT5B, NFKB1, GLI2, PTEN, GLI3, AKT1, FOS, RHOA, PIK3CA, TPR, MYC, PRKCA, EGFR, PIK3CG, BCR, PIK3CB, RXRA, RELA, PIK3CD, TP53, RB1, CTNNA1, PRKCB, EP300, MDM2, FGFR2, FGFR3, ERBB2, CDH1, KIT, TCF7L2, PTK2, SOS1, ITGAV, SOS2, TRAF6, RUNX1, PIK3R1, FN1, APC, PIK3R2, EPAS1, CBL, CREBBP, SMAD4, BRCA2, MAPK10, BIRC3, STAT3, CBLB, PLCG1, HDAC1, ETS1, NTRK1, PLCG2, JAK1, MTOR, ABL1	145	328	5085	6.52197	3.1e-33	3.1e-33	3.59e-32
KEGG_PATHWAY	hsa04510:Focal adhesion	32	1.32122	2.07e-15	TLN1, HRAS, ERBB2, ITGB4, PTEN, SRC, ACTG1, AKT1, PTK2, SOS1, ITGAV, SOS2, ITGB6, RHOA, PIK3CA, SHC1, PIK3R1, PIK3R2, FN1, PIK3CG, EGFR, PRKCA, ACTB, VAV3, PIK3CB, PIK3CD, ACTN2, MAPK10, BIRC3, FLNA, PRKCB, KDR	145	201	5085	5.58312	2e-13	2.23e-14	2.32e-12
KEGG_PATHWAY	hsa04012:ErbB signaling pathway	30	1.23865	1.79e-24	HRAS, ERBB4, ERBB3, STAT5A, ERBB2, STAT5B, SRC, AKT1, PTK2, SOS1, SOS2, PIK3CA, SHC1, MYC, PIK3R1, PIK3R2, EGFR, PIK3CG, PRKCA, PIK3CB, MAP2K4, PIK3CD, CBL, MAPK10, PRKCB, CBLB, PLCG1, PLCG2, MTOR, ABL1	145	87	5085	12.0927	1.7e-22	8.52e-23	1.97e-21
KEGG_PATHWAY	hsa04062:Chemokine signaling pathway	28	1.15607	9.2e-13	HRAS, PREX1, STAT5B, NFKB1, AKT1, PTK2, PLCB4, SOS1, SOS2, RHOA, PIK3CA, SHC1, GNG2, PLCB1, PIK3R1, PIK3R2, PIK3CG, VAV3, LYN, PIK3CB, RELA, PIK3CD, PRKCD, STAT3, STAT2, PRKCB, GNB1, JAK2	145	187	5085	5.25097	8.74e-11	6.73e-12	1.01e-09
KEGG_PATHWAY	hsa05220:Chronic myeloid leukemia	27	1.11478	1.73e-22	E2F1, HRAS, STAT5A, STAT5B, NFKB1, AKT1, SOS1, SOS2, PIK3CA, SHC1, RUNX1, MYC, PIK3R1, PIK3R2, PIK3CG, BCR, PIK3CB, RELA, PIK3CD, CBL, SMAD4, TP53, RB1, CBLB, HDAC1, MDM2, ABL1	145	75	5085	12.6248	1.64e-20	5.48e-21	1.9e-19
KEGG_PATHWAY	hsa04810:Regulation of actin cytoskeleton	25	1.0322	4.58e-09	FGFR2, ACTB, PIK3CG, EGFR, HRAS, VAV3, FGFR3, PIK3CB, PIK3CD, ITGB4, ACTN2, ITGB2, ITGAM, ACTG1, PTK2, SOS1, ITGAV, SOS2, ITGB6, RHOA, PIK3CA, PIK3R1, FN1, APC, PIK3R2	145	215	5085	4.07779	4.35e-07	1.98e-08	5.04e-06
KEGG_PATHWAY	hsa05215:Prostate cancer	24	0.990917	9.65e-17	E2F1, EGFR, FGFR2, PIK3CG, HRAS, PIK3CB, RELA, ERBB2, PIK3CD, CREBBP, TP53, NFKB1, RB1, TCF7L2, PTEN, AKT1, EP300, SOS1, SOS2, MDM2, PIK3CA, MTOR, PIK3R1, PIK3R2	145	89	5085	9.4568	1.05e-14	1.78e-15	1.22e-13
KEGG_PATHWAY	hsa04630:Jak-STAT signaling pathway	24	0.990917	3.1e-11	PIK3CG, PIK3CB, STAT5A, PIK3CD, CBL, CREBBP, STAT5B, STAT3, STAT2, AKT1, TYK2, STAT6, SPRY2, CBLB, STAT4, EP300, SOS1, SOS2, JAK1, PIK3CA, JAK2, MYC, PIK3R1, PIK3R2	145	155	5085	5.43003	2.94e-09	1.84e-10	3.4e-08
KEGG_PATHWAY	hsa04722:Neurotrophin signaling pathway	23	0.949628	2.16e-12	PIK3CG, HRAS, PIK3CB, RELA, PIK3CD, TP53, NFKB1, MAPK10, PRKCD, AKT1, PLCG1, MAP3K1, NTRK1, SOS1, SOS2, PLCG2, RHOA, PIK3CA, SHC1, TRAF6, ABL1, PIK3R1, PIK3R2	145	124	5085	6.50473	2.05e-10	1.37e-11	2.38e-09
KEGG_PATHWAY	hsa05214:Glioma	22	0.90834	6.86e-18	E2F1, PRKCA, EGFR, PIK3CG, HRAS, PIK3CB, PIK3CD, TP53, RB1, PTEN, PRKCB, AKT1, PLCG1, SOS1, SOS2, PLCG2, MDM2, PIK3CA, SHC1, MTOR, PIK3R1, PIK3R2	145	63	5085	12.2463	6.52e-16	1.63e-16	7.54e-15
KEGG_PATHWAY	hsa04010:MAPK signaling pathway	22	0.90834	1.57e-05	PRKCA, EGFR, FGFR2, HRAS, FGFR3, RELA, NF1, MAP2K4, TP53, NFKB1, MAPK10, FLNA, PRKCB, AKT1, FOS, NTRK1, SOS1, MAP3K1, SOS2, NFATC4, TRAF6, MYC	145	267	5085	2.88958	0.00149304	4.04e-05	0.0172868
KEGG_PATHWAY	hsa04664:Fc epsilon RI signaling pathway	21	0.867052	1.44e-14	PRKCA, PIK3CG, HRAS, VAV3, LYN, PIK3CB, MAP2K4, PIK3CD, MAPK10, PRKCE, PRKCD, BTK, PRKCB, AKT1, PLCG1, SOS1, SOS2, PLCG2, PIK3CA, PIK3R1, PIK3R2	145	78	5085	9.44164	1.36e-12	1.36e-13	1.57e-11
KEGG_PATHWAY	hsa05223:Non-small cell lung cancer	20	0.825764	8.86e-17	E2F1, PRKCA, EGFR, PIK3CG, HRAS, PIK3CB, RXRA, ERBB2, PIK3CD, TP53, RB1, PRKCB, AKT1, PLCG1, SOS1, SOS2, PLCG2, PIK3CA, PIK3R1, PIK3R2	145	54	5085	12.9885	1.05e-14	2.11e-15	1.22e-13
KEGG_PATHWAY	hsa05221:Acute myeloid leukemia	20	0.825764	4.13e-16	PIK3CG, HRAS, PIK3CB, STAT5A, RELA, STAT5B, PIK3CD, NFKB1, KIT, TCF7L2, STAT3, AKT1, SOS1, SOS2, PIK3CA, MTOR, RUNX1, MYC, PIK3R1, PIK3R2	145	58	5085	12.0927	4.22e-14	6e-15	4.88e-13
KEGG_PATHWAY	hsa05222:Small cell lung cancer	20	0.825764	8.15e-13	E2F1, PIK3CG, PIK3CB, RELA, RXRA, PIK3CD, TP53, NFKB1, RB1, BIRC3, PTEN, AKT1, PTK2, ITGAV, PIK3CA, TRAF6, MYC, PIK3R1, FN1, PIK3R2	145	84	5085	8.34975	7.74e-11	6.45e-12	8.96e-10
KEGG_PATHWAY	hsa04670:Leukocyte transendothelial migration	20	0.825764	4.51e-10	PRKCA, ACTB, PIK3CG, VAV3, PIK3CB, PIK3CD, ITGB2, ACTN2, CTNNA1, ITGAM, PRKCB, ACTG1, PTK2, PLCG1, PLCG2, RHOA, PIK3CA, MLLT4, PIK3R1, PIK3R2	145	118	5085	5.94389	4.28e-08	2.38e-09	4.96e-07
KEGG_PATHWAY	hsa05213:Endometrial cancer	19	0.784476	8.44e-16	EGFR, PIK3CG, HRAS, PIK3CB, ERBB2, PIK3CD, TP53, CDH1, CTNNA1, TCF7L2, PTEN, AKT1, SOS1, SOS2, PIK3CA, MYC, PIK3R1, APC, PIK3R2	145	52	5085	12.8137	8.44e-14	1.05e-14	9.77e-13
KEGG_PATHWAY	hsa05212:Pancreatic cancer	19	0.784476	5.32e-13	E2F1, EGFR, PIK3CG, PIK3CB, ERBB2, RELA, PIK3CD, TP53, SMAD4, BRCA2, NFKB1, RB1, MAPK10, STAT3, AKT1, JAK1, PIK3CA, PIK3R1, PIK3R2	145	72	5085	9.25431	5.05e-11	4.59e-12	5.84e-10
KEGG_PATHWAY	hsa04662:B cell receptor signaling pathway	19	0.784476	1.14e-12	PIK3CG, HRAS, VAV3, LYN, PIK3CB, RELA, PIK3CD, NFKB1, BTK, PRKCB, AKT1, FOS, SOS1, SOS2, PLCG2, PIK3CA, NFATC4, PIK3R1, PIK3R2	145	75	5085	8.88414	1.08e-10	7.75e-12	1.25e-09
KEGG_PATHWAY	hsa04660:T cell receptor signaling pathway	19	0.784476	7.52e-10	PIK3CG, HRAS, VAV3, PIK3CB, RELA, CBL, PIK3CD, NFKB1, AKT1, FOS, CBLB, PLCG1, SOS1, SOS2, RHOA, PIK3CA, NFATC4, PIK3R1, PIK3R2	145	108	5085	6.16954	7.14e-08	3.76e-09	8.27e-07
KEGG_PATHWAY	hsa04070:Phosphatidylinositol signaling system	17	0.701899	1.22e-10	PRKCA, PLCZ1, PIK3CG, PIK3CB, PIK3C2B, PIK3CD, OCRL, PTEN, PRKCB, PLCE1, PLCB4, PLCG1, PLCG2, PIK3CA, PLCB1, PIK3R1, PIK3R2	145	74	5085	8.05638	1.16e-08	6.84e-10	1.35e-07
KEGG_PATHWAY	hsa05210:Colorectal cancer	17	0.701899	9.13e-10	EGFR, PIK3CG, PIK3CB, PIK3CD, TP53, SMAD4, MAPK10, TCF7L2, AKT1, FOS, SOS1, SOS2, PIK3CA, MYC, PIK3R1, APC, PIK3R2	145	84	5085	7.09729	8.67e-08	4.34e-09	1e-06
KEGG_PATHWAY	hsa04650:Natural killer cell mediated cytotoxicity	17	0.701899	7.8e-07	PRKCA, PIK3CG, HRAS, VAV3, PIK3CB, PIK3CD, ITGB2, PRKCB, PLCG1, SOS1, SOS2, PLCG2, PIK3CA, SHC1, NFATC4, PIK3R1, PIK3R2	145	133	5085	4.4825	7.41e-05	2.65e-06	0.000857
KEGG_PATHWAY	hsa04530:Tight junction	17	0.701899	8.64e-07	PRKCA, ACTB, HRAS, ACTN2, MYH6, CTNNA1, PRKCE, PTEN, MYH8, PRKCD, SRC, PRKCB, AKT1, ACTG1, RHOA, MLLT4, SPTAN1	145	134	5085	4.44905	8.21e-05	2.83e-06	0.00095
KEGG_PATHWAY	hsa04020:Calcium signaling pathway	17	0.701899	3.07e-05	PRKCA, EGFR, PLCZ1, NOS1, ERBB4, ERBB3, ERBB2, GRIN2A, PRKCB, PLCE1, PLCB4, PLCG1, RYR3, PLCG2, RYR1, RYR2, PLCB1	145	176	5085	3.38734	0.00291168	7.29e-05	0.0337332
KEGG_PATHWAY	hsa04370:VEGF signaling pathway	16	0.660611	1.55e-09	PRKCA, PIK3CG, HRAS, PIK3CB, PIK3CD, SRC, KDR, PRKCB, AKT1, PTK2, PLCG1, PLCG2, PIK3CA, NFATC4, PIK3R1, PIK3R2	145	75	5085	7.48138	1.47e-07	7e-09	1.7e-06
KEGG_PATHWAY	hsa04110:Cell cycle	16	0.660611	1.82e-06	E2F1, CREBBP, TP53, SMAD4, PRKDC, RB1, ATR, ATM, EP300, HDAC1, MDM2, ABL1, SMC1A, MYC, STAG2, STAG1	145	125	5085	4.48883	0.000173	5.78e-06	0.00200579
KEGG_PATHWAY	hsa04144:Endocytosis	16	0.660611	0.000191	EGFR, FGFR2, HRAS, FGFR3, ERBB4, ERBB3, CBL, KIT, SRC, KDR, CBLB, NTRK1, SH3KBP1, MDM2, SMURF2, TRAF6	145	184	5085	3.04948	0.0179713	0.000432	0.20961
KEGG_PATHWAY	hsa05218:Melanoma	15	0.619323	6.83e-09	E2F1, PIK3CG, EGFR, HRAS, PIK3CB, PIK3CD, TP53, CDH1, RB1, PTEN, AKT1, PIK3CA, MDM2, PIK3R1, PIK3R2	145	71	5085	7.40894	6.48e-07	2.82e-08	7.5e-06
KEGG_PATHWAY	hsa04666:Fc gamma R-mediated phagocytosis	15	0.619323	3.23e-07	PRKCA, PIK3CG, VAV3, LYN, PIK3CB, PIK3CD, PRKCE, PRKCD, PRKCB, AKT1, PLCG1, PLCG2, PIK3CA, PIK3R1, PIK3R2	145	95	5085	5.53721	3.07e-05	1.14e-06	0.000355
KEGG_PATHWAY	hsa04910:Insulin signaling pathway	15	0.619323	2.28e-05	PIK3CG, HRAS, PIK3CB, CBL, PIK3CD, MAPK10, AKT1, CBLB, SOS1, SOS2, PIK3CA, SHC1, MTOR, PIK3R1, PIK3R2	145	135	5085	3.89655	0.00216071	5.55e-05	0.0250246
KEGG_PATHWAY	hsa05211:Renal cell carcinoma	14	0.578035	5.2e-08	PIK3CG, HRAS, EPAS1, PIK3CB, CREBBP, PIK3CD, AKT1, EP300, ETS1, SOS1, SOS2, PIK3CA, PIK3R1, PIK3R2	145	70	5085	7.01379	4.94e-06	1.98e-07	5.71e-05
KEGG_PATHWAY	hsa04520:Adherens junction	14	0.578035	1.7e-07	EGFR, ACTB, ERBB2, CREBBP, SMAD4, CDH1, ACTN2, CTNNA1, TCF7L2, SRC, ACTG1, EP300, RHOA, MLLT4	145	77	5085	6.37618	1.61e-05	6.2e-07	0.000187
KEGG_PATHWAY	hsa04620:Toll-like receptor signaling pathway	14	0.578035	4.2e-06	PIK3CG, PIK3CB, RELA, PIK3CD, MAP2K4, NFKB1, MAPK10, AKT1, FOS, PIK3CA, IRF3, TRAF6, PIK3R1, PIK3R2	145	101	5085	4.86104	0.000399	1.21e-05	0.00461829
KEGG_PATHWAY	hsa04310:Wnt signaling pathway	14	0.578035	0.000305	PRKCA, PLCB4, EP300, CREBBP, RHOA, SMAD4, TP53, NFATC4, MAPK10, PLCB1, MYC, TCF7L2, PRKCB, APC	145	151	5085	3.25143	0.0285726	0.000659	0.334855
KEGG_PATHWAY	hsa00562:Inositol phosphate metabolism	13	0.536746	2.08e-08	PIK3CG, PLCZ1, PIK3CB, PIK3C2B, PIK3CD, OCRL, PTEN, PLCE1, PLCB4, PLCG1, PLCG2, PIK3CA, PLCB1	145	54	5085	8.44253	1.97e-06	8.22e-08	2.28e-05
KEGG_PATHWAY	hsa04210:Apoptosis	13	0.536746	4.81e-06	PIK3CG, AKT1, PIK3CB, RELA, NTRK1, PIK3CD, TP53, PIK3CA, NFKB1, BIRC3, ATM, PIK3R1, PIK3R2	145	87	5085	5.24019	0.000457	1.34e-05	0.00528842
KEGG_PATHWAY	hsa04912:GnRH signaling pathway	13	0.536746	1.69e-05	PRKCA, EGFR, HRAS, MAP2K4, MAPK10, PRKCD, SRC, PRKCB, PLCB4, SOS1, MAP3K1, SOS2, PLCB1	145	98	5085	4.65201	0.00160042	4.21e-05	0.018531
KEGG_PATHWAY	hsa05016:Huntington's disease	12	0.495458	0.0125712	POLR2F, SIN3A, PLCB4, EP300, HDAC1, SP1, HTT, CREBBP, TP53, TBP, PLCB1, POLR2B	145	180	5085	2.33793	0.699359	0.0208641	12.9824
KEGG_PATHWAY	hsa04120:Ubiquitin mediated proteolysis	11	0.45417	0.00516052	CBLB, HUWE1, MAP3K1, DDB1, CBL, MDM2, SMURF2, HERC2, TRAF6, BIRC3, BRCA1	145	137	5085	2.81576	0.388303	0.0090609	5.52846
KEGG_PATHWAY	hsa05219:Bladder cancer	10	0.412882	1.83e-06	E2F1, EGFR, HRAS, FGFR3, ERBB2, TP53, MDM2, CDH1, RB1, MYC	145	42	5085	8.34975	0.000174	5.62e-06	0.00201597
KEGG_PATHWAY	hsa04930:Type II diabetes mellitus	10	0.412882	4.97e-06	PIK3CG, PIK3CB, PIK3CD, PIK3CA, MAPK10, MTOR, PRKCE, PRKCD, PIK3R1, PIK3R2	145	47	5085	7.46148	0.000472	1.35e-05	0.00545994
KEGG_PATHWAY	hsa05412:Arrhythmogenic right ventricular cardiomyopathy (ARVC)	10	0.412882	0.000258	ACTG1, ACTB, ITGAV, DMD, ITGB6, ITGB4, RYR2, ACTN2, CTNNA1, TCF7L2	145	76	5085	4.61434	0.024232	0.00057	0.283429
KEGG_PATHWAY	hsa05120:Epithelial cell signaling in Helicobacter pylori infection	9	0.371594	0.000598	EGFR, PLCG1, LYN, RELA, PLCG2, MAP2K4, NFKB1, MAPK10, SRC	145	68	5085	4.64148	0.0552502	0.00123478	0.655458
KEGG_PATHWAY	hsa05410:Hypertrophic cardiomyopathy (HCM)	9	0.371594	0.00259818	ACTG1, ACTB, ITGAV, DMD, ITGB6, ITGB4, RYR2, MYH6, TTN	145	85	5085	3.71318	0.218975	0.00513569	2.81915
KEGG_PATHWAY	hsa04540:Gap junction	9	0.371594	0.00346763	PRKCA, EGFR, HRAS, PLCB4, SOS1, SOS2, PLCB1, SRC, PRKCB	145	89	5085	3.5463	0.281075	0.00632601	3.74629
KEGG_PATHWAY	hsa05414:Dilated cardiomyopathy	9	0.371594	0.00425639	ACTG1, ACTB, ITGAV, DMD, ITGB6, ITGB4, RYR2, MYH6, TTN	145	92	5085	3.43066	0.33317	0.0076165	4.58041
KEGG_PATHWAY	hsa04916:Melanogenesis	9	0.371594	0.00663295	PRKCA, HRAS, PLCB4, EP300, CREBBP, KIT, PLCB1, TCF7L2, PRKCB	145	99	5085	3.18809	0.468594	0.0114293	7.0541
KEGG_PATHWAY	hsa04320:Dorso-ventral axis formation	8	0.330306	3.96e-06	NOTCH3, EGFR, NOTCH2, NOTCH1, ETS1, ETS2, SOS1, SOS2	145	25	5085	11.2221	0.000376	1.17e-05	0.00435039
KEGG_PATHWAY	hsa05216:Thyroid cancer	8	0.330306	1.17e-05	HRAS, NTRK1, RXRA, TP53, CDH1, TPR, MYC, TCF7L2	145	29	5085	9.6742	0.00110942	3.08e-05	0.0128429
KEGG_PATHWAY	hsa04960:Aldosterone-regulated sodium reabsorption	8	0.330306	0.000127	PRKCA, PIK3CG, PIK3CB, PIK3CD, PIK3CA, PIK3R1, PRKCB, PIK3R2	145	41	5085	6.84272	0.0119553	0.000293	0.139066
KEGG_PATHWAY	hsa04150:mTOR signaling pathway	8	0.330306	0.000581	PIK3CG, AKT1, PIK3CB, PIK3CD, PIK3CA, MTOR, PIK3R1, PIK3R2	145	52	5085	5.39523	0.0536909	0.0012256	0.6365
KEGG_PATHWAY	hsa04920:Adipocytokine signaling pathway	8	0.330306	0.00265117	AKT1, RELA, RXRA, NFKB1, JAK2, MAPK10, MTOR, STAT3	145	67	5085	4.18734	0.222907	0.00513362	2.87588
KEGG_PATHWAY	hsa04720:Long-term potentiation	8	0.330306	0.00288677	PRKCA, HRAS, PLCB4, EP300, CREBBP, GRIN2A, PLCB1, PRKCB	145	68	5085	4.12576	0.240154	0.00547773	3.12778
KEGG_PATHWAY	hsa04730:Long-term depression	8	0.330306	0.00313811	PRKCA, HRAS, NOS1, PLCB4, LYN, RYR1, PLCB1, PRKCB	145	69	5085	4.06597	0.258136	0.00583758	3.39585
KEGG_PATHWAY	hsa04914:Progesterone-mediated oocyte maturation	8	0.330306	0.0104974	PIK3CG, AKT1, PIK3CB, PIK3CD, PIK3CA, MAPK10, PIK3R1, PIK3R2	145	86	5085	3.26223	0.633046	0.0177429	10.9522
KEGG_PATHWAY	hsa04330:Notch signaling pathway	7	0.289017	0.00191539	NOTCH3, NOTCH2, NOTCH1, EP300, HDAC1, CREBBP, NCOR2	145	47	5085	5.22304	0.166512	0.00386774	2.08537
KEGG_PATHWAY	hsa05416:Viral myocarditis	7	0.289017	0.0146873	ACTG1, ACTB, DMD, ITGB2, MYH6, ABL1, MYH8	145	71	5085	3.4575	0.75479	0.0239439	15.0103
KEGG_PATHWAY	hsa04350:TGF-beta signaling pathway	7	0.289017	0.0359443	EP300, SP1, CREBBP, RHOA, SMAD4, SMURF2, MYC	145	87	5085	2.82164	0.969118	0.0554151	33.1272
KEGG_PATHWAY	hsa04270:Vascular smooth muscle contraction	7	0.289017	0.0969418	PRKCA, PLCB4, RHOA, PLCB1, PRKCE, PRKCD, PRKCB	145	112	5085	2.19181	0.999938	0.140461	67.3994
KEGG_PATHWAY	hsa05110:Vibrio cholerae infection	6	0.247729	0.0203771	PRKCA, ACTG1, ACTB, PLCG1, PLCG2, PRKCB	145	56	5085	3.75739	0.858552	0.0326061	20.2521
KEGG_PATHWAY	hsa05130:Pathogenic Escherichia coli infection	6	0.247729	0.0218426	PRKCA, ACTG1, ACTB, RHOA, CDH1, ABL1	145	57	5085	3.69147	0.877304	0.0343631	21.5537
KEGG_PATHWAY	hsa04622:RIG-I-like receptor signaling pathway	6	0.247729	0.0497554	MAP3K1, RELA, IRF3, NFKB1, MAPK10, TRAF6	145	71	5085	2.96357	0.992159	0.0752207	42.9355
KEGG_PATHWAY	hsa05217:Basal cell carcinoma	5	0.206441	0.0692603	TP53, GLI2, GLI3, TCF7L2, APC	145	55	5085	3.18809	0.998907	0.102582	54.5684
KEGG_PATHWAY	hsa04621:NOD-like receptor signaling pathway	5	0.206441	0.0976847	RELA, NFKB1, MAPK10, TRAF6, BIRC3	145	62	5085	2.82814	0.999943	0.139493	67.693
