# Supplementary material for: A random walk-based method to identify driver genes by integrating the subcellular localization and variation frequency into bipartite graph
Source: BMC Bioinformatics. 2019 May 14;20:238. doi: 10.1186/s12859-019-2847-9 (PMC6518800; doi:10.1186/s12859-019-2847-9)
Supplement: Supplementary file 4 — The results of GO and KEGG enrichment analysis in prostate cancer. (XLSX 112 kb) [file 12859_2019_2847_MOESM4_ESM.xlsx]

## Sheet: GO_BP
Category	Term	Count	%	PValue	Genes	List Total	Pop Hits	Pop Total	Fold Enrichment	Bonferroni	Benjamini	FDR
GOTERM_BP_FAT	GO:0045449~regulation of transcription	69	3.18413	4.11724e-08	MEF2C, ZNF676, GLI2, GLI3, GLI1, CTNNB1, ZNF181, SIN3B, PRMT5, TAF1L, EGR1, CCNH, RELA, MED12, TP53, LEF1, ARID1A, IFI16, ZFP28, NCOA1, MED15, ASH1L, ZNF716, UBC, ZFPM2, ZNF713, UBB, SRCAP, MED1, TSHZ3, ZNF468, TRRAP, TCF7L2, ARID2, MYCBP2, ATF2, STAT4, CHD7, POU2F2, ZNF473, GATAD2A, BCL6, MAML3, CHD6, CHD4, CHD3, ERCC2, SSRP1, TRIM28, FOXA1, CREBBP, SMAD4, ZNF160, BRCA2, ZNF668, STAT3, ZNF585B, …	190	2601	13528	1.88881	8.0777e-05	3.36584e-06	7.063e-05
GOTERM_BP_FAT	GO:0006350~transcription	64	2.95339	7.87496e-10	MEF2C, ZNF676, GLI2, GLI3, GLI1, CTNNB1, ZNF181, SIN3B, PRMT5, TAF1L, EGR1, CCNH, RELA, MED12, TP53, LEF1, ARID1A, IFI16, ZFP28, NCOA1, MED15, ASH1L, ZFPM2, ZNF713, SRCAP, MED1, TSHZ3, ZNF468, NFKBIB, TRRAP, TCF7L2, ARID2, MYCBP2, ATF2, STAT4, CHD7, POU2F2, ZNF473, GATAD2A, BCL6, MAML3, CHD6, CHD4, ERCC2, CHD3, SSRP1, TRIM28, FOXA1, CREBBP, SMAD4, ZNF160, ZNF668, STAT3, ZNF585B, HDAC3, PSMC5, SP1…	190	2101	13528	2.16887	1.54507e-06	1.71674e-07	1.35093e-06
GOTERM_BP_FAT	GO:0006355~regulation of transcription, DNA-dependent	56	2.58422	4.47801e-09	MEF2C, ZNF676, GLI2, CTNNB1, GLI1, SIN3B, ZNF181, TAF1L, EGR1, CCNH, RELA, TP53, MED12, LEF1, ARID1A, IFI16, ZFP28, NCOA1, MED15, ZNF716, ZFPM2, ZNF713, SRCAP, MED1, TSHZ3, ZNF468, TCF7L2, ATF2, STAT4, POU2F2, ZNF473, GATAD2A, BCL6, MAML3, CHD6, CHD4, ERCC2, CHD3, TRIM28, FOXA1, CREBBP, SMAD4, ZNF160, BRCA2, BRCA1, ZNF585B, STAT3, HDAC3, PSMC5, CDKN1B, SP1, SP3, DNMT1, IRF4, ZFHX3, NCOR1	190	1773	13528	2.24884	8.78582e-06	5.85724e-07	7.68189e-06
GOTERM_BP_FAT	GO:0051252~regulation of RNA metabolic process	56	2.58422	9.97337e-09	MEF2C, ZNF676, GLI2, CTNNB1, GLI1, SIN3B, ZNF181, TAF1L, EGR1, CCNH, RELA, TP53, MED12, LEF1, ARID1A, IFI16, ZFP28, NCOA1, MED15, ZNF716, ZFPM2, ZNF713, SRCAP, MED1, TSHZ3, ZNF468, TCF7L2, ATF2, STAT4, POU2F2, ZNF473, GATAD2A, BCL6, MAML3, CHD6, CHD4, ERCC2, CHD3, TRIM28, FOXA1, CREBBP, SMAD4, ZNF160, BRCA2, BRCA1, ZNF585B, STAT3, HDAC3, PSMC5, CDKN1B, SP1, SP3, DNMT1, IRF4, ZFHX3, NCOR1	190	1813	13528	2.19923	1.95676e-05	1.0871e-06	1.7109e-05
GOTERM_BP_FAT	GO:0010604~positive regulation of macromolecule metabolic process	39	1.79972	1.4939e-10	MEF2C, HRAS, GLI2, GLI3, TCF7L2, GLI1, CTNNB1, AKT1, PSMD2, TNKS, MAML3, ERCC2, APC, EGR1, CCNH, RELA, FOXA1, TRIM28, CREBBP, SMAD4, TP53, MED12, LEF1, ARID1A, IRS1, BRCA1, STAT3, NCOA1, PSMC5, PSMA6, SP1, UBC, DNMT1, ZFPM2, PSME3, MTOR, IRF4, UBB, MED1	190	857	13528	3.24014	2.93102e-07	4.88504e-08	2.56273e-07
GOTERM_BP_FAT	GO:0007049~cell cycle	37	1.70743	1.43298e-10	KIFC1, TTN, TCF7L2, CTNNB1, AKT1, CUL2, MACF1, CEP250, MDC1, PSMD2, NUP37, TNKS, DYNC1H1, TAF1L, APC, EGFR, ESCO1, ARHGEF2, CCNH, TP53, BRCA2, ESPL1, SMC2, CENPJ, BRCA1, ATM, HDAC3, PSMC5, CDKN1B, PSMA6, UBC, TOP3A, PSME3, UBB, DST, NCOR1, MYH10	190	776	13528	3.39485	2.81151e-07	5.62302e-08	2.45824e-07
GOTERM_BP_FAT	GO:0007242~intracellular signaling cascade	36	1.66128	5.51377e-05	RP1, HRAS, GNAI2, NFKBIB, ITSN1, MYO9A, CTNNB1, AKT1, STAT4, PLCB4, HIST1H4A, MDC1, PIKFYVE, PIK3CA, PRKACA, PLCB1, EGFR, ARHGEF2, ROCK1, BRAF, PIK3CB, MET, TP53, MED12, BRCA2, ARID1A, PI4KB, IFI16, IRS1, BRCA1, STAT3, ATM, NCOA1, RHOT1, MTOR, MED1	190	1256	13528	2.04076	0.102537	0.00140399	0.094545
GOTERM_BP_FAT	GO:0031328~positive regulation of cellular biosynthetic process	35	1.61514	8.45626e-11	MEF2C, HRAS, GLI2, GLI3, TCF7L2, GLI1, CTNNB1, AKT1, TNKS, MAML3, ERCC2, EGFR, EGR1, CCNH, RELA, CREBBP, TRIM28, FOXA1, SMAD4, TP53, MED12, LEF1, ARID1A, IRS1, BRCA1, STAT3, NCOA1, PSMC5, SP1, UBC, ZFPM2, MTOR, IRF4, UBB, MED1	190	685	13528	3.63796	1.65912e-07	8.29559e-08	1.45065e-07
GOTERM_BP_FAT	GO:0009891~positive regulation of biosynthetic process	35	1.61514	1.24663e-10	MEF2C, HRAS, GLI2, GLI3, TCF7L2, GLI1, CTNNB1, AKT1, TNKS, MAML3, ERCC2, EGFR, EGR1, CCNH, RELA, CREBBP, TRIM28, FOXA1, SMAD4, TP53, MED12, LEF1, ARID1A, IRS1, BRCA1, STAT3, NCOA1, PSMC5, SP1, UBC, ZFPM2, MTOR, IRF4, UBB, MED1	190	695	13528	3.58561	2.44588e-07	6.11471e-08	2.13855e-07
GOTERM_BP_FAT	GO:0022402~cell cycle process	34	1.56899	2.16287e-12	KIFC1, TTN, TCF7L2, CTNNB1, AKT1, CUL2, MACF1, CEP250, PSMD2, NUP37, TNKS, DYNC1H1, TAF1L, APC, EGFR, ARHGEF2, TP53, BRCA2, ESPL1, SMC2, CENPJ, BRCA1, ATM, HDAC3, CDKN1B, PSMC5, PSMA6, UBC, TOP3A, PSME3, UBB, DST, NCOR1, MYH10	190	565	13528	4.2846	4.24346e-09	4.24346e-09	3.71027e-09
GOTERM_BP_FAT	GO:0010557~positive regulation of macromolecule biosynthetic process	34	1.56899	1.08921e-10	MEF2C, HRAS, GLI2, GLI3, TCF7L2, GLI1, CTNNB1, AKT1, TNKS, MAML3, ERCC2, EGR1, CCNH, RELA, CREBBP, TRIM28, FOXA1, SMAD4, TP53, MED12, LEF1, ARID1A, IRS1, BRCA1, STAT3, NCOA1, PSMC5, SP1, UBC, ZFPM2, MTOR, UBB, IRF4, MED1	190	654	13528	3.70153	2.13704e-07	7.12346e-08	1.86851e-07
GOTERM_BP_FAT	GO:0006357~regulation of transcription from RNA polymerase II promoter	34	1.56899	1.65133e-09	MEF2C, GLI2, TCF7L2, CTNNB1, GLI1, BCL6, MAML3, CHD4, ERCC2, TAF1L, CHD3, EGR1, CCNH, RELA, CREBBP, TRIM28, FOXA1, SMAD4, TP53, MED12, LEF1, BRCA1, STAT3, HDAC3, NCOA1, MED15, SP1, DNMT1, ZFPM2, IRF4, NCOR1, SRCAP, ZFHX3, MED1	190	727	13528	3.32985	3.23991e-06	3.23991e-07	2.83281e-06
GOTERM_BP_FAT	GO:0051173~positive regulation of nitrogen compound metabolic process	33	1.52284	3.21187e-10	MEF2C, HRAS, GLI2, GLI3, TCF7L2, GLI1, CTNNB1, AKT1, TNKS, MAML3, ERCC2, EGFR, EGR1, CCNH, RELA, CREBBP, TRIM28, FOXA1, SMAD4, TP53, MED12, LEF1, ARID1A, BRCA1, STAT3, NCOA1, PSMC5, SP1, UBC, ZFPM2, UBB, IRF4, MED1	190	644	13528	3.64845	6.30169e-07	7.87712e-08	5.50987e-07
GOTERM_BP_FAT	GO:0043067~regulation of programmed cell death	32	1.4767	2.8623e-07	XRCC5, MEF2C, HRAS, ITSN1, GLI3, TCF7L2, PTEN, AKT1, CUL2, PIK3CA, BCL6, ERCC2, APC, EGFR, OBSCN, ARHGEF2, ROCK1, BRAF, RELA, GRIN2A, TP53, BRCA2, IFI16, BRCA1, ATM, HDAC3, CDKN1B, PSMC5, UBC, RYR2, PSME3, UBB	190	812	13528	2.80591	0.000561427	1.51778e-05	0.000491019
GOTERM_BP_FAT	GO:0010941~regulation of cell death	32	1.4767	3.10288e-07	XRCC5, MEF2C, HRAS, ITSN1, GLI3, TCF7L2, PTEN, AKT1, CUL2, PIK3CA, BCL6, ERCC2, APC, EGFR, OBSCN, ARHGEF2, ROCK1, BRAF, RELA, GRIN2A, TP53, BRCA2, IFI16, BRCA1, ATM, HDAC3, CDKN1B, PSMC5, UBC, RYR2, PSME3, UBB	190	815	13528	2.79558	0.0006086	1.56097e-05	0.000532288
GOTERM_BP_FAT	GO:0045935~positive regulation of nucleobase, nucleoside, nucleotide and nucleic acid metabolic process	31	1.43055	2.6892e-09	MEF2C, HRAS, GLI2, TCF7L2, GLI3, GLI1, CTNNB1, TNKS, MAML3, ERCC2, EGR1, CCNH, RELA, CREBBP, TRIM28, FOXA1, SMAD4, TP53, MED12, LEF1, ARID1A, BRCA1, STAT3, NCOA1, PSMC5, SP1, UBC, ZFPM2, UBB, IRF4, MED1	190	624	13528	3.53718	5.2762e-06	3.76872e-07	4.61324e-06
GOTERM_BP_FAT	GO:0007155~cell adhesion	31	1.43055	3.70385e-08	DCHS2, L1CAM, DCHS1, CDH5, CTNNB1, FAT3, ROBO1, FAT2, COL6A3, ACAN, PCDHA12, LAMB1, COL11A1, CDH23, APC, FN1, EGFR, TNXB, ROCK1, PIK3CB, CNTN6, PCDH11X, HSPG2, LEF1, PCDH15, STAB2, ITGA4, PCDH18, VWF, DST, MUC16	190	700	13528	3.15314	7.26669e-05	3.30315e-06	6.35384e-05
GOTERM_BP_FAT	GO:0022610~biological adhesion	31	1.43055	3.82364e-08	DCHS2, L1CAM, DCHS1, CDH5, CTNNB1, FAT3, ROBO1, FAT2, COL6A3, ACAN, PCDHA12, LAMB1, COL11A1, CDH23, APC, FN1, EGFR, TNXB, ROCK1, PIK3CB, CNTN6, PCDH11X, HSPG2, LEF1, PCDH15, STAB2, ITGA4, PCDH18, VWF, DST, MUC16	190	701	13528	3.14864	7.5017e-05	3.26173e-06	6.55934e-05
GOTERM_BP_FAT	GO:0042981~regulation of apoptosis	31	1.43055	7.41313e-07	XRCC5, MEF2C, HRAS, ITSN1, GLI3, PTEN, TCF7L2, AKT1, CUL2, PIK3CA, BCL6, ERCC2, APC, EGFR, OBSCN, ARHGEF2, ROCK1, BRAF, RELA, GRIN2A, TP53, BRCA2, IFI16, BRCA1, ATM, HDAC3, CDKN1B, UBC, RYR2, PSME3, UBB	190	804	13528	2.74527	0.0014534	3.16181e-05	0.00127169
GOTERM_BP_FAT	GO:0010628~positive regulation of gene expression	30	1.3844	2.18933e-09	MEF2C, GLI2, TCF7L2, GLI3, GLI1, CTNNB1, MAML3, ERCC2, EGR1, CCNH, RELA, CREBBP, TRIM28, FOXA1, SMAD4, TP53, MED12, LEF1, ARID1A, BRCA1, STAT3, NCOA1, PSMC5, SP1, UBC, DNMT1, ZFPM2, UBB, IRF4, MED1	190	581	13528	3.67642	4.29546e-06	3.57956e-07	3.75573e-06
GOTERM_BP_FAT	GO:0010605~negative regulation of macromolecule metabolic process	30	1.3844	3.60368e-07	MEF2C, GLI2, GLI3, CTNNB1, SIN3B, GATAD2A, PSMD2, BCL6, EGR1, RELA, TRIM28, FOXA1, SMAD4, GRIN2A, TP53, LEF1, BRCA2, BRCA1, STAT3, HDAC3, CDKN1B, PSMC5, PSMA6, UBC, DNMT1, ZFPM2, PSME3, UBB, ZFHX3, NCOR1	190	734	13528	2.91008	0.000706793	1.64427e-05	0.000618199
GOTERM_BP_FAT	GO:0045941~positive regulation of transcription	29	1.33826	4.82496e-09	MEF2C, GLI2, TCF7L2, GLI3, GLI1, CTNNB1, MAML3, ERCC2, EGR1, CCNH, RELA, CREBBP, TRIM28, FOXA1, TP53, SMAD4, MED12, LEF1, ARID1A, BRCA1, STAT3, NCOA1, PSMC5, SP1, UBC, ZFPM2, UBB, IRF4, MED1	190	564	13528	3.66099	9.46654e-06	5.91661e-07	8.27708e-06
GOTERM_BP_FAT	GO:0007010~cytoskeleton organization	26	1.19982	1.95818e-09	TLN1, HRAS, TTN, CTNNB1, ACTG1, TUBGCP3, CEP250, MACF1, ANK3, BCL6, TNKS, DYNC1H1, ARHGEF2, TNXB, ROCK1, BRCA2, ESPL1, MYH6, CENPJ, BRCA1, HDAC3, MAP2, SPTA1, DST, NCOR1, MYH10	190	436	13528	4.24587	3.84194e-06	3.49268e-07	3.3592e-06
GOTERM_BP_FAT	GO:0045893~positive regulation of transcription, DNA-dependent	26	1.19982	1.20383e-08	MEF2C, GLI2, TCF7L2, GLI1, CTNNB1, MAML3, ERCC2, EGR1, CCNH, RELA, CREBBP, TRIM28, FOXA1, TP53, SMAD4, MED12, LEF1, ARID1A, STAT3, BRCA1, NCOA1, PSMC5, SP1, ZFPM2, IRF4, MED1	190	477	13528	3.88092	2.36189e-05	1.24311e-06	2.06513e-05
GOTERM_BP_FAT	GO:0051254~positive regulation of RNA metabolic process	26	1.19982	1.42139e-08	MEF2C, GLI2, TCF7L2, GLI1, CTNNB1, MAML3, ERCC2, EGR1, CCNH, RELA, CREBBP, TRIM28, FOXA1, TP53, SMAD4, MED12, LEF1, ARID1A, STAT3, BRCA1, NCOA1, PSMC5, SP1, ZFPM2, IRF4, MED1	190	481	13528	3.84865	2.78872e-05	1.39438e-06	2.43835e-05
GOTERM_BP_FAT	GO:0008104~protein localization	26	1.19982	0.000566631	TLN1, XPO4, NFKBIB, BET1, GLI3, CTNNB1, AKT1, APOB, CEP250, MACF1, ANK3, PIKFYVE, CEP290, TNKS, BCL6, NUP37, EGFR, ARHGEF2, RGPD3, LRP1B, HSPG2, TP53, GRIN2A, HERC2, NUP205, SPTBN1	190	882	13528	2.09887	0.671114	0.00922423	0.967601
GOTERM_BP_FAT	GO:0051276~chromosome organization	25	1.15367	7.18861e-08	XRCC5, KIFC1, KDM6A, CREBBP, TP53, BRCA2, ESPL1, ARID1A, TRRAP, TTN, ARID2, SMC2, HDAC3, CHD7, HIST1H4A, PRMT5, ASH1L, DNMT1, IRF4, CHD6, NCOR1, SRCAP, CHD4, CHD3, APC	190	485	13528	3.6701	0.000141031	4.86346e-06	0.000123318
GOTERM_BP_FAT	GO:0032989~cellular component morphogenesis	24	1.10752	7.55249e-09	EGFR, ARHGEF2, TRIM28, LEF1, L1CAM, MYH6, TTN, GLI2, CTNNB1, MYCBP2, ACTG1, MACF1, ANK3, ROBO1, UBC, BCL6, UBB, LAMB1, DST, MYH10, APC, FN1, CDH23, ERCC2	190	397	13528	4.30428	1.48179e-05	8.71646e-07	1.29561e-05
GOTERM_BP_FAT	GO:0042592~homeostatic process	24	1.10752	0.000327427	XRCC5, SCN1A, PIK3CB, FOXA1, CREBBP, GRIN2A, TP53, IRS1, TCF7L2, STAT3, CTNNB1, KDR, EPHA3, AKT1, APOB, SP1, GRIN2B, SP3, RHOT1, RYR2, CACNA1E, BCL6, ERCC2, APC	190	751	13528	2.27537	0.474033	0.00598684	0.560208
GOTERM_BP_FAT	GO:0006793~phosphorus metabolic process	24	1.10752	0.00909096	EGFR, CDK19, OBSCN, ROCK1, GNAI2, BRAF, PIK3CB, MET, TRIM28, PI4KB, TTN, PTEN, ATM, EPHA3, KDR, AKT1, STAT4, MAP2, CDK12, PIK3CA, SPTBN1, PRKACA, TNKS, MTOR	190	973	13528	1.75622	1	0.0710838	14.501
GOTERM_BP_FAT	GO:0006796~phosphate metabolic process	24	1.10752	0.00909096	EGFR, CDK19, OBSCN, ROCK1, GNAI2, BRAF, PIK3CB, MET, TRIM28, PI4KB, TTN, PTEN, ATM, EPHA3, KDR, AKT1, STAT4, MAP2, CDK12, PIK3CA, SPTBN1, PRKACA, TNKS, MTOR	190	973	13528	1.75622	1	0.0710838	14.501
GOTERM_BP_FAT	GO:0006928~cell motion	23	1.06138	8.09071e-07	TLN1, ROCK1, MET, DNAH3, L1CAM, ITGA4, GLI2, DNAH7, PTEN, STAT3, KDR, MYCBP2, ACTG1, APOB, MACF1, GAB2, ROBO1, ANK3, UBC, UBB, MYH10, APC, FN1	190	475	13528	3.44758	0.00158614	3.37738e-05	0.00138793
GOTERM_BP_FAT	GO:0045934~negative regulation of nucleobase, nucleoside, nucleotide and nucleic acid metabolic process	23	1.06138	2.78897e-06	EGR1, MEF2C, TRIM28, FOXA1, TP53, SMAD4, LEF1, BRCA2, GLI2, GLI3, BRCA1, STAT3, CTNNB1, HDAC3, SIN3B, PSMC5, CDKN1B, GATAD2A, DNMT1, ZFPM2, BCL6, ZFHX3, NCOR1	190	512	13528	3.19844	0.00545703	0.000101328	0.00478429
GOTERM_BP_FAT	GO:0051172~negative regulation of nitrogen compound metabolic process	23	1.06138	3.47535e-06	EGR1, MEF2C, TRIM28, FOXA1, TP53, SMAD4, LEF1, BRCA2, GLI2, GLI3, BRCA1, STAT3, CTNNB1, HDAC3, SIN3B, PSMC5, CDKN1B, GATAD2A, DNMT1, ZFPM2, BCL6, ZFHX3, NCOR1	190	519	13528	3.1553	0.00679546	0.000119618	0.00596169
GOTERM_BP_FAT	GO:0010558~negative regulation of macromolecule biosynthetic process	23	1.06138	8.04458e-06	EGR1, MEF2C, TRIM28, FOXA1, TP53, SMAD4, LEF1, BRCA2, GLI2, GLI3, BRCA1, STAT3, CTNNB1, HDAC3, SIN3B, PSMC5, CDKN1B, GATAD2A, DNMT1, ZFPM2, BCL6, ZFHX3, NCOR1	190	547	13528	2.99378	0.0156596	0.000250501	0.0137993
GOTERM_BP_FAT	GO:0031327~negative regulation of cellular biosynthetic process	23	1.06138	1.1961e-05	EGR1, MEF2C, TRIM28, FOXA1, TP53, SMAD4, LEF1, BRCA2, GLI2, GLI3, BRCA1, STAT3, CTNNB1, HDAC3, SIN3B, PSMC5, CDKN1B, GATAD2A, DNMT1, ZFPM2, BCL6, ZFHX3, NCOR1	190	561	13528	2.91907	0.0231944	0.000360975	0.0205167
GOTERM_BP_FAT	GO:0009890~negative regulation of biosynthetic process	23	1.06138	1.66137e-05	EGR1, MEF2C, TRIM28, FOXA1, TP53, SMAD4, LEF1, BRCA2, GLI2, GLI3, BRCA1, STAT3, CTNNB1, HDAC3, SIN3B, PSMC5, CDKN1B, GATAD2A, DNMT1, ZFPM2, BCL6, ZFHX3, NCOR1	190	573	13528	2.85794	0.0320707	0.000486393	0.0284964
GOTERM_BP_FAT	GO:0043933~macromolecular complex subunit organization	23	1.06138	0.000378973	HRAS, BRAF, CCNH, CREBBP, TP53, MED12, SMAD4, ARID1A, TTN, IRS1, CENPJ, CTNNB1, VWF, APOB, HIST1H4A, FGA, NUP205, PRMT5, TCEB2, ERCC2, TAF1L, MED1, APC	190	710	13528	2.30648	0.524642	0.00667748	0.648131
GOTERM_BP_FAT	GO:0042127~regulation of cell proliferation	23	1.06138	0.00147344	EGFR, HRAS, ARHGEF2, GNAI2, RELA, TP53, SMAD4, BRCA2, GLI2, PTEN, GLI3, IRS1, BRCA1, CDH5, GLI1, CTNNB1, KDR, CUL2, CDKN1B, BCL6, MTOR, LAMB1, APC	190	787	13528	2.08081	0.944592	0.0183741	2.49778
GOTERM_BP_FAT	GO:0016310~phosphorylation	23	1.06138	0.00181148	EGFR, CDK19, OBSCN, ROCK1, GNAI2, BRAF, PIK3CB, MET, TRIM28, PI4KB, TTN, ATM, EPHA3, KDR, AKT1, STAT4, MAP2, CDK12, PIK3CA, SPTBN1, PRKACA, TNKS, MTOR	190	800	13528	2.047	0.971486	0.021329	3.06249
GOTERM_BP_FAT	GO:0045944~positive regulation of transcription from RNA polymerase II promoter	22	1.01523	5.30334e-08	EGR1, MEF2C, CCNH, RELA, CREBBP, FOXA1, TP53, MED12, SMAD4, LEF1, GLI2, TCF7L2, STAT3, GLI1, CTNNB1, NCOA1, SP1, ZFPM2, MAML3, IRF4, ERCC2, MED1	190	371	13528	4.2221	0.000104046	4.16205e-06	9.09772e-05
GOTERM_BP_FAT	GO:0016481~negative regulation of transcription	22	1.01523	1.78191e-06	EGR1, MEF2C, TRIM28, FOXA1, TP53, SMAD4, LEF1, GLI2, GLI3, BRCA1, STAT3, CTNNB1, HDAC3, SIN3B, PSMC5, CDKN1B, GATAD2A, DNMT1, ZFPM2, BCL6, ZFHX3, NCOR1	190	459	13528	3.41264	0.00349	6.85487e-05	0.00305676
GOTERM_BP_FAT	GO:0010629~negative regulation of gene expression	22	1.01523	7.66629e-06	EGR1, MEF2C, TRIM28, FOXA1, TP53, SMAD4, LEF1, GLI2, GLI3, BRCA1, STAT3, CTNNB1, HDAC3, SIN3B, PSMC5, CDKN1B, GATAD2A, DNMT1, ZFPM2, BCL6, ZFHX3, NCOR1	190	504	13528	3.10794	0.0149288	0.000242573	0.0131505
GOTERM_BP_FAT	GO:0065003~macromolecular complex assembly	22	1.01523	0.000403476	HRAS, BRAF, CCNH, CREBBP, TP53, MED12, SMAD4, TTN, IRS1, CENPJ, CTNNB1, VWF, APOB, HIST1H4A, FGA, NUP205, PRMT5, TCEB2, ERCC2, TAF1L, MED1, APC	190	665	13528	2.35549	0.546962	0.00692137	0.6899
GOTERM_BP_FAT	GO:0006468~protein amino acid phosphorylation	22	1.01523	0.000419786	EGFR, CDK19, OBSCN, ROCK1, GNAI2, BRAF, PIK3CB, MET, TRIM28, TTN, ATM, EPHA3, KDR, AKT1, STAT4, MAP2, CDK12, PIK3CA, SPTBN1, PRKACA, TNKS, MTOR	190	667	13528	2.34843	0.561236	0.00713782	0.717693
GOTERM_BP_FAT	GO:0009057~macromolecule catabolic process	22	1.01523	0.00300613	HECW1, CCNH, RELA, UBR4, HERC2, PSMA8, BRCA1, ATM, MYCBP2, AKT1, CUL2, APOB, PSMC5, PSMA6, UBC, PSMD2, TCEB2, PSME3, UBB, MTOR, ERCC2, SPOP	190	781	13528	2.00563	0.997279	0.0306107	5.03358
GOTERM_BP_FAT	GO:0043069~negative regulation of programmed cell death	21	0.969082	1.45276e-07	EGFR, XRCC5, MEF2C, HRAS, ROCK1, BRAF, RELA, TP53, ITSN1, PTEN, TCF7L2, ATM, AKT1, HDAC3, PSMC5, UBC, PIK3CA, BCL6, UBB, ERCC2, APC	190	359	13528	4.1649	0.00028499	8.63726e-06	0.000249216
GOTERM_BP_FAT	GO:0060548~negative regulation of cell death	21	0.969082	1.5271e-07	EGFR, XRCC5, MEF2C, HRAS, ROCK1, BRAF, RELA, TP53, ITSN1, PTEN, TCF7L2, ATM, AKT1, HDAC3, PSMC5, UBC, PIK3CA, BCL6, UBB, ERCC2, APC	190	360	13528	4.15333	0.000299572	8.81222e-06	0.000261969
GOTERM_BP_FAT	GO:0030182~neuron differentiation	21	0.969082	3.28735e-06	EGFR, FOXA1, SMAD4, L1CAM, GLI2, PTEN, GLI3, STAT3, MYCBP2, MACF1, ROBO1, ANK3, MAP2, UBC, CEP290, UBB, LAMB1, DST, MYH10, APC, CDH23	190	438	13528	3.4137	0.00642903	0.000115168	0.0056392
GOTERM_BP_FAT	GO:0008219~cell death	21	0.969082	0.00256727	MEF2C, OBSCN, HRAS, ARHGEF2, ROCK1, TP53, ESPL1, L1CAM, ITSN1, PTEN, BRCA1, ATM, CTNNB1, AKT1, SYNE1, CDKN1B, UBC, RHOT1, PSME3, UBB, ERCC2	190	719	13528	2.07955	0.993549	0.0276303	4.31392
GOTERM_BP_FAT	GO:0016265~death	21	0.969082	0.0027795	MEF2C, OBSCN, HRAS, ARHGEF2, ROCK1, TP53, ESPL1, L1CAM, ITSN1, PTEN, BRCA1, ATM, CTNNB1, AKT1, SYNE1, CDKN1B, UBC, RHOT1, PSME3, UBB, ERCC2	190	724	13528	2.06519	0.995751	0.0290873	4.66258
GOTERM_BP_FAT	GO:0033043~regulation of organelle organization	20	0.922935	1.88665e-10	ARHGEF2, ESPL1, HERC2, BRCA1, ATM, CTNNB1, MYCBP2, CDKN1B, MACF1, NEB, CEP250, PRMT5, MAP2, DNMT1, SPTBN1, TNKS, SPTA1, MTOR, DST, APC	190	217	13528	6.56221	3.70161e-07	5.28801e-08	3.23649e-07
GOTERM_BP_FAT	GO:0007017~microtubule-based process	20	0.922935	2.53565e-09	KIFC1, DNAH3, BRCA2, ESPL1, KIF16B, DNAH7, CENPJ, BRCA1, CTNNB1, TUBGCP3, HDAC3, KIF1B, MACF1, CEP250, MAP2, RHOT1, TNKS, DYNC1H1, NCOR1, DST	190	253	13528	5.62846	4.97493e-06	3.82688e-07	4.34983e-06
GOTERM_BP_FAT	GO:0048598~embryonic morphogenesis	20	0.922935	5.88527e-08	TP53, HSPG2, SMAD4, LEF1, GLI2, TCF7L2, GLI3, GLI1, CTNNB1, CHD7, DKK1, MACF1, SP1, SP3, CEP290, PRKACA, COL11A1, EXT2, CDH23, MED1	190	307	13528	4.63844	0.000115462	4.27662e-06	0.00010096
GOTERM_BP_FAT	GO:0043009~chordate embryonic development	20	0.922935	1.92524e-07	TP53, HSPG2, LEF1, BRCA2, MYH6, GLI2, TCF7L2, GLI3, BRCA1, ATM, APOB, CHD7, GRIN2B, SP1, SP3, ZFPM2, COL11A1, MYH10, ERCC2, MED1	190	331	13528	4.30211	0.000377661	1.07923e-05	0.000330269
GOTERM_BP_FAT	GO:0009792~embryonic development ending in birth or egg hatching	20	0.922935	2.20411e-07	TP53, HSPG2, LEF1, BRCA2, MYH6, GLI2, TCF7L2, GLI3, BRCA1, ATM, APOB, CHD7, GRIN2B, SP1, SP3, ZFPM2, COL11A1, MYH10, ERCC2, MED1	190	334	13528	4.26347	0.000432354	1.20124e-05	0.000378108
GOTERM_BP_FAT	GO:0043066~negative regulation of apoptosis	20	0.922935	5.37981e-07	EGFR, XRCC5, MEF2C, HRAS, ROCK1, BRAF, RELA, TP53, ITSN1, PTEN, TCF7L2, ATM, AKT1, HDAC3, UBC, PIK3CA, BCL6, UBB, APC, ERCC2	190	354	13528	4.0226	0.00105496	2.39888e-05	0.000922885
GOTERM_BP_FAT	GO:0000902~cell morphogenesis	20	0.922935	5.86137e-07	EGFR, ARHGEF2, TRIM28, LEF1, L1CAM, GLI2, CTNNB1, MYCBP2, MACF1, ANK3, ROBO1, UBC, BCL6, UBB, LAMB1, DST, MYH10, APC, FN1, CDH23	190	356	13528	4	0.00114934	2.55553e-05	0.0010055
GOTERM_BP_FAT	GO:0030030~cell projection organization	20	0.922935	9.65137e-07	EGFR, ROCK1, L1CAM, GLI2, PTEN, MYCBP2, AKT1, MACF1, ANK3, ROBO1, MAP2, UBC, CEP290, UBB, MTOR, LAMB1, DST, MYH10, APC, CDH23	190	368	13528	3.86957	0.00189181	3.86441e-05	0.00165565
GOTERM_BP_FAT	GO:0000278~mitotic cell cycle	20	0.922935	1.04761e-06	EGFR, KIFC1, ARHGEF2, ESPL1, TTN, SMC2, AKT1, CUL2, PSMC5, CDKN1B, PSMA6, CEP250, UBC, PSMD2, PSME3, TNKS, NUP37, UBB, DYNC1H1, APC	190	370	13528	3.84865	0.0020533	4.11074e-05	0.00179713
GOTERM_BP_FAT	GO:0046907~intracellular transport	20	0.922935	0.00213181	ARHGEF2, RGPD3, TP53, BET1, MYH4, MYH6, HERC2, GLI3, AKT1, KIF1B, MACF1, NUP205, PIKFYVE, RHOT1, RYR2, SPTBN1, BCL6, DST, HSPA8, MYH10	190	657	13528	2.16743	0.984809	0.0240495	3.59475
GOTERM_BP_FAT	GO:0044265~cellular macromolecule catabolic process	20	0.922935	0.00619487	HECW1, CCNH, RELA, UBR4, HERC2, PSMA8, BRCA1, ATM, MYCBP2, CUL2, APOB, PSMC5, PSMA6, UBC, PSMD2, TCEB2, PSME3, UBB, ERCC2, SPOP	190	725	13528	1.96414	0.999995	0.0543921	10.1116
GOTERM_BP_FAT	GO:0016337~cell-cell adhesion	19	0.876788	6.06257e-08	EGFR, DCHS2, ROCK1, PIK3CB, PCDH11X, L1CAM, PCDH15, ITGA4, DCHS1, CDH5, PCDH18, CTNNB1, FAT3, ROBO1, FAT2, ACAN, PCDHA12, COL11A1, CDH23	190	276	13528	4.90145	0.000118941	4.24812e-06	0.000104001
GOTERM_BP_FAT	GO:0051726~regulation of cell cycle	19	0.876788	9.0432e-07	EGFR, TP53, BRCA2, ESPL1, TRRAP, HERC2, PTEN, BRCA1, ATM, MYCBP2, AKT1, HDAC3, CDKN1B, MDC1, PRMT5, BCL6, HSPA8, ERCC2, APC	190	331	13528	4.08701	0.0017727	3.69634e-05	0.00155132
GOTERM_BP_FAT	GO:0045892~negative regulation of transcription, DNA-dependent	19	0.876788	2.54783e-06	MEF2C, EGR1, TRIM28, FOXA1, TP53, SMAD4, LEF1, GLI2, STAT3, CTNNB1, HDAC3, SIN3B, CDKN1B, GATAD2A, DNMT1, ZFPM2, BCL6, ZFHX3, NCOR1	190	356	13528	3.8	0.00498637	9.43133e-05	0.00437063
GOTERM_BP_FAT	GO:0051253~negative regulation of RNA metabolic process	19	0.876788	3.22242e-06	MEF2C, EGR1, TRIM28, FOXA1, TP53, SMAD4, LEF1, GLI2, STAT3, CTNNB1, HDAC3, SIN3B, CDKN1B, GATAD2A, DNMT1, ZFPM2, BCL6, ZFHX3, NCOR1	190	362	13528	3.73702	0.00630245	0.000114946	0.00552781
GOTERM_BP_FAT	GO:0022403~cell cycle phase	19	0.876788	2.02246e-05	EGFR, KIFC1, ARHGEF2, BRCA2, ESPL1, TTN, SMC2, ATM, AKT1, CUL2, HDAC3, CDKN1B, TOP3A, TNKS, NUP37, DYNC1H1, NCOR1, APC, TAF1L	190	414	13528	3.26763	0.038904	0.000558731	0.034689
GOTERM_BP_FAT	GO:0043065~positive regulation of apoptosis	19	0.876788	3.34005e-05	OBSCN, ARHGEF2, GRIN2A, TP53, BRCA2, IFI16, ITSN1, PTEN, BRCA1, ATM, AKT1, CUL2, CDKN1B, UBC, RYR2, BCL6, UBB, APC, ERCC2	190	430	13528	3.14605	0.0634317	0.000885187	0.057282
GOTERM_BP_FAT	GO:0043068~positive regulation of programmed cell death	19	0.876788	3.65865e-05	OBSCN, ARHGEF2, GRIN2A, TP53, BRCA2, IFI16, ITSN1, PTEN, BRCA1, ATM, AKT1, CUL2, CDKN1B, UBC, RYR2, BCL6, UBB, APC, ERCC2	190	433	13528	3.12425	0.0692681	0.000956663	0.0627445
GOTERM_BP_FAT	GO:0010942~positive regulation of cell death	19	0.876788	3.88582e-05	OBSCN, ARHGEF2, GRIN2A, TP53, BRCA2, IFI16, ITSN1, PTEN, BRCA1, ATM, AKT1, CUL2, CDKN1B, UBC, RYR2, BCL6, UBB, APC, ERCC2	190	435	13528	3.10989	0.0734073	0.00100267	0.0666391
GOTERM_BP_FAT	GO:0006461~protein complex assembly	19	0.876788	0.000255242	HRAS, BRAF, CCNH, CREBBP, TP53, MED12, SMAD4, TTN, IRS1, CENPJ, CTNNB1, VWF, FGA, NUP205, TCEB2, ERCC2, TAF1L, APC, MED1	190	505	13528	2.67881	0.393984	0.00480428	0.436958
GOTERM_BP_FAT	GO:0070271~protein complex biogenesis	19	0.876788	0.000255242	HRAS, BRAF, CCNH, CREBBP, TP53, MED12, SMAD4, TTN, IRS1, CENPJ, CTNNB1, VWF, FGA, NUP205, TCEB2, ERCC2, TAF1L, APC, MED1	190	505	13528	2.67881	0.393984	0.00480428	0.436958
GOTERM_BP_FAT	GO:0012501~programmed cell death	19	0.876788	0.00228246	MEF2C, OBSCN, HRAS, ARHGEF2, ROCK1, TP53, ESPL1, ITSN1, PTEN, ATM, BRCA1, CTNNB1, AKT1, CDKN1B, UBC, RHOT1, PSME3, UBB, ERCC2	190	611	13528	2.21408	0.988704	0.0252935	3.84413
GOTERM_BP_FAT	GO:0010033~response to organic substance	19	0.876788	0.0122335	EGFR, EGR1, RELA, GRIN2A, LEF1, BRCA2, PTEN, IRS1, BRCA1, STAT3, CTNNB1, EPHA3, AKT1, APOB, GRIN2B, RYR2, PRKACA, MTOR, HSPA8	190	721	13528	1.87628	1	0.0910408	19.0352
GOTERM_BP_FAT	GO:0030097~hemopoiesis	18	0.830641	3.38825e-08	EGR1, XRCC5, ZNF160, TP53, BRCA2, ITGA4, IFI16, CTNNB1, KDR, CHD7, SP1, SP3, BCL6, SPTA1, IRF4, APC, MED1, ERCC2	190	236	13528	5.43051	6.64752e-05	3.16559e-06	5.81243e-05
GOTERM_BP_FAT	GO:0048534~hemopoietic or lymphoid organ development	18	0.830641	1.38576e-07	EGR1, XRCC5, ZNF160, TP53, BRCA2, ITGA4, IFI16, CTNNB1, KDR, CHD7, SP1, SP3, BCL6, SPTA1, IRF4, APC, MED1, ERCC2	190	260	13528	4.92923	0.000271848	8.77046e-06	0.000237722
GOTERM_BP_FAT	GO:0002520~immune system development	18	0.830641	3.24878e-07	EGR1, XRCC5, ZNF160, TP53, BRCA2, ITGA4, IFI16, CTNNB1, KDR, CHD7, SP1, SP3, BCL6, SPTA1, IRF4, APC, MED1, ERCC2	190	276	13528	4.64348	0.000637209	1.55465e-05	0.000557318
GOTERM_BP_FAT	GO:0006915~apoptosis	18	0.830641	0.00461122	MEF2C, OBSCN, HRAS, ARHGEF2, ROCK1, TP53, ESPL1, ITSN1, PTEN, ATM, BRCA1, CTNNB1, AKT1, UBC, RHOT1, PSME3, UBB, ERCC2	190	602	13528	2.1289	0.999885	0.0443281	7.62252
GOTERM_BP_FAT	GO:0030163~protein catabolic process	18	0.830641	0.00634835	HECW1, RELA, UBR4, HERC2, PSMA8, BRCA1, MYCBP2, AKT1, CUL2, PSMC5, PSMA6, UBC, PSMD2, TCEB2, PSME3, UBB, MTOR, SPOP	190	622	13528	2.06045	0.999996	0.0552134	10.3495
GOTERM_BP_FAT	GO:0045184~establishment of protein localization	18	0.830641	0.0410236	ARHGEF2, XPO4, RGPD3, LRP1B, TP53, BET1, HERC2, GLI3, AKT1, APOB, MACF1, ANK3, NUP205, CEP290, SPTBN1, BCL6, TNKS, NUP37	190	769	13528	1.66658	1	0.219871	51.256
GOTERM_BP_FAT	GO:0000904~cell morphogenesis involved in differentiation	17	0.784495	3.14093e-07	TRIM28, LEF1, L1CAM, GLI2, CTNNB1, MYCBP2, MACF1, ANK3, ROBO1, UBC, UBB, LAMB1, DST, MYH10, APC, FN1, CDH23	190	244	13528	4.96066	0.000616062	1.54062e-05	0.000538816
GOTERM_BP_FAT	GO:0048666~neuron development	17	0.784495	2.20961e-05	EGFR, L1CAM, GLI2, PTEN, MYCBP2, MACF1, ANK3, ROBO1, MAP2, UBC, CEP290, UBB, LAMB1, DST, MYH10, APC, CDH23	190	339	13528	3.5705	0.0424267	0.000601943	0.0378984
GOTERM_BP_FAT	GO:0006325~chromatin organization	17	0.784495	8.14339e-05	KDM6A, CREBBP, ARID1A, TRRAP, ARID2, HDAC3, CHD7, HIST1H4A, PRMT5, ASH1L, DNMT1, IRF4, CHD6, SRCAP, NCOR1, CHD4, CHD3	190	378	13528	3.20212	0.147669	0.00199525	0.139606
GOTERM_BP_FAT	GO:0044093~positive regulation of molecular function	17	0.784495	0.00809708	EGFR, GNAI2, PIK3CB, RELA, MET, TP53, IRS1, AKT1, PSMC5, PSMA6, UBC, PSMD2, PSME3, PRKACA, UBB, IRF4, ERCC2	190	586	13528	2.06553	1	0.0658957	13.0179
GOTERM_BP_FAT	GO:0015031~protein transport	17	0.784495	0.0677019	ARHGEF2, XPO4, RGPD3, LRP1B, TP53, BET1, HERC2, GLI3, AKT1, APOB, MACF1, NUP205, CEP290, SPTBN1, BCL6, TNKS, NUP37	190	762	13528	1.58845	1	0.311156	69.9585
GOTERM_BP_FAT	GO:0016568~chromatin modification	16	0.738348	7.01683e-06	KDM6A, CREBBP, ARID1A, TRRAP, ARID2, HDAC3, CHD7, PRMT5, ASH1L, DNMT1, IRF4, CHD6, SRCAP, NCOR1, CHD4, CHD3	190	274	13528	4.15766	0.0136727	0.000225664	0.0120365
GOTERM_BP_FAT	GO:0008283~cell proliferation	16	0.738348	0.00120008	EGFR, XRCC5, GNAI2, CREBBP, MET, TP53, BRCA2, IFI16, GLI2, PTEN, TCF7L2, CTNNB1, STAT4, PRMT5, MYH10, ERCC2	190	436	13528	2.61284	0.905198	0.0160073	2.03886
GOTERM_BP_FAT	GO:0051603~proteolysis involved in cellular protein catabolic process	16	0.738348	0.0211551	HECW1, RELA, UBR4, HERC2, PSMA8, BRCA1, MYCBP2, CUL2, PSMC5, PSMA6, UBC, PSMD2, TCEB2, PSME3, UBB, SPOP	190	600	13528	1.89867	1	0.137325	30.7054
GOTERM_BP_FAT	GO:0044257~cellular protein catabolic process	16	0.738348	0.0220074	HECW1, RELA, UBR4, HERC2, PSMA8, BRCA1, MYCBP2, CUL2, PSMC5, PSMA6, UBC, PSMD2, TCEB2, PSME3, UBB, SPOP	190	603	13528	1.88922	1	0.141122	31.7332
GOTERM_BP_FAT	GO:0007507~heart development	15	0.692201	1.93195e-06	FBN1, HSPG2, ITGA4, MYH6, GLI2, TTN, PTEN, GLI3, ATM, CTNNB1, CHD7, ZFPM2, COL11A1, MYH10, MED1	190	215	13528	4.96744	0.00378332	7.28914e-05	0.00331415
GOTERM_BP_FAT	GO:0007423~sensory organ development	15	0.692201	4.04309e-06	EGFR, GLI3, STAT3, CTNNB1, CHD7, CDKN1B, GRIN2B, SP1, SP3, CEP290, COL11A1, MYH10, APC, CDH23, MED1	190	229	13528	4.66376	0.00790117	0.000136759	0.00693557
GOTERM_BP_FAT	GO:0031175~neuron projection development	15	0.692201	1.43811e-05	EGFR, L1CAM, GLI2, PTEN, MYCBP2, MACF1, ANK3, ROBO1, MAP2, UBC, UBB, LAMB1, DST, MYH10, APC	190	256	13528	4.17187	0.0278216	0.000427423	0.0246675
GOTERM_BP_FAT	GO:0000122~negative regulation of transcription from RNA polymerase II promoter	15	0.692201	2.22102e-05	MEF2C, EGR1, TRIM28, FOXA1, TP53, LEF1, GLI2, STAT3, CTNNB1, HDAC3, DNMT1, ZFPM2, BCL6, ZFHX3, NCOR1	190	266	13528	4.01504	0.0426411	0.000596767	0.0380942
GOTERM_BP_FAT	GO:0006917~induction of apoptosis	15	0.692201	0.000160613	OBSCN, ARHGEF2, TP53, BRCA2, IFI16, ITSN1, PTEN, ATM, BRCA1, CUL2, CDKN1B, UBC, RYR2, UBB, ERCC2	190	320	13528	3.3375	0.270319	0.00341965	0.275169
GOTERM_BP_FAT	GO:0012502~induction of programmed cell death	15	0.692201	0.000167157	OBSCN, ARHGEF2, TP53, BRCA2, IFI16, ITSN1, PTEN, ATM, BRCA1, CUL2, CDKN1B, UBC, RYR2, UBB, ERCC2	190	321	13528	3.3271	0.27963	0.00352056	0.286366
GOTERM_BP_FAT	GO:0000279~M phase	15	0.692201	0.000216606	KIFC1, ARHGEF2, BRCA2, ESPL1, TTN, SMC2, ATM, HDAC3, TOP3A, TNKS, NUP37, DYNC1H1, NCOR1, APC, TAF1L	190	329	13528	3.2462	0.346248	0.00419935	0.370932
GOTERM_BP_FAT	GO:0019941~modification-dependent protein catabolic process	15	0.692201	0.0305918	HECW1, UBR4, HERC2, PSMA8, BRCA1, MYCBP2, CUL2, PSMC5, PSMA6, UBC, PSMD2, TCEB2, PSME3, UBB, SPOP	190	574	13528	1.86063	1	0.181157	41.3151
GOTERM_BP_FAT	GO:0043632~modification-dependent macromolecule catabolic process	15	0.692201	0.0305918	HECW1, UBR4, HERC2, PSMA8, BRCA1, MYCBP2, CUL2, PSMC5, PSMA6, UBC, PSMD2, TCEB2, PSME3, UBB, SPOP	190	574	13528	1.86063	1	0.181157	41.3151
GOTERM_BP_FAT	GO:0051493~regulation of cytoskeleton organization	14	0.646054	5.51866e-08	ARHGEF2, BRCA1, MYCBP2, CTNNB1, CDKN1B, CEP250, NEB, MACF1, MAP2, SPTBN1, SPTA1, MTOR, DST, APC	190	136	13528	7.32941	0.00010827	4.16446e-06	9.46709e-05
GOTERM_BP_FAT	GO:0000226~microtubule cytoskeleton organization	14	0.646054	1.38886e-07	BRCA2, ESPL1, CENPJ, BRCA1, CTNNB1, TUBGCP3, HDAC3, CEP250, MACF1, MAP2, TNKS, DYNC1H1, NCOR1, DST	190	147	13528	6.78095	0.000272456	8.51539e-06	0.000238254
GOTERM_BP_FAT	GO:0001501~skeletal system development	14	0.646054	0.000542536	EGFR, CHD7, SP1, SP3, FBN1, ACAN, HSPG2, GLI2, EXT2, COL11A1, GLI3, GLI1, CTNNB1, ERCC2	190	319	13528	3.12476	0.655184	0.00890752	0.926636
GOTERM_BP_FAT	GO:0006259~DNA metabolic process	14	0.646054	0.0254199	XRCC5, ESCO1, SSRP1, CCNH, TP53, BRCA2, ATM, BRCA1, MDC1, TOP3A, GATAD2A, DNMT1, MED1, ERCC2	190	506	13528	1.96996	1	0.157389	35.7064
GOTERM_BP_FAT	GO:0048878~chemical homeostasis	14	0.646054	0.0276267	SCN1A, PIK3CB, FOXA1, TP53, GRIN2A, TCF7L2, IRS1, STAT3, KDR, APOB, GRIN2B, RYR2, CACNA1E, ERCC2	190	512	13528	1.94687	1	0.167926	38.1586
GOTERM_BP_FAT	GO:0043085~positive regulation of catalytic activity	14	0.646054	0.0307843	EGFR, GNAI2, PIK3CB, MET, TP53, IRS1, AKT1, PSMC5, PSMA6, PSMD2, UBC, PSME3, PRKACA, UBB	190	520	13528	1.91692	1	0.181131	41.5147
GOTERM_BP_FAT	GO:0007156~homophilic cell adhesion	13	0.599908	2.90574e-07	DCHS2, PIK3CB, PCDH11X, L1CAM, PCDH15, DCHS1, CDH5, PCDH18, FAT3, ROBO1, FAT2, PCDHA12, CDH23	190	131	13528	7.06565	0.000569945	1.50027e-05	0.00049847
GOTERM_BP_FAT	GO:0048568~embryonic organ development	13	0.599908	5.2627e-06	HSPG2, GLI2, TCF7L2, GLI3, GLI1, CHD7, SP1, SP3, CEP290, ZFPM2, COL11A1, MED1, CDH23	190	172	13528	5.3814	0.0102723	0.000174992	0.00902761
GOTERM_BP_FAT	GO:0001701~in utero embryonic development	13	0.599908	6.66626e-06	TP53, BRCA2, MYH6, GLI3, APOB, CHD7, GRIN2B, SP1, SP3, ZFPM2, MYH10, MED1, ERCC2	190	176	13528	5.25909	0.0129941	0.000217964	0.0114351
GOTERM_BP_FAT	GO:0030029~actin filament-based process	13	0.599908	0.000146531	ACTG1, HRAS, ARHGEF2, TLN1, TNXB, ROCK1, MYH4, BCL6, SPTA1, MYH6, TTN, DST, MYH10	190	241	13528	3.84066	0.249874	0.00318951	0.251072
GOTERM_BP_FAT	GO:0001568~blood vessel development	13	0.599908	0.000170242	AKT1, HDAC3, APOB, CHD7, ROBO1, ZFPM2, STAB2, ITGA4, TCF7L2, PTEN, CDH5, CTNNB1, KDR	190	245	13528	3.77796	0.283978	0.00351008	0.291645
GOTERM_BP_FAT	GO:0001944~vasculature development	13	0.599908	0.000213862	AKT1, HDAC3, APOB, CHD7, ROBO1, ZFPM2, STAB2, ITGA4, TCF7L2, PTEN, CDH5, CTNNB1, KDR	190	251	13528	3.68765	0.342718	0.00418763	0.366241
GOTERM_BP_FAT	GO:0001775~cell activation	13	0.599908	0.000714429	EGR1, EGFR, PIK3CB, TP53, ITGA4, CTNNB1, VWF, CHD7, FGA, SP3, BCL6, IRF4, APC	190	287	13528	3.22509	0.753948	0.010895	1.21853
GOTERM_BP_FAT	GO:0051301~cell division	13	0.599908	0.000910471	CDK19, KIFC1, ARHGEF2, ROCK1, PIK3CB, BRCA2, ESPL1, SMC2, CENPJ, NUP37, MYH10, APC, ERCC2	190	295	13528	3.13763	0.832565	0.0133474	1.55045
GOTERM_BP_FAT	GO:0048870~cell motility	13	0.599908	0.00127919	ROCK1, MET, DNAH3, ITGA4, DNAH7, PTEN, KDR, APOB, GAB2, ROBO1, MYH10, APC, FN1	190	307	13528	3.01498	0.918843	0.0164941	2.17188
GOTERM_BP_FAT	GO:0051674~localization of cell	13	0.599908	0.00127919	ROCK1, MET, DNAH3, ITGA4, DNAH7, PTEN, KDR, APOB, GAB2, ROBO1, MYH10, APC, FN1	190	307	13528	3.01498	0.918843	0.0164941	2.17188
GOTERM_BP_FAT	GO:0009628~response to abiotic stimulus	13	0.599908	0.00559664	EGFR, AKT1, RP1, HRAS, GRIN2B, RELA, TP53, GRIN2A, BRCA2, COL11A1, ATM, BRCA1, ERCC2	190	368	13528	2.51522	0.999983	0.050615	9.17889
GOTERM_BP_FAT	GO:0006974~response to DNA damage stimulus	13	0.599908	0.00622004	XRCC5, ESCO1, SSRP1, CCNH, TP53, BRCA2, IFI16, ATM, BRCA1, MDC1, BCL6, APC, ERCC2	190	373	13528	2.4815	0.999995	0.0543652	10.1507
GOTERM_BP_FAT	GO:0034613~cellular protein localization	13	0.599908	0.0128462	EGFR, AKT1, ARHGEF2, MACF1, NUP205, PIKFYVE, TP53, SPTBN1, TNKS, BCL6, HERC2, GLI3, CTNNB1	190	411	13528	2.25207	1	0.0943405	19.8925
GOTERM_BP_FAT	GO:0070727~cellular macromolecule localization	13	0.599908	0.0135393	EGFR, AKT1, ARHGEF2, MACF1, NUP205, PIKFYVE, TP53, SPTBN1, TNKS, BCL6, HERC2, GLI3, CTNNB1	190	414	13528	2.23575	1	0.098473	20.8519
GOTERM_BP_FAT	GO:0042325~regulation of phosphorylation	13	0.599908	0.0306542	EGFR, GNAI2, PIK3CB, MET, SMAD4, TTN, PTEN, IRS1, AKT1, CDKN1B, PRKACA, MTOR, APC	190	466	13528	1.98627	1	0.180961	41.3799
GOTERM_BP_FAT	GO:0007610~behavior	13	0.599908	0.0319759	EGR1, HRAS, SCN1A, CHD7, GRIN2B, ROBO1, PIK3CB, MET, GRIN2A, PLCB1, PTEN, STAT3, CDH23	190	469	13528	1.97356	1	0.18537	42.736
GOTERM_BP_FAT	GO:0019220~regulation of phosphate metabolic process	13	0.599908	0.0397249	EGFR, GNAI2, PIK3CB, MET, SMAD4, TTN, PTEN, IRS1, AKT1, CDKN1B, PRKACA, MTOR, APC	190	485	13528	1.90845	1	0.215896	50.1112
GOTERM_BP_FAT	GO:0051174~regulation of phosphorus metabolic process	13	0.599908	0.0397249	EGFR, GNAI2, PIK3CB, MET, SMAD4, TTN, PTEN, IRS1, AKT1, CDKN1B, PRKACA, MTOR, APC	190	485	13528	1.90845	1	0.215896	50.1112
GOTERM_BP_FAT	GO:0032504~multicellular organism reproduction	13	0.599908	0.0407791	EGFR, AKT1, APOB, SP1, SP3, MET, BRCA2, BCL6, HERC2, MTOR, ATM, KDR, GLI1	190	487	13528	1.90062	1	0.219275	51.0424
GOTERM_BP_FAT	GO:0048609~reproductive process in a multicellular organism	13	0.599908	0.0407791	EGFR, AKT1, APOB, SP1, SP3, MET, BRCA2, BCL6, HERC2, MTOR, ATM, KDR, GLI1	190	487	13528	1.90062	1	0.219275	51.0424
GOTERM_BP_FAT	GO:0033554~cellular response to stress	13	0.599908	0.0992392	XRCC5, ESCO1, SSRP1, CCNH, TP53, BRCA2, IFI16, ATM, BRCA1, MDC1, BCL6, APC, ERCC2	190	566	13528	1.63534	1	0.398803	83.3529
GOTERM_BP_FAT	GO:0007346~regulation of mitotic cell cycle	12	0.553761	9.25366e-06	EGFR, HDAC3, PRMT5, TP53, BRCA2, BCL6, ESPL1, HERC2, TRRAP, ATM, MYCBP2, APC	190	152	13528	5.62105	0.0179919	0.000283644	0.0158732
GOTERM_BP_FAT	GO:0048667~cell morphogenesis involved in neuron differentiation	12	0.553761	0.000171117	MACF1, ROBO1, ANK3, UBC, L1CAM, UBB, GLI2, DST, MYH10, CDH23, MYCBP2, APC	190	209	13528	4.08804	0.285205	0.00349139	0.29314
GOTERM_BP_FAT	GO:0048812~neuron projection morphogenesis	12	0.553761	0.000201965	EGFR, MACF1, ROBO1, ANK3, UBC, L1CAM, UBB, GLI2, DST, MYH10, MYCBP2, APC	190	213	13528	4.01127	0.327192	0.00399498	0.3459
GOTERM_BP_FAT	GO:0035295~tube development	12	0.553761	0.000267274	SP1, SALL1, SP3, FOXA1, SMAD4, ZFPM2, GLI2, GLI3, MED1, KDR, GLI1, CTNNB1	190	220	13528	3.88364	0.408126	0.00493553	0.457512
GOTERM_BP_FAT	GO:0030036~actin cytoskeleton organization	12	0.553761	0.00033337	ACTG1, HRAS, ARHGEF2, TLN1, TNXB, ROCK1, BCL6, SPTA1, MYH6, TTN, DST, MYH10	190	226	13528	3.78053	0.480132	0.00603892	0.570349
GOTERM_BP_FAT	GO:0045597~positive regulation of cell differentiation	12	0.553761	0.000376357	XRCC5, AKT1, APOB, ROBO1, RELA, FOXA1, SMAD4, GLI2, ZFHX3, GLI3, CTNNB1, APC	190	229	13528	3.731	0.522194	0.00669161	0.64367
GOTERM_BP_FAT	GO:0051247~positive regulation of protein metabolic process	12	0.553761	0.000619601	AKT1, PSMC5, PSMA6, UBC, SMAD4, PSMD2, DNMT1, PSME3, UBB, MTOR, BRCA1, APC	190	243	13528	3.51605	0.703597	0.0097588	1.0576
GOTERM_BP_FAT	GO:0048858~cell projection morphogenesis	12	0.553761	0.000660939	EGFR, MACF1, ROBO1, ANK3, UBC, L1CAM, UBB, GLI2, DST, MYH10, MYCBP2, APC	190	245	13528	3.48735	0.726702	0.0102424	1.12779
GOTERM_BP_FAT	GO:0032990~cell part morphogenesis	12	0.553761	0.000943414	EGFR, MACF1, ROBO1, ANK3, UBC, L1CAM, UBB, GLI2, DST, MYH10, MYCBP2, APC	190	256	13528	3.3375	0.843054	0.0134262	1.60612
GOTERM_BP_FAT	GO:0051094~positive regulation of developmental process	12	0.553761	0.0018447	XRCC5, AKT1, APOB, ROBO1, RELA, FOXA1, SMAD4, GLI2, ZFHX3, GLI3, CTNNB1, APC	190	278	13528	3.07338	0.973288	0.0214589	3.11781
GOTERM_BP_FAT	GO:0006351~transcription, DNA-dependent	12	0.553761	0.00269681	PSMC5, CCNH, POU2F2, ASH1L, TCEB2, MED12, TP53, ZFHX3, NCOR1, MED1, ERCC2, TAF1L	190	292	13528	2.92603	0.995	0.0286918	4.52687
GOTERM_BP_FAT	GO:0032774~RNA biosynthetic process	12	0.553761	0.0029956	PSMC5, CCNH, POU2F2, ASH1L, TCEB2, MED12, TP53, ZFHX3, NCOR1, MED1, ERCC2, TAF1L	190	296	13528	2.88649	0.997222	0.0306638	5.01637
GOTERM_BP_FAT	GO:0044092~negative regulation of molecular function	12	0.553761	0.00732936	AKT1, CDKN1B, PSMC5, PSMA6, GNAI2, UBC, TP53, PSMD2, TNKS, PSME3, UBB, APC	190	334	13528	2.55808	0.999999	0.0610818	11.8558
GOTERM_BP_FAT	GO:0043549~regulation of kinase activity	12	0.553761	0.011722	EGFR, AKT1, CDKN1B, GNAI2, PIK3CB, MET, PRKACA, MTOR, TTN, IRS1, PTEN, APC	190	357	13528	2.39328	1	0.0880493	18.3131
GOTERM_BP_FAT	GO:0007243~protein kinase cascade	12	0.553761	0.0149533	EGFR, AKT1, STAT4, GNAI2, BRAF, PIK3CB, NFKBIB, MET, PIK3CA, PRKACA, IRS1, STAT3	190	370	13528	2.30919	1	0.106309	22.7757
GOTERM_BP_FAT	GO:0051338~regulation of transferase activity	12	0.553761	0.0155068	EGFR, AKT1, CDKN1B, GNAI2, PIK3CB, MET, PRKACA, MTOR, TTN, IRS1, PTEN, APC	190	372	13528	2.29677	1	0.109265	23.5168
GOTERM_BP_FAT	GO:0008284~positive regulation of cell proliferation	12	0.553761	0.0310224	EGFR, HRAS, CDKN1B, GNAI2, RELA, BCL6, MTOR, LAMB1, GLI2, IRS1, KDR, GLI1	190	414	13528	2.06377	1	0.181349	41.7607
GOTERM_BP_FAT	GO:0032268~regulation of cellular protein metabolic process	12	0.553761	0.0689172	EGFR, AKT1, PSMC5, PSMA6, UBC, SMAD4, PSMD2, DNMT1, PSME3, UBB, MTOR, BRCA1	190	474	13528	1.80253	1	0.31382	70.6232
GOTERM_BP_FAT	GO:0048562~embryonic organ morphogenesis	11	0.507614	1.70402e-05	CHD7, SP1, SP3, HSPG2, CEP290, GLI2, COL11A1, GLI3, TCF7L2, GLI1, CDH23	190	133	13528	5.88872	0.0328805	0.000491544	0.029228
GOTERM_BP_FAT	GO:0048729~tissue morphogenesis	11	0.507614	0.000218922	MACF1, SMAD4, LEF1, PRKACA, MYH6, TTN, GLI2, EXT2, COL11A1, GLI3, CTNNB1	190	180	13528	4.35111	0.349212	0.00420263	0.374891
GOTERM_BP_FAT	GO:0007409~axonogenesis	11	0.507614	0.000383519	MACF1, ROBO1, ANK3, UBC, L1CAM, UBB, GLI2, DST, MYH10, MYCBP2, APC	190	193	13528	4.05803	0.528864	0.0066972	0.655881
GOTERM_BP_FAT	GO:0009314~response to radiation	11	0.507614	0.0005066	EGFR, AKT1, RP1, HRAS, RELA, TP53, GRIN2A, BRCA2, ATM, BRCA1, ERCC2	190	200	13528	3.916	0.629981	0.00839005	0.865511
GOTERM_BP_FAT	GO:0060284~regulation of cell development	11	0.507614	0.000614626	XRCC5, HDAC3, ROBO1, RELA, FOXA1, UBC, SMAD4, TP53, UBB, GLI2, ZFHX3	190	205	13528	3.82049	0.700688	0.00975912	1.04915
GOTERM_BP_FAT	GO:0007517~muscle organ development	11	0.507614	0.000767188	MEF2C, NEB, MET, COL6A3, HSPG2, ZFPM2, MYH6, TTN, COL11A1, PTEN, MYH10	190	211	13528	3.71185	0.77816	0.0114289	1.30796
GOTERM_BP_FAT	GO:0045596~negative regulation of cell differentiation	11	0.507614	0.000916483	HDAC3, HIST1H4A, CREBBP, TP53, BCL6, GLI2, ZFHX3, GLI3, TCF7L2, CTNNB1, APC	190	216	13528	3.62593	0.83453	0.0133354	1.56061
GOTERM_BP_FAT	GO:0032270~positive regulation of cellular protein metabolic process	11	0.507614	0.00162377	AKT1, PSMC5, PSMA6, UBC, SMAD4, PSMD2, DNMT1, PSME3, UBB, MTOR, BRCA1	190	233	13528	3.36137	0.958763	0.0196091	2.74929
GOTERM_BP_FAT	GO:0010648~negative regulation of cell communication	11	0.507614	0.00256695	AKT1, HDAC3, DKK1, GNAI2, RELA, BCL6, MTOR, IRS1, NCOR1, PTEN, APC	190	248	13528	3.15806	0.993545	0.0277792	4.3134
GOTERM_BP_FAT	GO:0043086~negative regulation of catalytic activity	11	0.507614	0.00559884	AKT1, CDKN1B, PSMC5, PSMA6, GNAI2, UBC, TP53, PSMD2, PSME3, UBB, APC	190	277	13528	2.82744	0.999984	0.0504028	9.18233
GOTERM_BP_FAT	GO:0031399~regulation of protein modification process	11	0.507614	0.00859641	EGFR, PSMC5, PSMA6, UBC, SMAD4, PSMD2, DNMT1, PSME3, UBB, MTOR, BRCA1	190	295	13528	2.65492	1	0.0676026	13.7661
GOTERM_BP_FAT	GO:0044057~regulation of system process	11	0.507614	0.0116154	EGFR, EGR1, HRAS, GRIN2B, GNAI2, UBC, GRIN2A, RYR2, PRKACA, UBB, MYH6	190	309	13528	2.53463	1	0.0879493	18.1617
GOTERM_BP_FAT	GO:0010647~positive regulation of cell communication	11	0.507614	0.0173272	EGFR, HRAS, RELA, UBC, SMAD4, L1CAM, UBB, MTOR, ITSN1, IRS1, CTNNB1	190	329	13528	2.38055	1	0.119279	25.907
GOTERM_BP_FAT	GO:0045859~regulation of protein kinase activity	11	0.507614	0.0232294	EGFR, AKT1, CDKN1B, GNAI2, PIK3CB, MET, PRKACA, MTOR, TTN, PTEN, APC	190	345	13528	2.27014	1	0.147015	33.1818
GOTERM_BP_FAT	GO:0009719~response to endogenous stimulus	11	0.507614	0.0581911	AKT1, RELA, GRIN2A, BRCA2, PRKACA, MTOR, IRS1, PTEN, STAT3, BRCA1, CTNNB1	190	405	13528	1.93383	1	0.278078	64.2448
GOTERM_BP_FAT	GO:0060541~respiratory system development	10	0.461467	1.99462e-05	CHD7, SP1, SP3, FOXA1, ZFPM2, GLI2, GLI3, KDR, GLI1, CTNNB1	190	108	13528	6.59259	0.038379	0.000558913	0.0342116
GOTERM_BP_FAT	GO:0002521~leukocyte differentiation	10	0.461467	9.15616e-05	EGR1, CHD7, SP3, TP53, BCL6, IRF4, ITGA4, IFI16, CTNNB1, APC	190	131	13528	5.43511	0.164439	0.00213643	0.156955
GOTERM_BP_FAT	GO:0001654~eye development	10	0.461467	9.70942e-05	CHD7, SP1, SP3, CEP290, GLI3, STAT3, MED1, MYH10, CTNNB1, APC	190	132	13528	5.39394	0.173461	0.00223876	0.166432
GOTERM_BP_FAT	GO:0032583~regulation of gene-specific transcription	10	0.461467	0.000109004	MEF2C, HDAC3, CDKN1B, PSMC5, TRIM28, TP53, IRF4, NCOR1, TCF7L2, CTNNB1	190	134	13528	5.31343	0.192552	0.00248385	0.186828
GOTERM_BP_FAT	GO:0051129~negative regulation of cellular component organization	10	0.461467	0.000169614	ARHGEF2, MAP2, DNMT1, SPTBN1, ESPL1, SPTA1, PTEN, ATM, BRCA1, APC	190	142	13528	5.01408	0.283095	0.00353429	0.29057
GOTERM_BP_FAT	GO:0031401~positive regulation of protein modification process	10	0.461467	0.00125921	PSMC5, PSMA6, UBC, SMAD4, PSMD2, DNMT1, PSME3, UBB, MTOR, BRCA1	190	187	13528	3.80749	0.915594	0.0164545	2.1383
GOTERM_BP_FAT	GO:0010035~response to inorganic substance	10	0.461467	0.00236641	EGFR, ACTG1, APOB, FGA, RELA, RYR2, LEF1, TTN, PTEN, CTNNB1	190	205	13528	3.47317	0.990423	0.0260657	3.98284
GOTERM_BP_FAT	GO:0006366~transcription from RNA polymerase II promoter	10	0.461467	0.00564952	PSMC5, CCNH, POU2F2, ASH1L, TCEB2, MED12, ZFHX3, NCOR1, MED1, ERCC2	190	234	13528	3.04274	0.999985	0.0506169	9.26169
GOTERM_BP_FAT	GO:0010627~regulation of protein kinase cascade	10	0.461467	0.00840158	AKT1, HDAC3, GRIN2B, RELA, MTOR, ITSN1, NCOR1, PTEN, CTNNB1, APC	190	249	13528	2.85944	1	0.0669175	13.4749
GOTERM_BP_FAT	GO:0016477~cell migration	10	0.461467	0.0155873	ROCK1, GAB2, ROBO1, MET, ITGA4, PTEN, MYH10, KDR, FN1, APC	190	276	13528	2.57971	1	0.109415	23.624
GOTERM_BP_FAT	GO:0006281~DNA repair	10	0.461467	0.0184359	XRCC5, ESCO1, SSRP1, CCNH, MDC1, TP53, BRCA2, ATM, BRCA1, ERCC2	190	284	13528	2.50704	1	0.124748	27.3279
GOTERM_BP_FAT	GO:0040008~regulation of growth	10	0.461467	0.0505066	AKT1, CDKN1B, CHD7, UBC, SMAD4, TP53, PIK3CA, BCL6, UBB, STAT3	190	341	13528	2.08798	1	0.255272	58.8962
GOTERM_BP_FAT	GO:0007167~enzyme linked receptor protein signaling pathway	10	0.461467	0.0506339	EGFR, AKT1, MET, SMAD4, SPTBN1, IRS1, PTEN, STAT3, KDR, EPHA3	190	342	13528	2.08187	1	0.255204	58.9907
GOTERM_BP_FAT	GO:0008285~negative regulation of cell proliferation	10	0.461467	0.0669738	CUL2, CDKN1B, SMAD4, TP53, BRCA2, BCL6, GLI3, PTEN, CDH5, APC	190	361	13528	1.9723	1	0.308983	69.5534
GOTERM_BP_FAT	GO:0009725~response to hormone stimulus	10	0.461467	0.0723154	AKT1, RELA, BRCA2, PRKACA, MTOR, IRS1, PTEN, STAT3, BRCA1, CTNNB1	190	367	13528	1.94005	1	0.323382	72.4093
GOTERM_BP_FAT	GO:0016044~membrane organization	10	0.461467	0.0867749	EGFR, HRAS, LRP1B, PIKFYVE, TP53, STAB2, PI4KB, ITSN1, HSPA8, MYH10	190	381	13528	1.86877	1	0.366603	78.9271
GOTERM_BP_FAT	GO:0070507~regulation of microtubule cytoskeleton organization	9	0.415321	9.84003e-08	ARHGEF2, CDKN1B, MACF1, CEP250, MAP2, DST, BRCA1, CTNNB1, APC	190	42	13528	15.2571	0.000193043	6.43536e-06	0.000168803
GOTERM_BP_FAT	GO:0032886~regulation of microtubule-based process	9	0.415321	3.4585e-07	ARHGEF2, CDKN1B, MACF1, CEP250, MAP2, DST, BRCA1, CTNNB1, APC	190	49	13528	13.0776	0.000678327	1.6156e-05	0.000593293
GOTERM_BP_FAT	GO:0010639~negative regulation of organelle organization	9	0.415321	1.8452e-05	ARHGEF2, MAP2, DNMT1, SPTBN1, ESPL1, SPTA1, ATM, BRCA1, APC	190	82	13528	7.81463	0.0355556	0.000524545	0.0316491
GOTERM_BP_FAT	GO:0030324~lung development	9	0.415321	7.24313e-05	SP1, SP3, FOXA1, ZFPM2, GLI2, GLI3, KDR, GLI1, CTNNB1	190	99	13528	6.47273	0.132479	0.00179731	0.124181
GOTERM_BP_FAT	GO:0030323~respiratory tube development	9	0.415321	8.95359e-05	SP1, SP3, FOXA1, ZFPM2, GLI2, GLI3, KDR, GLI1, CTNNB1	190	102	13528	6.28235	0.161111	0.00214011	0.153485
GOTERM_BP_FAT	GO:0001655~urogenital system development	9	0.415321	0.000152146	SALL1, FBN1, FOXA1, SMAD4, CEP290, LEF1, GLI2, GLI3, APC	190	110	13528	5.82545	0.258095	0.00327521	0.260682
GOTERM_BP_FAT	GO:0007018~microtubule-based movement	9	0.415321	0.000183396	KIFC1, KIF1B, MACF1, RHOT1, DNAH3, KIF16B, DYNC1H1, DNAH7, DST	190	113	13528	5.6708	0.302223	0.00370298	0.314144
GOTERM_BP_FAT	GO:0010564~regulation of cell cycle process	9	0.415321	0.000194915	PRMT5, BRCA2, BCL6, ESPL1, HERC2, ATM, BRCA1, MYCBP2, APC	190	114	13528	5.62105	0.317819	0.00389506	0.333845
GOTERM_BP_FAT	GO:0010038~response to metal ion	9	0.415321	0.00045207	EGFR, ACTG1, APOB, FGA, RYR2, LEF1, TTN, PTEN, CTNNB1	190	129	13528	4.96744	0.588177	0.00755391	0.772687
GOTERM_BP_FAT	GO:0048732~gland development	9	0.415321	0.000611973	EGFR, MET, FOXA1, LEF1, BRCA2, GLI2, IRS1, GLI3, GLI1	190	135	13528	4.74667	0.699125	0.00979645	1.04465
GOTERM_BP_FAT	GO:0050804~regulation of synaptic transmission	9	0.415321	0.000642589	EGFR, EGR1, HRAS, GRIN2B, GNAI2, UBC, GRIN2A, PRKACA, UBB	190	136	13528	4.71176	0.716676	0.0100386	1.09664
GOTERM_BP_FAT	GO:0009416~response to light stimulus	9	0.415321	0.000707533	EGFR, AKT1, RP1, HRAS, RELA, TP53, GRIN2A, BRCA2, ERCC2	190	138	13528	4.64348	0.750593	0.0108749	1.20684
GOTERM_BP_FAT	GO:0045165~cell fate commitment	9	0.415321	0.000741933	SALL1, FOXA1, SMAD4, TP53, GLI2, GLI3, TCF7L2, KDR, CTNNB1	190	139	13528	4.61007	0.766882	0.011225	1.26516
GOTERM_BP_FAT	GO:0051969~regulation of transmission of nerve impulse	9	0.415321	0.00106841	EGFR, EGR1, HRAS, GRIN2B, GNAI2, UBC, GRIN2A, PRKACA, UBB	190	147	13528	4.35918	0.877218	0.0148694	1.8171
GOTERM_BP_FAT	GO:0031644~regulation of neurological system process	9	0.415321	0.00138144	EGFR, EGR1, HRAS, GRIN2B, GNAI2, UBC, GRIN2A, PRKACA, UBB	190	153	13528	4.18824	0.933613	0.0173462	2.34355
GOTERM_BP_FAT	GO:0051130~positive regulation of cellular component organization	9	0.415321	0.00392497	AKT1, CDKN1B, ROBO1, SMAD4, DNMT1, TNKS, ESPL1, MTOR, APC	190	181	13528	3.54033	0.999554	0.0384101	6.52388
GOTERM_BP_FAT	GO:0051248~negative regulation of protein metabolic process	9	0.415321	0.00477453	PSMC5, PSMA6, RELA, UBC, GRIN2A, PSMD2, DNMT1, PSME3, UBB	190	187	13528	3.42674	0.999916	0.0454216	7.88218
GOTERM_BP_FAT	GO:0051960~regulation of nervous system development	9	0.415321	0.00559257	XRCC5, ROBO1, RELA, FOXA1, UBC, TP53, UBB, GLI2, GLI1	190	192	13528	3.3375	0.999983	0.0508125	9.17251
GOTERM_BP_FAT	GO:0051270~regulation of cell motion	9	0.415321	0.00577054	EGFR, AKT1, CDKN1B, BCL6, LAMB1, IRS1, PTEN, KDR, APC	190	193	13528	3.32021	0.999988	0.0514417	9.45096
GOTERM_BP_FAT	GO:0046649~lymphocyte activation	9	0.415321	0.00687696	EGR1, CHD7, SP3, TP53, BCL6, IRF4, ITGA4, CTNNB1, APC	190	199	13528	3.2201	0.999999	0.0583996	11.1641
GOTERM_BP_FAT	GO:0006916~anti-apoptosis	9	0.415321	0.00847364	MEF2C, AKT1, HDAC3, BRAF, RELA, UBC, PIK3CA, UBB, TCF7L2	190	206	13528	3.11068	1	0.0672025	13.5827
GOTERM_BP_FAT	GO:0048514~blood vessel morphogenesis	9	0.415321	0.00962571	HDAC3, APOB, ROBO1, ZFPM2, STAB2, ITGA4, PTEN, KDR, CTNNB1	190	211	13528	3.03697	1	0.0748275	15.2891
GOTERM_BP_FAT	GO:0009968~negative regulation of signal transduction	9	0.415321	0.0124242	AKT1, HDAC3, DKK1, RELA, BCL6, IRS1, NCOR1, PTEN, APC	190	221	13528	2.89955	1	0.0920545	19.303
GOTERM_BP_FAT	GO:0045321~leukocyte activation	9	0.415321	0.0204663	EGR1, CHD7, SP3, TP53, BCL6, IRF4, ITGA4, CTNNB1, APC	190	242	13528	2.64793	1	0.135339	29.8641
GOTERM_BP_FAT	GO:0060341~regulation of cellular localization	9	0.415321	0.0233073	CHD7, GRIN2B, NFKBIB, SMAD4, RYR2, PRKACA, GLI3, TCF7L2, APC	190	248	13528	2.58387	1	0.147007	33.2731
GOTERM_BP_FAT	GO:0032535~regulation of cellular component size	9	0.415321	0.0365414	AKT1, CDKN1B, NEB, SMAD4, TP53, SPTBN1, BCL6, SPTA1, MTOR	190	271	13528	2.36458	1	0.204067	47.1967
GOTERM_BP_FAT	GO:0001822~kidney development	8	0.369174	0.000388628	SALL1, FBN1, SMAD4, CEP290, LEF1, GLI2, GLI3, APC	190	96	13528	5.93333	0.533565	0.00672626	0.66459
GOTERM_BP_FAT	GO:0030098~lymphocyte differentiation	8	0.369174	0.00059527	EGR1, CHD7, SP3, TP53, BCL6, ITGA4, CTNNB1, APC	190	103	13528	5.5301	0.689095	0.00960865	1.01627
GOTERM_BP_FAT	GO:0043010~camera-type eye development	8	0.369174	0.000747666	CHD7, SP1, SP3, GLI3, MED1, MYH10, CTNNB1, APC	190	107	13528	5.32336	0.769492	0.0112248	1.27488
GOTERM_BP_FAT	GO:0007411~axon guidance	8	0.369174	0.000747666	ROBO1, ANK3, UBC, L1CAM, UBB, GLI2, MYH10, MYCBP2	190	107	13528	5.32336	0.769492	0.0112248	1.27488
GOTERM_BP_FAT	GO:0051052~regulation of DNA metabolic process	8	0.369174	0.00108727	HRAS, TP53, BRCA2, TNKS, BCL6, GLI2, BRCA1, GLI1	190	114	13528	4.99649	0.881683	0.0149185	1.84889
GOTERM_BP_FAT	GO:0001503~ossification	8	0.369174	0.00114433	EGFR, SP1, SP3, HSPG2, GLI2, EXT2, GLI1, ERCC2	190	115	13528	4.95304	0.894226	0.0153734	1.94502
GOTERM_BP_FAT	GO:0042692~muscle cell differentiation	8	0.369174	0.00153776	ACTG1, HRAS, SYNE1, MYH6, TTN, TCF7L2, MYH10, CTNNB1	190	121	13528	4.70744	0.95117	0.0188108	2.60547
GOTERM_BP_FAT	GO:0060348~bone development	8	0.369174	0.00169	EGFR, SP1, SP3, HSPG2, GLI2, EXT2, GLI1, ERCC2	190	123	13528	4.63089	0.963796	0.0202767	2.8599
GOTERM_BP_FAT	GO:0044087~regulation of cellular component biogenesis	8	0.369174	0.00379279	CDKN1B, UBC, SPTBN1, UBB, SPTA1, MTOR, PTEN, APC	190	142	13528	4.01127	0.999422	0.0373244	6.31086
GOTERM_BP_FAT	GO:0033365~protein localization in organelle	8	0.369174	0.00441659	AKT1, MACF1, NUP205, PIKFYVE, TP53, SPTBN1, BCL6, GLI3	190	146	13528	3.90137	0.999831	0.0427024	7.31218
GOTERM_BP_FAT	GO:0031667~response to nutrient levels	8	0.369174	0.0207078	AKT1, GNAI2, RELA, TP53, RYR2, BRCA2, MTOR, PTEN	190	197	13528	2.89137	1	0.135485	30.1602
GOTERM_BP_FAT	GO:0003002~regionalization	8	0.369174	0.0207078	SMAD4, LEF1, GLI2, GLI3, ATM, GLI1, CTNNB1, APC	190	197	13528	2.89137	1	0.135485	30.1602
GOTERM_BP_FAT	GO:0007398~ectoderm development	8	0.369174	0.021759	AKT1, RELA, LEF1, GLI2, GLI1, CTNNB1, ERCC2, APC	190	199	13528	2.86231	1	0.140537	31.4351
GOTERM_BP_FAT	GO:0046578~regulation of Ras protein signal transduction	8	0.369174	0.0279636	OBSCN, HRAS, ARHGEF2, BCL6, MTOR, ITSN1, TTN, ARFGEF1	190	210	13528	2.71238	1	0.168789	38.5252
GOTERM_BP_FAT	GO:0042493~response to drug	8	0.369174	0.0319941	HDAC3, RELA, TP53, GRIN2A, RYR2, PTEN, STAT3, APC	190	216	13528	2.63704	1	0.184931	42.7545
GOTERM_BP_FAT	GO:0009991~response to extracellular stimulus	8	0.369174	0.0350019	AKT1, GNAI2, RELA, TP53, RYR2, BRCA2, MTOR, PTEN	190	220	13528	2.58909	1	0.197897	45.7305
GOTERM_BP_FAT	GO:0007169~transmembrane receptor protein tyrosine kinase signaling pathway	8	0.369174	0.0380299	EGFR, AKT1, MET, IRS1, PTEN, STAT3, KDR, EPHA3	190	224	13528	2.54286	1	0.209259	48.5788
GOTERM_BP_FAT	GO:0006511~ubiquitin-dependent protein catabolic process	8	0.369174	0.0535024	CUL2, PSMC5, PSMA6, UBC, PSMD2, PSME3, UBB, PSMA8	190	242	13528	2.35372	1	0.264616	61.0652
GOTERM_BP_FAT	GO:0051056~regulation of small GTPase mediated signal transduction	8	0.369174	0.0636732	OBSCN, HRAS, ARHGEF2, BCL6, MTOR, ITSN1, TTN, ARFGEF1	190	252	13528	2.26032	1	0.297878	67.6521
GOTERM_BP_FAT	GO:0007389~pattern specification process	8	0.369174	0.0810318	SMAD4, LEF1, GLI2, GLI3, ATM, GLI1, CTNNB1, APC	190	267	13528	2.13333	1	0.352102	76.5344
GOTERM_BP_FAT	GO:0030705~cytoskeleton-dependent intracellular transport	7	0.323027	8.19767e-05	KIF1B, MACF1, RHOT1, MYH4, MYH6, DST, MYH10	190	52	13528	9.58462	0.148576	0.00198377	0.140535
GOTERM_BP_FAT	GO:0001889~liver development	7	0.323027	9.1379e-05	VWF, HDAC3, SP1, RELA, SP3, MED1, CTNNB1	190	53	13528	9.40377	0.16414	0.00215783	0.156642
GOTERM_BP_FAT	GO:0048738~cardiac muscle tissue development	7	0.323027	0.000137915	HSPG2, ZFPM2, MYH6, TTN, COL11A1, PTEN, MYH10	190	57	13528	8.74386	0.237084	0.00303592	0.236326
GOTERM_BP_FAT	GO:0007369~gastrulation	7	0.323027	0.000428917	MACF1, SMAD4, TP53, LEF1, PRKACA, EXT2, CTNNB1	190	70	13528	7.12	0.569029	0.0072299	0.73325
GOTERM_BP_FAT	GO:0045786~negative regulation of cell cycle	7	0.323027	0.000935461	EGFR, HDAC3, CDKN1B, TP53, BCL6, ATM, APC	190	81	13528	6.15309	0.840583	0.013411	1.59269
GOTERM_BP_FAT	GO:0031398~positive regulation of protein ubiquitination	7	0.323027	0.00113196	PSMC5, PSMA6, UBC, PSMD2, PSME3, UBB, BRCA1	190	84	13528	5.93333	0.891627	0.0153133	1.9242
GOTERM_BP_FAT	GO:0046777~protein amino acid autophosphorylation	7	0.323027	0.00120403	EGFR, AKT1, MET, TRIM28, CDK12, PRKACA, MTOR	190	85	13528	5.86353	0.905932	0.0159513	2.04552
GOTERM_BP_FAT	GO:0043193~positive regulation of gene-specific transcription	7	0.323027	0.00135867	MEF2C, PSMC5, TRIM28, TP53, IRF4, TCF7L2, CTNNB1	190	87	13528	5.72874	0.930576	0.0173964	2.30535
GOTERM_BP_FAT	GO:0000075~cell cycle checkpoint	7	0.323027	0.001713	MDC1, TP53, TRRAP, ATM, BRCA1, ERCC2, APC	190	91	13528	5.47692	0.965396	0.0204253	2.89829
GOTERM_BP_FAT	GO:0010551~regulation of specific transcription from RNA polymerase II promoter	7	0.323027	0.00202174	MEF2C, HDAC3, TP53, IRF4, NCOR1, TCF7L2, CTNNB1	190	94	13528	5.30213	0.981139	0.0230863	3.41218
GOTERM_BP_FAT	GO:0034504~protein localization in nucleus	7	0.323027	0.00202174	AKT1, NUP205, PIKFYVE, TP53, SPTBN1, BCL6, GLI3	190	94	13528	5.30213	0.981139	0.0230863	3.41218
GOTERM_BP_FAT	GO:0009894~regulation of catabolic process	7	0.323027	0.00224979	AKT1, RELA, GRIN2A, PSMD2, MTOR, IRS1, APC	190	96	13528	5.19167	0.987954	0.0252202	3.7901
GOTERM_BP_FAT	GO:0048585~negative regulation of response to stimulus	7	0.323027	0.00276348	AKT1, HDAC3, RELA, BCL6, MTOR, IRS1, NCOR1	190	100	13528	4.984	0.995615	0.0290768	4.63631
GOTERM_BP_FAT	GO:0031396~regulation of protein ubiquitination	7	0.323027	0.00276348	PSMC5, PSMA6, UBC, PSMD2, PSME3, UBB, BRCA1	190	100	13528	4.984	0.995615	0.0290768	4.63631
GOTERM_BP_FAT	GO:0021700~developmental maturation	7	0.323027	0.00290461	AKT1, FOXA1, BRCA2, CDH5, KDR, CTNNB1, ERCC2	190	101	13528	4.93465	0.996678	0.0302175	4.86756
GOTERM_BP_FAT	GO:0007050~cell cycle arrest	7	0.323027	0.00320297	CUL2, CDKN1B, MACF1, TP53, DST, TCF7L2, APC	190	103	13528	4.83883	0.998153	0.0322513	5.35471
GOTERM_BP_FAT	GO:0031400~negative regulation of protein modification process	7	0.323027	0.00647671	PSMC5, PSMA6, UBC, PSMD2, DNMT1, PSME3, UBB	190	119	13528	4.18824	0.999997	0.0560538	10.5479
GOTERM_BP_FAT	GO:0014706~striated muscle tissue development	7	0.323027	0.00647671	HSPG2, ZFPM2, MYH6, TTN, COL11A1, PTEN, MYH10	190	119	13528	4.18824	0.999997	0.0560538	10.5479
GOTERM_BP_FAT	GO:0014070~response to organic cyclic substance	7	0.323027	0.00701189	RELA, RYR2, LEF1, BRCA2, PTEN, STAT3, CTNNB1	190	121	13528	4.11901	0.999999	0.0592591	11.371
GOTERM_BP_FAT	GO:0060537~muscle tissue development	7	0.323027	0.00817726	HSPG2, ZFPM2, MYH6, TTN, COL11A1, PTEN, MYH10	190	125	13528	3.9872	1	0.0659839	13.1385
GOTERM_BP_FAT	GO:0042110~T cell activation	7	0.323027	0.00848912	EGR1, CHD7, SP3, TP53, IRF4, CTNNB1, APC	190	126	13528	3.95556	1	0.0670518	13.6058
GOTERM_BP_FAT	GO:0032880~regulation of protein localization	7	0.323027	0.012925	AKT1, NFKBIB, SMAD4, PRKACA, GLI3, MYCBP2, APC	190	138	13528	3.61159	1	0.0945435	20.0022
GOTERM_BP_FAT	GO:0030900~forebrain development	7	0.323027	0.0199025	DKK1, LEF1, GLI2, GLI3, MYH10, GLI1, CTNNB1	190	152	13528	3.27895	1	0.132718	29.1684
GOTERM_BP_FAT	GO:0046486~glycerolipid metabolic process	7	0.323027	0.0262289	APOB, PIK3CB, PIKFYVE, PIK3CA, PI4KB, PLCB1, PTEN	190	162	13528	3.07654	1	0.161032	36.6158
GOTERM_BP_FAT	GO:0043062~extracellular structure organization	7	0.323027	0.0269246	TNXB, ANK3, ACAN, HSPG2, COL11A1, CTNNB1, ERCC2	190	163	13528	3.05767	1	0.164478	37.3882
GOTERM_BP_FAT	GO:0030334~regulation of cell migration	7	0.323027	0.0313714	EGFR, AKT1, LAMB1, IRS1, PTEN, KDR, APC	190	169	13528	2.94911	1	0.182686	42.1195
GOTERM_BP_FAT	GO:0032269~negative regulation of cellular protein metabolic process	7	0.323027	0.0407133	PSMC5, PSMA6, UBC, PSMD2, DNMT1, PSME3, UBB	190	180	13528	2.76889	1	0.219543	50.9848
GOTERM_BP_FAT	GO:0040007~growth	7	0.323027	0.0435342	AKT1, FGA, BRCA2, MTOR, GLI2, GLI3, ERCC2	190	183	13528	2.7235	1	0.229475	53.3995
GOTERM_BP_FAT	GO:0008544~epidermis development	7	0.323027	0.0445045	AKT1, RELA, LEF1, GLI2, GLI1, ERCC2, APC	190	184	13528	2.7087	1	0.232227	54.2039
GOTERM_BP_FAT	GO:0040012~regulation of locomotion	7	0.323027	0.0528374	EGFR, AKT1, LAMB1, IRS1, PTEN, KDR, APC	190	192	13528	2.59583	1	0.262363	60.5933
GOTERM_BP_FAT	GO:0006605~protein targeting	7	0.323027	0.081497	AKT1, MACF1, NUP205, TP53, SPTBN1, BCL6, GLI3	190	215	13528	2.31814	1	0.352314	76.7374
GOTERM_BP_FAT	GO:0007067~mitosis	7	0.323027	0.0884961	KIFC1, ARHGEF2, ESPL1, NUP37, TTN, SMC2, APC	190	220	13528	2.26545	1	0.371837	79.5981
GOTERM_BP_FAT	GO:0000280~nuclear division	7	0.323027	0.0884961	KIFC1, ARHGEF2, ESPL1, NUP37, TTN, SMC2, APC	190	220	13528	2.26545	1	0.371837	79.5981
GOTERM_BP_FAT	GO:0051050~positive regulation of transport	7	0.323027	0.0927303	AKT1, GRIN2B, SMAD4, PRKACA, IRS1, GLI3, TCF7L2	190	223	13528	2.23498	1	0.383302	81.1644
GOTERM_BP_FAT	GO:0000087~M phase of mitotic cell cycle	7	0.323027	0.0945348	KIFC1, ARHGEF2, ESPL1, NUP37, TTN, SMC2, APC	190	224	13528	2.225	1	0.386343	81.7968
GOTERM_BP_FAT	GO:0031110~regulation of microtubule polymerization or depolymerization	6	0.27688	6.38551e-05	ARHGEF2, CDKN1B, MACF1, MAP2, DST, APC	190	31	13528	13.7806	0.117757	0.00160496	0.109485
GOTERM_BP_FAT	GO:0030521~androgen receptor signaling pathway	6	0.27688	0.000133886	NCOA1, MED12, ARID1A, BRCA1, MED1, CTNNB1	190	36	13528	11.8667	0.23103	0.00298081	0.22943
GOTERM_BP_FAT	GO:0008629~induction of apoptosis by intracellular signals	6	0.27688	0.00091683	CUL2, TP53, BRCA2, IFI16, ATM, BRCA1	190	54	13528	7.91111	0.834643	0.0132422	1.5612
GOTERM_BP_FAT	GO:0051494~negative regulation of cytoskeleton organization	6	0.27688	0.000997238	ARHGEF2, MAP2, SPTBN1, SPTA1, BRCA1, APC	190	55	13528	7.76727	0.858797	0.0139844	1.69702
GOTERM_BP_FAT	GO:0007088~regulation of mitosis	6	0.27688	0.00108277	PRMT5, ESPL1, HERC2, ATM, MYCBP2, APC	190	56	13528	7.62857	0.880632	0.0149617	1.8413
GOTERM_BP_FAT	GO:0051783~regulation of nuclear division	6	0.27688	0.00108277	PRMT5, ESPL1, HERC2, ATM, MYCBP2, APC	190	56	13528	7.62857	0.880632	0.0149617	1.8413
GOTERM_BP_FAT	GO:0030518~steroid hormone receptor signaling pathway	6	0.27688	0.00126999	NCOA1, MED12, ARID1A, BRCA1, MED1, CTNNB1	190	58	13528	7.36552	0.917364	0.0164847	2.15643
GOTERM_BP_FAT	GO:0009411~response to UV	6	0.27688	0.00137209	EGFR, AKT1, RELA, TP53, BRCA2, ERCC2	190	59	13528	7.24068	0.932383	0.017453	2.32787
GOTERM_BP_FAT	GO:0001890~placenta development	6	0.27688	0.00148012	AKT1, VWF, SP1, SP3, LEF1, MED1	190	60	13528	7.12	0.945314	0.0183402	2.50897
GOTERM_BP_FAT	GO:0006275~regulation of DNA replication	6	0.27688	0.00171478	HRAS, TP53, BRCA2, TNKS, GLI2, GLI1	190	62	13528	6.89032	0.965517	0.0203229	2.90127
GOTERM_BP_FAT	GO:0050905~neuromuscular process	6	0.27688	0.00171478	SCN1A, GRIN2B, GRIN2A, PCDH15, MYH10, CDH23	190	62	13528	6.89032	0.965517	0.0203229	2.90127
GOTERM_BP_FAT	GO:0030879~mammary gland development	6	0.27688	0.00184184	MET, LEF1, BRCA2, GLI2, IRS1, GLI3	190	63	13528	6.78095	0.973137	0.0215536	3.11305
GOTERM_BP_FAT	GO:0048167~regulation of synaptic plasticity	6	0.27688	0.00197565	EGR1, HRAS, GRIN2B, UBC, GRIN2A, UBB	190	64	13528	6.675	0.979351	0.0226974	3.33563
GOTERM_BP_FAT	GO:0048754~branching morphogenesis of a tube	6	0.27688	0.00211644	FOXA1, SMAD4, GLI2, GLI3, KDR, CTNNB1	190	65	13528	6.57231	0.984343	0.024016	3.56928
GOTERM_BP_FAT	GO:0031145~anaphase-promoting complex-dependent proteasomal ubiquitin-dependent protein catabolic process	6	0.27688	0.00211644	PSMC5, PSMA6, UBC, PSMD2, PSME3, UBB	190	65	13528	6.57231	0.984343	0.024016	3.56928
GOTERM_BP_FAT	GO:0051436~negative regulation of ubiquitin-protein ligase activity during mitotic cell cycle	6	0.27688	0.00211644	PSMC5, PSMA6, UBC, PSMD2, PSME3, UBB	190	65	13528	6.57231	0.984343	0.024016	3.56928
GOTERM_BP_FAT	GO:0030217~T cell differentiation	6	0.27688	0.00211644	EGR1, CHD7, SP3, TP53, CTNNB1, APC	190	65	13528	6.57231	0.984343	0.024016	3.56928
GOTERM_BP_FAT	GO:0051444~negative regulation of ubiquitin-protein ligase activity	6	0.27688	0.00241977	PSMC5, PSMA6, UBC, PSMD2, PSME3, UBB	190	67	13528	6.37612	0.991377	0.0264976	4.07089
GOTERM_BP_FAT	GO:0051352~negative regulation of ligase activity	6	0.27688	0.00241977	PSMC5, PSMA6, UBC, PSMD2, PSME3, UBB	190	67	13528	6.37612	0.991377	0.0264976	4.07089
GOTERM_BP_FAT	GO:0051437~positive regulation of ubiquitin-protein ligase activity during mitotic cell cycle	6	0.27688	0.00258273	PSMC5, PSMA6, UBC, PSMD2, PSME3, UBB	190	68	13528	6.28235	0.993742	0.0276432	4.33936
GOTERM_BP_FAT	GO:0048592~eye morphogenesis	6	0.27688	0.00275352	SP1, SP3, CEP290, GLI3, STAT3, CTNNB1	190	69	13528	6.1913	0.995528	0.0291293	4.61996
GOTERM_BP_FAT	GO:0051443~positive regulation of ubiquitin-protein ligase activity	6	0.27688	0.00293233	PSMC5, PSMA6, UBC, PSMD2, PSME3, UBB	190	70	13528	6.10286	0.996854	0.0303413	4.91293
GOTERM_BP_FAT	GO:0051439~regulation of ubiquitin-protein ligase activity during mitotic cell cycle	6	0.27688	0.00311939	PSMC5, PSMA6, UBC, PSMD2, PSME3, UBB	190	71	13528	6.0169	0.997823	0.0315837	5.21849
GOTERM_BP_FAT	GO:0050678~regulation of epithelial cell proliferation	6	0.27688	0.00311939	EGFR, CDKN1B, BRCA2, LAMB1, KDR, APC	190	71	13528	6.0169	0.997823	0.0315837	5.21849
GOTERM_BP_FAT	GO:0030384~phosphoinositide metabolic process	6	0.27688	0.00351909	PIK3CB, PIKFYVE, PIK3CA, PI4KB, PLCB1, PTEN	190	73	13528	5.85205	0.999009	0.0350247	5.86831
GOTERM_BP_FAT	GO:0051351~positive regulation of ligase activity	6	0.27688	0.00351909	PSMC5, PSMA6, UBC, PSMD2, PSME3, UBB	190	73	13528	5.85205	0.999009	0.0350247	5.86831
GOTERM_BP_FAT	GO:0001763~morphogenesis of a branching structure	6	0.27688	0.00373216	FOXA1, SMAD4, GLI2, GLI3, KDR, CTNNB1	190	74	13528	5.77297	0.999348	0.0369227	6.213
GOTERM_BP_FAT	GO:0031397~negative regulation of protein ubiquitination	6	0.27688	0.00373216	PSMC5, PSMA6, UBC, PSMD2, PSME3, UBB	190	74	13528	5.77297	0.999348	0.0369227	6.213
GOTERM_BP_FAT	GO:0030522~intracellular receptor-mediated signaling pathway	6	0.27688	0.00395433	NCOA1, MED12, ARID1A, BRCA1, MED1, CTNNB1	190	75	13528	5.696	0.999579	0.0385007	6.57113
GOTERM_BP_FAT	GO:0051438~regulation of ubiquitin-protein ligase activity	6	0.27688	0.00467751	PSMC5, PSMA6, UBC, PSMD2, PSME3, UBB	190	78	13528	5.47692	0.999899	0.0447337	7.728
GOTERM_BP_FAT	GO:0042770~DNA damage response, signal transduction	6	0.27688	0.00520896	MDC1, TP53, BRCA2, IFI16, ATM, BRCA1	190	80	13528	5.34	0.999965	0.0482957	8.56955
GOTERM_BP_FAT	GO:0007059~chromosome segregation	6	0.27688	0.00549011	KIFC1, ESPL1, NUP37, TTN, SMC2, BRCA1	190	81	13528	5.27407	0.99998	0.0506039	9.01183
GOTERM_BP_FAT	GO:0051340~regulation of ligase activity	6	0.27688	0.00549011	PSMC5, PSMA6, UBC, PSMD2, PSME3, UBB	190	81	13528	5.27407	0.99998	0.0506039	9.01183
GOTERM_BP_FAT	GO:0010638~positive regulation of organelle organization	6	0.27688	0.00608429	CDKN1B, DNMT1, TNKS, ESPL1, MTOR, APC	190	83	13528	5.14699	0.999994	0.0536843	9.9399
GOTERM_BP_FAT	GO:0006606~protein import into nucleus	6	0.27688	0.00705831	AKT1, NUP205, TP53, SPTBN1, BCL6, GLI3	190	86	13528	4.96744	0.999999	0.0593861	11.442
GOTERM_BP_FAT	GO:0035113~embryonic appendage morphogenesis	6	0.27688	0.00740585	DKK1, CHD7, LEF1, GLI3, MED1, CTNNB1	190	87	13528	4.91034	1	0.0614416	11.9722
GOTERM_BP_FAT	GO:0030326~embryonic limb morphogenesis	6	0.27688	0.00740585	DKK1, CHD7, LEF1, GLI3, MED1, CTNNB1	190	87	13528	4.91034	1	0.0614416	11.9722
GOTERM_BP_FAT	GO:0051170~nuclear import	6	0.27688	0.00776515	AKT1, NUP205, TP53, SPTBN1, BCL6, GLI3	190	88	13528	4.85455	1	0.0635343	12.5173
GOTERM_BP_FAT	GO:0030099~myeloid cell differentiation	6	0.27688	0.00974482	SP1, SP3, BCL6, IRF4, IFI16, ERCC2	190	93	13528	4.59355	1	0.0754247	15.4637
GOTERM_BP_FAT	GO:0051272~positive regulation of cell motion	6	0.27688	0.0120468	EGFR, BCL6, LAMB1, IRS1, KDR, APC	190	98	13528	4.35918	1	0.0900468	18.7723
GOTERM_BP_FAT	GO:0035023~regulation of Rho protein signal transduction	6	0.27688	0.0125478	OBSCN, ARHGEF2, BCL6, MTOR, ITSN1, TTN	190	99	13528	4.31515	1	0.0925846	19.476
GOTERM_BP_FAT	GO:0035108~limb morphogenesis	6	0.27688	0.0125478	DKK1, CHD7, LEF1, GLI3, MED1, CTNNB1	190	99	13528	4.31515	1	0.0925846	19.476
GOTERM_BP_FAT	GO:0035107~appendage morphogenesis	6	0.27688	0.0125478	DKK1, CHD7, LEF1, GLI3, MED1, CTNNB1	190	99	13528	4.31515	1	0.0925846	19.476
GOTERM_BP_FAT	GO:0045792~negative regulation of cell size	6	0.27688	0.0125478	AKT1, CDKN1B, SMAD4, TP53, BCL6, MTOR	190	99	13528	4.31515	1	0.0925846	19.476
GOTERM_BP_FAT	GO:0043161~proteasomal ubiquitin-dependent protein catabolic process	6	0.27688	0.0141351	PSMC5, PSMA6, UBC, PSMD2, PSME3, UBB	190	102	13528	4.18824	1	0.101858	21.668
GOTERM_BP_FAT	GO:0010498~proteasomal protein catabolic process	6	0.27688	0.0141351	PSMC5, PSMA6, UBC, PSMD2, PSME3, UBB	190	102	13528	4.18824	1	0.101858	21.668
GOTERM_BP_FAT	GO:0050954~sensory perception of mechanical stimulus	6	0.27688	0.0146929	CDKN1B, CHD7, GRIN2B, PCDH15, COL11A1, CDH23	190	103	13528	4.14757	1	0.105303	22.4248
GOTERM_BP_FAT	GO:0048736~appendage development	6	0.27688	0.0146929	DKK1, CHD7, LEF1, GLI3, MED1, CTNNB1	190	103	13528	4.14757	1	0.105303	22.4248
GOTERM_BP_FAT	GO:0060173~limb development	6	0.27688	0.0146929	DKK1, CHD7, LEF1, GLI3, MED1, CTNNB1	190	103	13528	4.14757	1	0.105303	22.4248
GOTERM_BP_FAT	GO:0043408~regulation of MAPKKK cascade	6	0.27688	0.018351	AKT1, HDAC3, GRIN2B, NCOR1, CTNNB1, APC	190	109	13528	3.91927	1	0.124631	27.22
GOTERM_BP_FAT	GO:0007568~aging	6	0.27688	0.0190139	HRAS, RELA, TP53, BRCA2, PTEN, ERCC2	190	110	13528	3.88364	1	0.127996	28.0586
GOTERM_BP_FAT	GO:0007611~learning or memory	6	0.27688	0.0196924	EGR1, HRAS, GRIN2B, GRIN2A, PLCB1, PTEN	190	111	13528	3.84865	1	0.131844	28.9075
GOTERM_BP_FAT	GO:0008624~induction of apoptosis by extracellular signals	6	0.27688	0.0203866	OBSCN, ARHGEF2, UBC, RYR2, UBB, ITSN1	190	112	13528	3.81429	1	0.135295	29.7662
GOTERM_BP_FAT	GO:0006650~glycerophospholipid metabolic process	6	0.27688	0.0248888	PIK3CB, PIKFYVE, PIK3CA, PI4KB, PLCB1, PTEN	190	118	13528	3.62034	1	0.154812	35.1026
GOTERM_BP_FAT	GO:0035239~tube morphogenesis	6	0.27688	0.0327628	FOXA1, SMAD4, GLI2, GLI3, KDR, CTNNB1	190	127	13528	3.36378	1	0.18845	43.5293
GOTERM_BP_FAT	GO:0017038~protein import	6	0.27688	0.0367086	AKT1, NUP205, TP53, SPTBN1, BCL6, GLI3	190	131	13528	3.26107	1	0.204346	47.3537
GOTERM_BP_FAT	GO:0022604~regulation of cell morphogenesis	6	0.27688	0.0367086	ROBO1, SMAD4, SPTA1, MYH10, KDR, FN1	190	131	13528	3.26107	1	0.204346	47.3537
GOTERM_BP_FAT	GO:0016055~Wnt receptor signaling pathway	6	0.27688	0.0387866	DKK1, MACF1, LEF1, TCF7L2, CTNNB1, APC	190	133	13528	3.21203	1	0.212438	49.2683
GOTERM_BP_FAT	GO:0009952~anterior/posterior pattern formation	6	0.27688	0.0466176	SMAD4, LEF1, GLI3, ATM, CTNNB1, APC	190	140	13528	3.05143	1	0.240795	55.9106
GOTERM_BP_FAT	GO:0007584~response to nutrient	6	0.27688	0.0466176	GNAI2, RELA, RYR2, BRCA2, MTOR, PTEN	190	140	13528	3.05143	1	0.240795	55.9106
GOTERM_BP_FAT	GO:0001525~angiogenesis	6	0.27688	0.0566402	HDAC3, ROBO1, STAB2, PTEN, KDR, CTNNB1	190	148	13528	2.88649	1	0.274175	63.2212
GOTERM_BP_FAT	GO:0006913~nucleocytoplasmic transport	6	0.27688	0.0681377	AKT1, NUP205, TP53, SPTBN1, BCL6, GLI3	190	156	13528	2.73846	1	0.311475	70.1985
GOTERM_BP_FAT	GO:0051169~nuclear transport	6	0.27688	0.0707679	AKT1, NUP205, TP53, SPTBN1, BCL6, GLI3	190	158	13528	2.7038	1	0.319576	71.609
GOTERM_BP_FAT	GO:0070647~protein modification by small protein conjugation or removal	6	0.27688	0.0738096	AKT1, UBC, UBB, HERC2, TRRAP, BRCA1	190	160	13528	2.67	1	0.32762	73.1618
GOTERM_BP_FAT	GO:0050767~regulation of neurogenesis	6	0.27688	0.0833535	XRCC5, ROBO1, RELA, FOXA1, TP53, GLI2	190	166	13528	2.57349	1	0.357496	77.5309
GOTERM_BP_FAT	GO:0051259~protein oligomerization	6	0.27688	0.0972717	VWF, HRAS, BRAF, TP53, IRS1, CTNNB1	190	174	13528	2.45517	1	0.394649	82.718
GOTERM_BP_FAT	GO:0007098~centrosome cycle	5	0.230734	0.000121377	CEP250, BRCA2, CENPJ, BRCA1, CTNNB1	190	19	13528	18.7368	0.211921	0.00273369	0.208015
GOTERM_BP_FAT	GO:0030071~regulation of mitotic metaphase/anaphase transition	5	0.230734	0.000221679	ESPL1, HERC2, ATM, MYCBP2, APC	190	22	13528	16.1818	0.352724	0.00421423	0.379604
GOTERM_BP_FAT	GO:0009954~proximal/distal pattern formation	5	0.230734	0.000265434	GLI2, GLI3, GLI1, CTNNB1, APC	190	23	13528	15.4783	0.405985	0.00494819	0.454368
GOTERM_BP_FAT	GO:0010948~negative regulation of cell cycle process	5	0.230734	0.000371003	BCL6, ESPL1, ATM, BRCA1, APC	190	25	13528	14.24	0.517147	0.00665703	0.63454
GOTERM_BP_FAT	GO:0051297~centrosome organization	5	0.230734	0.000977211	CEP250, BRCA2, CENPJ, BRCA1, CTNNB1	190	32	13528	11.125	0.853133	0.013804	1.66321
GOTERM_BP_FAT	GO:0048863~stem cell differentiation	5	0.230734	0.000977211	XRCC5, CREBBP, TCF7L2, ERCC2, APC	190	32	13528	11.125	0.853133	0.013804	1.66321
GOTERM_BP_FAT	GO:0008630~DNA damage response, signal transduction resulting in induction of apoptosis	5	0.230734	0.00109997	TP53, BRCA2, IFI16, ATM, BRCA1	190	33	13528	10.7879	0.884598	0.0149868	1.87029
GOTERM_BP_FAT	GO:0000060~protein import into nucleus, translocation	5	0.230734	0.00123316	AKT1, TP53, SPTBN1, BCL6, GLI3	190	34	13528	10.4706	0.911162	0.0162247	2.0945
GOTERM_BP_FAT	GO:0031023~microtubule organizing center organization	5	0.230734	0.00137723	CEP250, BRCA2, CENPJ, BRCA1, CTNNB1	190	35	13528	10.1714	0.933062	0.0174051	2.33649
GOTERM_BP_FAT	GO:0010927~cellular component assembly involved in morphogenesis	5	0.230734	0.00153265	ACTG1, MYH6, TTN, MYH10, ERCC2	190	36	13528	9.88889	0.950677	0.0188663	2.59691
GOTERM_BP_FAT	GO:0010741~negative regulation of protein kinase cascade	5	0.230734	0.00153265	AKT1, HDAC3, NCOR1, PTEN, APC	190	36	13528	9.88889	0.950677	0.0188663	2.59691
GOTERM_BP_FAT	GO:0001704~formation of primary germ layer	5	0.230734	0.00227689	MACF1, LEF1, PRKACA, EXT2, CTNNB1	190	40	13528	8.9	0.98858	0.0253757	3.83493
GOTERM_BP_FAT	GO:0000910~cytokinesis	5	0.230734	0.00249585	ROCK1, BRCA2, ESPL1, MYH10, APC	190	41	13528	8.68293	0.992576	0.027169	4.19632
GOTERM_BP_FAT	GO:0043242~negative regulation of protein complex disassembly	5	0.230734	0.00249585	ARHGEF2, MAP2, SPTBN1, SPTA1, APC	190	41	13528	8.68293	0.992576	0.027169	4.19632
GOTERM_BP_FAT	GO:0007051~spindle organization	5	0.230734	0.00351647	HDAC3, TNKS, ESPL1, DYNC1H1, NCOR1	190	45	13528	7.91111	0.999004	0.0351772	5.86407
GOTERM_BP_FAT	GO:0033500~carbohydrate homeostasis	5	0.230734	0.00478905	FOXA1, CACNA1E, IRS1, TCF7L2, STAT3	190	49	13528	7.26531	0.999919	0.0453376	7.90524
GOTERM_BP_FAT	GO:0042593~glucose homeostasis	5	0.230734	0.00478905	FOXA1, CACNA1E, IRS1, TCF7L2, STAT3	190	49	13528	7.26531	0.999919	0.0453376	7.90524
GOTERM_BP_FAT	GO:0016202~regulation of striated muscle tissue development	5	0.230734	0.00514962	HDAC3, UBC, LEF1, UBB, ZFHX3	190	50	13528	7.12	0.99996	0.0479837	8.47595
GOTERM_BP_FAT	GO:0048634~regulation of muscle development	5	0.230734	0.00552794	HDAC3, UBC, LEF1, UBB, ZFHX3	190	51	13528	6.98039	0.999981	0.0504718	9.07118
GOTERM_BP_FAT	GO:0001708~cell fate specification	5	0.230734	0.00552794	SALL1, FOXA1, GLI2, GLI3, CTNNB1	190	51	13528	6.98039	0.999981	0.0504718	9.07118
GOTERM_BP_FAT	GO:0043244~regulation of protein complex disassembly	5	0.230734	0.00552794	ARHGEF2, MAP2, SPTBN1, SPTA1, APC	190	51	13528	6.98039	0.999981	0.0504718	9.07118
GOTERM_BP_FAT	GO:0042176~regulation of protein catabolic process	5	0.230734	0.00592438	AKT1, RELA, GRIN2A, PSMD2, APC	190	52	13528	6.84615	0.999991	0.0525425	9.69102
GOTERM_BP_FAT	GO:0000079~regulation of cyclin-dependent protein kinase activity	5	0.230734	0.00677313	EGFR, AKT1, CDKN1B, PTEN, APC	190	54	13528	6.59259	0.999998	0.0580415	11.0047
GOTERM_BP_FAT	GO:0042476~odontogenesis	5	0.230734	0.00677313	LEF1, LAMB1, GLI2, GLI3, CTNNB1	190	54	13528	6.59259	0.999998	0.0580415	11.0047
GOTERM_BP_FAT	GO:0051592~response to calcium ion	5	0.230734	0.00722614	EGFR, ACTG1, FGA, RYR2, TTN	190	55	13528	6.47273	0.999999	0.060501	11.6984
GOTERM_BP_FAT	GO:0051054~positive regulation of DNA metabolic process	5	0.230734	0.0076987	HRAS, TNKS, GLI2, BRCA1, GLI1	190	56	13528	6.35714	1	0.0632689	12.4167
GOTERM_BP_FAT	GO:0010552~positive regulation of specific transcription from RNA polymerase II promoter	5	0.230734	0.00819116	MEF2C, TP53, IRF4, TCF7L2, CTNNB1	190	57	13528	6.24561	1	0.0658233	13.1594
GOTERM_BP_FAT	GO:0009953~dorsal/ventral pattern formation	5	0.230734	0.00979113	GLI2, GLI3, GLI1, CTNNB1, APC	190	60	13528	5.93333	1	0.0754748	15.5315
GOTERM_BP_FAT	GO:0032271~regulation of protein polymerization	5	0.230734	0.0150084	CDKN1B, SPTBN1, SPTA1, MTOR, APC	190	68	13528	5.23529	1	0.1063	22.8498
GOTERM_BP_FAT	GO:0032386~regulation of intracellular transport	5	0.230734	0.0173414	NFKBIB, SMAD4, RYR2, PRKACA, GLI3	190	71	13528	5.01408	1	0.118958	25.9253
GOTERM_BP_FAT	GO:0048469~cell maturation	5	0.230734	0.0207867	FOXA1, BRCA2, KDR, CTNNB1, ERCC2	190	75	13528	4.74667	1	0.135523	30.2566
GOTERM_BP_FAT	GO:0048706~embryonic skeletal system development	5	0.230734	0.0226559	SP1, SP3, HSPG2, COL11A1, GLI3	190	77	13528	4.62338	1	0.144542	32.5056
GOTERM_BP_FAT	GO:0048839~inner ear development	5	0.230734	0.0246245	CDKN1B, CHD7, CEP290, COL11A1, CDH23	190	79	13528	4.50633	1	0.153763	34.8002
GOTERM_BP_FAT	GO:0006352~transcription initiation	5	0.230734	0.0288636	CCNH, MED12, MED1, ERCC2, TAF1L	190	83	13528	4.28916	1	0.172751	39.4943
GOTERM_BP_FAT	GO:0048589~developmental growth	5	0.230734	0.0335105	AKT1, FGA, BRCA2, GLI2, GLI3	190	87	13528	4.09195	1	0.191825	44.2736
GOTERM_BP_FAT	GO:0051146~striated muscle cell differentiation	5	0.230734	0.0347365	ACTG1, HRAS, MYH6, TTN, MYH10	190	88	13528	4.04545	1	0.197087	45.4739
GOTERM_BP_FAT	GO:0030335~positive regulation of cell migration	5	0.230734	0.0359883	EGFR, LAMB1, IRS1, KDR, APC	190	89	13528	4	1	0.201824	46.6742
GOTERM_BP_FAT	GO:0043523~regulation of neuron apoptosis	5	0.230734	0.0372659	HRAS, ROCK1, TP53, ITSN1, ATM	190	90	13528	3.95556	1	0.206583	47.8737
GOTERM_BP_FAT	GO:0043254~regulation of protein complex assembly	5	0.230734	0.0372659	CDKN1B, SPTBN1, SPTA1, MTOR, APC	190	90	13528	3.95556	1	0.206583	47.8737
GOTERM_BP_FAT	GO:0043583~ear development	5	0.230734	0.044042	CDKN1B, CHD7, CEP290, COL11A1, CDH23	190	95	13528	3.74737	1	0.230665	53.8222
GOTERM_BP_FAT	GO:0007605~sensory perception of sound	5	0.230734	0.0469336	CDKN1B, CHD7, PCDH15, COL11A1, CDH23	190	97	13528	3.6701	1	0.241629	56.1607
GOTERM_BP_FAT	GO:0040017~positive regulation of locomotion	5	0.230734	0.0484182	EGFR, LAMB1, IRS1, KDR, APC	190	98	13528	3.63265	1	0.246527	57.3175
GOTERM_BP_FAT	GO:0051327~M phase of meiotic cell cycle	5	0.230734	0.0484182	TOP3A, BRCA2, ESPL1, ATM, TAF1L	190	98	13528	3.63265	1	0.246527	57.3175
GOTERM_BP_FAT	GO:0007126~meiosis	5	0.230734	0.0484182	TOP3A, BRCA2, ESPL1, ATM, TAF1L	190	98	13528	3.63265	1	0.246527	57.3175
GOTERM_BP_FAT	GO:0048872~homeostasis of number of cells	5	0.230734	0.0514646	AKT1, SP1, SP3, BCL6, ERCC2	190	100	13528	3.56	1	0.256981	59.6019
GOTERM_BP_FAT	GO:0051321~meiotic cell cycle	5	0.230734	0.0514646	TOP3A, BRCA2, ESPL1, ATM, TAF1L	190	100	13528	3.56	1	0.256981	59.6019
GOTERM_BP_FAT	GO:0080135~regulation of cellular response to stress	5	0.230734	0.0562267	AKT1, HDAC3, MTOR, NCOR1, BRCA1	190	103	13528	3.45631	1	0.273075	62.9436
GOTERM_BP_FAT	GO:0030198~extracellular matrix organization	5	0.230734	0.0578652	TNXB, ACAN, HSPG2, COL11A1, ERCC2	190	104	13528	3.42308	1	0.27868	64.0319
GOTERM_BP_FAT	GO:0043627~response to estrogen stimulus	5	0.230734	0.0595291	BRCA2, PTEN, STAT3, BRCA1, CTNNB1	190	105	13528	3.39048	1	0.282974	65.1062
GOTERM_BP_FAT	GO:0019216~regulation of lipid metabolic process	5	0.230734	0.0718799	AKT1, APOB, MTOR, IRS1, BRCA1	190	112	13528	3.17857	1	0.32313	72.1862
GOTERM_BP_FAT	GO:0016567~protein ubiquitination	5	0.230734	0.0854329	AKT1, UBC, UBB, HERC2, BRCA1	190	119	13528	2.9916	1	0.363382	78.3895
GOTERM_BP_FAT	GO:0070201~regulation of establishment of protein localization	5	0.230734	0.0895192	AKT1, NFKBIB, SMAD4, PRKACA, GLI3	190	121	13528	2.94215	1	0.374617	79.9874
GOTERM_BP_FAT	GO:0016570~histone modification	5	0.230734	0.0915972	HDAC3, PRMT5, CREBBP, IRF4, TRRAP	190	122	13528	2.91803	1	0.380217	80.7567
GOTERM_BP_FAT	GO:0032330~regulation of chondrocyte differentiation	4	0.184587	0.000872144	RELA, GLI2, GLI3, CTNNB1	190	14	13528	20.3429	0.819476	0.0128852	1.48564
GOTERM_BP_FAT	GO:0043409~negative regulation of MAPKKK cascade	4	0.184587	0.00157977	AKT1, HDAC3, NCOR1, APC	190	17	13528	16.7529	0.955039	0.0192005	2.67574
GOTERM_BP_FAT	GO:0030239~myofibril assembly	4	0.184587	0.00296556	ACTG1, MYH6, TTN, MYH10	190	21	13528	13.5619	0.997053	0.0305197	4.96728
GOTERM_BP_FAT	GO:0048169~regulation of long-term neuronal synaptic plasticity	4	0.184587	0.00296556	EGR1, HRAS, GRIN2B, GRIN2A	190	21	13528	13.5619	0.997053	0.0305197	4.96728
GOTERM_BP_FAT	GO:0048742~regulation of skeletal muscle fiber development	4	0.184587	0.0049227	HDAC3, UBC, UBB, ZFHX3	190	25	13528	11.392	0.999938	0.046353	8.11716
GOTERM_BP_FAT	GO:0030330~DNA damage response, signal transduction by p53 class mediator	4	0.184587	0.00550822	TP53, BRCA2, IFI16, BRCA1	190	26	13528	10.9538	0.99998	0.0505303	9.04024
GOTERM_BP_FAT	GO:0045740~positive regulation of DNA replication	4	0.184587	0.00680011	HRAS, TNKS, GLI2, GLI1	190	28	13528	10.1714	0.999998	0.0580142	11.0461
GOTERM_BP_FAT	GO:0031032~actomyosin structure organization	4	0.184587	0.00680011	ACTG1, MYH6, TTN, MYH10	190	28	13528	10.1714	0.999998	0.0580142	11.0461
GOTERM_BP_FAT	GO:0048641~regulation of skeletal muscle tissue development	4	0.184587	0.00750779	HDAC3, UBC, UBB, ZFHX3	190	29	13528	9.82069	1	0.0620026	12.1272
GOTERM_BP_FAT	GO:0010970~microtubule-based transport	4	0.184587	0.00750779	KIF1B, MACF1, RHOT1, DST	190	29	13528	9.82069	1	0.0620026	12.1272
GOTERM_BP_FAT	GO:0043467~regulation of generation of precursor metabolites and energy	4	0.184587	0.00825742	AKT1, PRKACA, MTOR, IRS1	190	30	13528	9.49333	1	0.0660705	13.2588
GOTERM_BP_FAT	GO:0051153~regulation of striated muscle cell differentiation	4	0.184587	0.0098846	HDAC3, UBC, UBB, ZFHX3	190	32	13528	8.9	1	0.0755802	15.6682
GOTERM_BP_FAT	GO:0048168~regulation of neuronal synaptic plasticity	4	0.184587	0.0136625	EGR1, HRAS, GRIN2B, GRIN2A	190	36	13528	7.91111	1	0.0989649	21.0213
GOTERM_BP_FAT	GO:0001707~mesoderm formation	4	0.184587	0.0136625	MACF1, LEF1, PRKACA, EXT2	190	36	13528	7.91111	1	0.0989649	21.0213
GOTERM_BP_FAT	GO:0000070~mitotic sister chromatid segregation	4	0.184587	0.0136625	KIFC1, ESPL1, TTN, SMC2	190	36	13528	7.91111	1	0.0989649	21.0213
GOTERM_BP_FAT	GO:0048565~gut development	4	0.184587	0.0136625	GLI2, GLI3, TCF7L2, CTNNB1	190	36	13528	7.91111	1	0.0989649	21.0213
GOTERM_BP_FAT	GO:0000819~sister chromatid segregation	4	0.184587	0.014718	KIFC1, ESPL1, TTN, SMC2	190	37	13528	7.6973	1	0.105093	22.4587
GOTERM_BP_FAT	GO:0009895~negative regulation of catabolic process	4	0.184587	0.014718	AKT1, RELA, GRIN2A, MTOR	190	37	13528	7.6973	1	0.105093	22.4587
GOTERM_BP_FAT	GO:0048332~mesoderm morphogenesis	4	0.184587	0.0158185	MACF1, LEF1, PRKACA, EXT2	190	38	13528	7.49474	1	0.110565	23.9311
GOTERM_BP_FAT	GO:0042475~odontogenesis of dentine-containing tooth	4	0.184587	0.0169641	LEF1, GLI2, GLI3, CTNNB1	190	39	13528	7.30256	1	0.11732	25.4359
GOTERM_BP_FAT	GO:0007613~memory	4	0.184587	0.0169641	GRIN2B, GRIN2A, PLCB1, PTEN	190	39	13528	7.30256	1	0.11732	25.4359
GOTERM_BP_FAT	GO:0051147~regulation of muscle cell differentiation	4	0.184587	0.0169641	HDAC3, UBC, UBB, ZFHX3	190	39	13528	7.30256	1	0.11732	25.4359
GOTERM_BP_FAT	GO:0022404~molting cycle process	4	0.184587	0.0206729	AKT1, RELA, ERCC2, APC	190	42	13528	6.78095	1	0.135717	30.1175
GOTERM_BP_FAT	GO:0001942~hair follicle development	4	0.184587	0.0206729	AKT1, RELA, ERCC2, APC	190	42	13528	6.78095	1	0.135717	30.1175
GOTERM_BP_FAT	GO:0022405~hair cycle process	4	0.184587	0.0206729	AKT1, RELA, ERCC2, APC	190	42	13528	6.78095	1	0.135717	30.1175
GOTERM_BP_FAT	GO:0048663~neuron fate commitment	4	0.184587	0.0206729	FOXA1, SMAD4, GLI2, GLI3	190	42	13528	6.78095	1	0.135717	30.1175
GOTERM_BP_FAT	GO:0007093~mitotic cell cycle checkpoint	4	0.184587	0.0220001	TP53, TRRAP, ATM, APC	190	43	13528	6.62326	1	0.141535	31.7245
GOTERM_BP_FAT	GO:0030218~erythrocyte differentiation	4	0.184587	0.0220001	SP1, SP3, BCL6, ERCC2	190	43	13528	6.62326	1	0.141535	31.7245
GOTERM_BP_FAT	GO:0042303~molting cycle	4	0.184587	0.0220001	AKT1, RELA, ERCC2, APC	190	43	13528	6.62326	1	0.141535	31.7245
GOTERM_BP_FAT	GO:0042633~hair cycle	4	0.184587	0.0220001	AKT1, RELA, ERCC2, APC	190	43	13528	6.62326	1	0.141535	31.7245
GOTERM_BP_FAT	GO:0048593~camera-type eye morphogenesis	4	0.184587	0.0233729	SP1, SP3, GLI3, CTNNB1	190	44	13528	6.47273	1	0.146928	33.35
GOTERM_BP_FAT	GO:0030183~B cell differentiation	4	0.184587	0.0293188	SP3, TP53, BCL6, ITGA4	190	48	13528	5.93333	1	0.174736	39.979
GOTERM_BP_FAT	GO:0000077~DNA damage checkpoint	4	0.184587	0.0293188	MDC1, TP53, ATM, BRCA1	190	48	13528	5.93333	1	0.174736	39.979
GOTERM_BP_FAT	GO:0032582~negative regulation of gene-specific transcription	4	0.184587	0.0293188	MEF2C, HDAC3, CDKN1B, NCOR1	190	48	13528	5.93333	1	0.174736	39.979
GOTERM_BP_FAT	GO:0034101~erythrocyte homeostasis	4	0.184587	0.0309186	SP1, SP3, BCL6, ERCC2	190	49	13528	5.81224	1	0.181322	41.6536
GOTERM_BP_FAT	GO:0019217~regulation of fatty acid metabolic process	4	0.184587	0.0309186	AKT1, MTOR, IRS1, BRCA1	190	49	13528	5.81224	1	0.181322	41.6536
GOTERM_BP_FAT	GO:0031570~DNA integrity checkpoint	4	0.184587	0.0359876	MDC1, TP53, ATM, BRCA1	190	52	13528	5.47692	1	0.202386	46.6736
GOTERM_BP_FAT	GO:0055002~striated muscle cell development	4	0.184587	0.0359876	ACTG1, MYH6, TTN, MYH10	190	52	13528	5.47692	1	0.202386	46.6736
GOTERM_BP_FAT	GO:0051291~protein heterooligomerization	4	0.184587	0.0359876	HRAS, BRAF, IRS1, CTNNB1	190	52	13528	5.47692	1	0.202386	46.6736
GOTERM_BP_FAT	GO:0033157~regulation of intracellular protein transport	4	0.184587	0.0377665	NFKBIB, SMAD4, PRKACA, GLI3	190	53	13528	5.37358	1	0.208519	48.3367
GOTERM_BP_FAT	GO:0006898~receptor-mediated endocytosis	4	0.184587	0.0377665	LRP1B, PIKFYVE, STAB2, PI4KB	190	53	13528	5.37358	1	0.208519	48.3367
GOTERM_BP_FAT	GO:0008360~regulation of cell shape	4	0.184587	0.0395896	SPTA1, MYH10, KDR, FN1	190	54	13528	5.27407	1	0.215816	49.9905
GOTERM_BP_FAT	GO:0006289~nucleotide-excision repair	4	0.184587	0.0414567	CCNH, TP53, BRCA2, ERCC2	190	55	13528	5.17818	1	0.220783	51.6324
GOTERM_BP_FAT	GO:0042472~inner ear morphogenesis	4	0.184587	0.0433676	CHD7, CEP290, COL11A1, CDH23	190	56	13528	5.08571	1	0.229288	53.2601
GOTERM_BP_FAT	GO:0055001~muscle cell development	4	0.184587	0.0433676	ACTG1, MYH6, TTN, MYH10	190	56	13528	5.08571	1	0.229288	53.2601
GOTERM_BP_FAT	GO:0000082~G1/S transition of mitotic cell cycle	4	0.184587	0.0433676	EGFR, AKT1, CUL2, CDKN1B	190	56	13528	5.08571	1	0.229288	53.2601
GOTERM_BP_FAT	GO:0010565~regulation of cellular ketone metabolic process	4	0.184587	0.0453218	AKT1, MTOR, IRS1, BRCA1	190	57	13528	4.99649	1	0.235425	54.8713
GOTERM_BP_FAT	GO:0045787~positive regulation of cell cycle	4	0.184587	0.0453218	EGFR, AKT1, BRCA2, ESPL1	190	57	13528	4.99649	1	0.235425	54.8713
GOTERM_BP_FAT	GO:0046822~regulation of nucleocytoplasmic transport	4	0.184587	0.0473192	NFKBIB, SMAD4, PRKACA, GLI3	190	58	13528	4.91034	1	0.242161	56.4639
GOTERM_BP_FAT	GO:0030902~hindbrain development	4	0.184587	0.0514418	CEP290, GLI2, MYH10, GLI1	190	60	13528	4.74667	1	0.257514	59.5853
GOTERM_BP_FAT	GO:0007612~learning	4	0.184587	0.0514418	HRAS, GRIN2B, GRIN2A, PLCB1	190	60	13528	4.74667	1	0.257514	59.5853
GOTERM_BP_FAT	GO:0010212~response to ionizing radiation	4	0.184587	0.0514418	TP53, BRCA2, ATM, BRCA1	190	60	13528	4.74667	1	0.257514	59.5853
GOTERM_BP_FAT	GO:0040014~regulation of multicellular organism growth	4	0.184587	0.0535664	AKT1, CHD7, PIK3CA, STAT3	190	61	13528	4.66885	1	0.264251	61.1104
GOTERM_BP_FAT	GO:0006302~double-strand break repair	4	0.184587	0.0557327	XRCC5, TP53, BRCA2, BRCA1	190	62	13528	4.59355	1	0.271624	62.6095
GOTERM_BP_FAT	GO:0030832~regulation of actin filament length	4	0.184587	0.0579402	NEB, SPTBN1, SPTA1, MTOR	190	63	13528	4.52063	1	0.277683	64.081
GOTERM_BP_FAT	GO:0045471~response to ethanol	4	0.184587	0.0601887	GRIN2B, GRIN2A, PTEN, STAT3	190	64	13528	4.45	1	0.285033	65.5237
GOTERM_BP_FAT	GO:0042471~ear morphogenesis	4	0.184587	0.0648066	CHD7, CEP290, COL11A1, CDH23	190	66	13528	4.31515	1	0.301747	68.3172
GOTERM_BP_FAT	GO:0001508~regulation of action potential	4	0.184587	0.0695828	SCN1A, GRIN2B, GRIN2A, ERCC2	190	68	13528	4.18824	1	0.315705	70.9814
GOTERM_BP_FAT	GO:0006367~transcription initiation from RNA polymerase II promoter	4	0.184587	0.0695828	CCNH, MED12, MED1, ERCC2	190	68	13528	4.18824	1	0.315705	70.9814
GOTERM_BP_FAT	GO:0030258~lipid modification	4	0.184587	0.0720292	PIK3CB, PIK3CA, PI4KB, PTEN	190	69	13528	4.12754	1	0.322996	72.2629
GOTERM_BP_FAT	GO:0010720~positive regulation of cell development	4	0.184587	0.0720292	XRCC5, ROBO1, RELA, SMAD4	190	69	13528	4.12754	1	0.322996	72.2629
GOTERM_BP_FAT	GO:0051656~establishment of organelle localization	4	0.184587	0.0720292	KIF1B, RHOT1, ESPL1, MYH10	190	69	13528	4.12754	1	0.322996	72.2629
GOTERM_BP_FAT	GO:0003007~heart morphogenesis	4	0.184587	0.0821919	CHD7, MYH6, TTN, COL11A1	190	73	13528	3.90137	1	0.354079	77.0375
GOTERM_BP_FAT	GO:0007498~mesoderm development	4	0.184587	0.0848244	MACF1, LEF1, PRKACA, EXT2	190	74	13528	3.84865	1	0.361977	78.1415
GOTERM_BP_FAT	GO:0042113~B cell activation	4	0.184587	0.0901961	SP3, TP53, BCL6, ITGA4	190	76	13528	3.74737	1	0.37619	80.2411
GOTERM_BP_FAT	GO:0040029~regulation of gene expression, epigenetic	4	0.184587	0.0929342	GATAD2A, DNMT1, ARID1A, BRCA1	190	77	13528	3.6987	1	0.383235	81.2368
GOTERM_BP_FAT	GO:0034097~response to cytokine stimulus	4	0.184587	0.0985123	RELA, STAT3, CTNNB1, EPHA3	190	79	13528	3.60506	1	0.397195	83.1209
GOTERM_BP_FAT	GO:0007442~hindgut morphogenesis	3	0.13844	0.00188857	GLI2, GLI3, TCF7L2	190	5	13528	42.72	0.975495	0.0218348	3.19084
GOTERM_BP_FAT	GO:0031998~regulation of fatty acid beta-oxidation	3	0.13844	0.00514377	AKT1, MTOR, IRS1	190	8	13528	26.7	0.99996	0.0481585	8.46672
GOTERM_BP_FAT	GO:0043491~protein kinase B signaling cascade	3	0.13844	0.00655287	AKT1, PIK3CA, IRS1	190	9	13528	23.7333	0.999997	0.056448	10.6655
GOTERM_BP_FAT	GO:0033205~cytokinesis during cell cycle	3	0.13844	0.00655287	BRCA2, MYH10, APC	190	9	13528	23.7333	0.999997	0.056448	10.6655
GOTERM_BP_FAT	GO:0046329~negative regulation of JNK cascade	3	0.13844	0.00811619	AKT1, HDAC3, NCOR1	190	10	13528	21.36	1	0.065775	13.0467
GOTERM_BP_FAT	GO:0048567~ectodermal gut morphogenesis	3	0.13844	0.00811619	GLI2, GLI3, TCF7L2	190	10	13528	21.36	1	0.065775	13.0467
GOTERM_BP_FAT	GO:0007439~ectodermal gut development	3	0.13844	0.00811619	GLI2, GLI3, TCF7L2	190	10	13528	21.36	1	0.065775	13.0467
GOTERM_BP_FAT	GO:0070303~negative regulation of stress-activated protein kinase signaling pathway	3	0.13844	0.00811619	AKT1, HDAC3, NCOR1	190	10	13528	21.36	1	0.065775	13.0467
GOTERM_BP_FAT	GO:0007512~adult heart development	3	0.13844	0.00982917	CHD7, MYH6, MYH10	190	11	13528	19.4182	1	0.0754633	15.5872
GOTERM_BP_FAT	GO:0045214~sarcomere organization	3	0.13844	0.0116874	ACTG1, MYH6, TTN	190	12	13528	17.8	1	0.0881345	18.2639
GOTERM_BP_FAT	GO:0005979~regulation of glycogen biosynthetic process	3	0.13844	0.0158222	AKT1, MTOR, IRS1	190	14	13528	15.2571	1	0.1102	23.936
GOTERM_BP_FAT	GO:0032885~regulation of polysaccharide biosynthetic process	3	0.13844	0.0158222	AKT1, MTOR, IRS1	190	14	13528	15.2571	1	0.1102	23.936
GOTERM_BP_FAT	GO:0010962~regulation of glucan biosynthetic process	3	0.13844	0.0158222	AKT1, MTOR, IRS1	190	14	13528	15.2571	1	0.1102	23.936
GOTERM_BP_FAT	GO:0032881~regulation of polysaccharide metabolic process	3	0.13844	0.0180904	AKT1, MTOR, IRS1	190	15	13528	14.24	1	0.123383	26.8879
GOTERM_BP_FAT	GO:0048665~neuron fate specification	3	0.13844	0.0180904	FOXA1, GLI2, GLI3	190	15	13528	14.24	1	0.123383	26.8879
GOTERM_BP_FAT	GO:0046854~phosphoinositide phosphorylation	3	0.13844	0.0180904	PIK3CB, PIK3CA, PI4KB	190	15	13528	14.24	1	0.123383	26.8879
GOTERM_BP_FAT	GO:0042771~DNA damage response, signal transduction by p53 class mediator resulting in induction of apoptosis	3	0.13844	0.0180904	TP53, BRCA2, IFI16	190	15	13528	14.24	1	0.123383	26.8879
GOTERM_BP_FAT	GO:0031114~regulation of microtubule depolymerization	3	0.13844	0.020487	ARHGEF2, MAP2, APC	190	16	13528	13.35	1	0.135017	29.8895
GOTERM_BP_FAT	GO:0007026~negative regulation of microtubule depolymerization	3	0.13844	0.020487	ARHGEF2, MAP2, APC	190	16	13528	13.35	1	0.135017	29.8895
GOTERM_BP_FAT	GO:0046834~lipid phosphorylation	3	0.13844	0.020487	PIK3CB, PIK3CA, PI4KB	190	16	13528	13.35	1	0.135017	29.8895
GOTERM_BP_FAT	GO:0051225~spindle assembly	3	0.13844	0.0230079	HDAC3, TNKS, NCOR1	190	17	13528	12.5647	1	0.146171	32.9214
GOTERM_BP_FAT	GO:0051896~regulation of protein kinase B signaling cascade	3	0.13844	0.0230079	MTOR, ITSN1, PTEN	190	17	13528	12.5647	1	0.146171	32.9214
GOTERM_BP_FAT	GO:0048547~gut morphogenesis	3	0.13844	0.0230079	GLI2, GLI3, TCF7L2	190	17	13528	12.5647	1	0.146171	32.9214
GOTERM_BP_FAT	GO:0060070~Wnt receptor signaling pathway through beta-catenin	3	0.13844	0.0230079	TCF7L2, CTNNB1, APC	190	17	13528	12.5647	1	0.146171	32.9214
GOTERM_BP_FAT	GO:0031111~negative regulation of microtubule polymerization or depolymerization	3	0.13844	0.0230079	ARHGEF2, MAP2, APC	190	17	13528	12.5647	1	0.146171	32.9214
GOTERM_BP_FAT	GO:0002062~chondrocyte differentiation	3	0.13844	0.0256494	ACAN, HSPG2, COL11A1	190	18	13528	11.8667	1	0.158216	35.9655
GOTERM_BP_FAT	GO:0021695~cerebellar cortex development	3	0.13844	0.0256494	GLI2, MYH10, GLI1	190	18	13528	11.8667	1	0.158216	35.9655
GOTERM_BP_FAT	GO:0018107~peptidyl-threonine phosphorylation	3	0.13844	0.0256494	MAP2, TNKS, MTOR	190	18	13528	11.8667	1	0.158216	35.9655
GOTERM_BP_FAT	GO:0035116~embryonic hindlimb morphogenesis	3	0.13844	0.0256494	CHD7, MED1, CTNNB1	190	18	13528	11.8667	1	0.158216	35.9655
GOTERM_BP_FAT	GO:0001837~epithelial to mesenchymal transition	3	0.13844	0.0256494	TRIM28, LEF1, CTNNB1	190	18	13528	11.8667	1	0.158216	35.9655
GOTERM_BP_FAT	GO:0008088~axon cargo transport	3	0.13844	0.0256494	KIF1B, MACF1, DST	190	18	13528	11.8667	1	0.158216	35.9655
GOTERM_BP_FAT	GO:0007224~smoothened signaling pathway	3	0.13844	0.0284075	GLI2, GLI3, GLI1	190	19	13528	11.2421	1	0.170744	39.0049
GOTERM_BP_FAT	GO:0043255~regulation of carbohydrate biosynthetic process	3	0.13844	0.0342588	AKT1, MTOR, IRS1	190	21	13528	10.1714	1	0.19517	45.0091
GOTERM_BP_FAT	GO:0055123~digestive system development	3	0.13844	0.0342588	GLI2, GLI3, TCF7L2	190	21	13528	10.1714	1	0.19517	45.0091
GOTERM_BP_FAT	GO:0048546~digestive tract morphogenesis	3	0.13844	0.0342588	GLI2, GLI3, TCF7L2	190	21	13528	10.1714	1	0.19517	45.0091
GOTERM_BP_FAT	GO:0018210~peptidyl-threonine modification	3	0.13844	0.0342588	MAP2, TNKS, MTOR	190	21	13528	10.1714	1	0.19517	45.0091
GOTERM_BP_FAT	GO:0030048~actin filament-based movement	3	0.13844	0.040533	MYH4, MYH6, MYH10	190	23	13528	9.28696	1	0.219255	50.8265
GOTERM_BP_FAT	GO:0001892~embryonic placenta development	3	0.13844	0.04382	SP1, SP3, MED1	190	24	13528	8.9	1	0.230222	53.6378
GOTERM_BP_FAT	GO:0050680~negative regulation of epithelial cell proliferation	3	0.13844	0.0472023	CDKN1B, BRCA2, APC	190	25	13528	8.544	1	0.242243	56.3722
GOTERM_BP_FAT	GO:0032273~positive regulation of protein polymerization	3	0.13844	0.0472023	CDKN1B, MTOR, APC	190	25	13528	8.544	1	0.242243	56.3722
GOTERM_BP_FAT	GO:0019827~stem cell maintenance	3	0.13844	0.0472023	CREBBP, TCF7L2, APC	190	25	13528	8.544	1	0.242243	56.3722
GOTERM_BP_FAT	GO:0035137~hindlimb morphogenesis	3	0.13844	0.0506768	CHD7, MED1, CTNNB1	190	26	13528	8.21538	1	0.254762	59.0225
GOTERM_BP_FAT	GO:0048864~stem cell development	3	0.13844	0.0506768	CREBBP, TCF7L2, APC	190	26	13528	8.21538	1	0.254762	59.0225
GOTERM_BP_FAT	GO:0050994~regulation of lipid catabolic process	3	0.13844	0.0506768	AKT1, MTOR, IRS1	190	26	13528	8.21538	1	0.254762	59.0225
GOTERM_BP_FAT	GO:0001952~regulation of cell-matrix adhesion	3	0.13844	0.0542403	PIK3CB, BCL6, PTEN	190	27	13528	7.91111	1	0.266521	61.5827
GOTERM_BP_FAT	GO:0033077~T cell differentiation in the thymus	3	0.13844	0.0542403	TP53, CTNNB1, APC	190	27	13528	7.91111	1	0.266521	61.5827
GOTERM_BP_FAT	GO:0055008~cardiac muscle tissue morphogenesis	3	0.13844	0.0542403	MYH6, TTN, COL11A1	190	27	13528	7.91111	1	0.266521	61.5827
GOTERM_BP_FAT	GO:0060415~muscle tissue morphogenesis	3	0.13844	0.0542403	MYH6, TTN, COL11A1	190	27	13528	7.91111	1	0.266521	61.5827
GOTERM_BP_FAT	GO:0007159~leukocyte adhesion	3	0.13844	0.0578895	ROCK1, L1CAM, ITGA4	190	28	13528	7.62857	1	0.278125	64.0479
GOTERM_BP_FAT	GO:0046320~regulation of fatty acid oxidation	3	0.13844	0.0578895	AKT1, MTOR, IRS1	190	28	13528	7.62857	1	0.278125	64.0479
GOTERM_BP_FAT	GO:0043588~skin development	3	0.13844	0.0616215	LEF1, ERCC2, APC	190	29	13528	7.36552	1	0.290235	66.4144
GOTERM_BP_FAT	GO:0018105~peptidyl-serine phosphorylation	3	0.13844	0.0616215	AKT1, TNKS, PRKACA	190	29	13528	7.36552	1	0.290235	66.4144
GOTERM_BP_FAT	GO:0021549~cerebellum development	3	0.13844	0.0654332	GLI2, MYH10, GLI1	190	30	13528	7.12	1	0.303564	68.6795
GOTERM_BP_FAT	GO:0033044~regulation of chromosome organization	3	0.13844	0.0654332	DNMT1, TNKS, ESPL1	190	30	13528	7.12	1	0.303564	68.6795
GOTERM_BP_FAT	GO:0032388~positive regulation of intracellular transport	3	0.13844	0.0654332	SMAD4, PRKACA, GLI3	190	30	13528	7.12	1	0.303564	68.6795
GOTERM_BP_FAT	GO:0060021~palate development	3	0.13844	0.0732842	CHD7, SMAD4, LEF1	190	32	13528	6.675	1	0.326346	72.8995
GOTERM_BP_FAT	GO:0030168~platelet activation	3	0.13844	0.0732842	VWF, FGA, PIK3CB	190	32	13528	6.675	1	0.326346	72.8995
GOTERM_BP_FAT	GO:0007569~cell aging	3	0.13844	0.0773179	HRAS, TP53, BRCA2	190	33	13528	6.47273	1	0.339978	74.8534
GOTERM_BP_FAT	GO:0002573~myeloid leukocyte differentiation	3	0.13844	0.0814199	SP3, IRF4, IFI16	190	34	13528	6.28235	1	0.352769	76.7039
GOTERM_BP_FAT	GO:0050806~positive regulation of synaptic transmission	3	0.13844	0.0814199	EGFR, UBC, UBB	190	34	13528	6.28235	1	0.352769	76.7039
GOTERM_BP_FAT	GO:0010906~regulation of glucose metabolic process	3	0.13844	0.0855877	AKT1, MTOR, IRS1	190	35	13528	6.10286	1	0.363187	78.4521
GOTERM_BP_FAT	GO:0031334~positive regulation of protein complex assembly	3	0.13844	0.0855877	CDKN1B, MTOR, APC	190	35	13528	6.10286	1	0.363187	78.4521
GOTERM_BP_FAT	GO:0050885~neuromuscular process controlling balance	3	0.13844	0.0855877	PCDH15, MYH10, CDH23	190	35	13528	6.10286	1	0.363187	78.4521
GOTERM_BP_FAT	GO:0022037~metencephalon development	3	0.13844	0.0855877	GLI2, MYH10, GLI1	190	35	13528	6.10286	1	0.363187	78.4521
GOTERM_BP_FAT	GO:0060041~retina development in camera-type eye	3	0.13844	0.0855877	CHD7, MYH10, APC	190	35	13528	6.10286	1	0.363187	78.4521
GOTERM_BP_FAT	GO:0001657~ureteric bud development	3	0.13844	0.0855877	SALL1, SMAD4, GLI3	190	35	13528	6.10286	1	0.363187	78.4521
GOTERM_BP_FAT	GO:0051971~positive regulation of transmission of nerve impulse	3	0.13844	0.09411	EGFR, UBC, UBB	190	37	13528	5.77297	1	0.385677	81.6497
GOTERM_BP_FAT	GO:0010675~regulation of cellular carbohydrate metabolic process	3	0.13844	0.0984596	AKT1, MTOR, IRS1	190	38	13528	5.62105	1	0.397783	83.104
GOTERM_BP_FAT	GO:0021775~smoothened signaling pathway involved in ventral spinal cord interneuron specification	2	0.0922935	0.0277479	GLI2, GLI3	190	2	13528	71.2	1	0.168094	38.2907
GOTERM_BP_FAT	GO:0021776~smoothened signaling pathway involved in spinal cord motor neuron cell fate specification	2	0.0922935	0.0277479	GLI2, GLI3	190	2	13528	71.2	1	0.168094	38.2907
GOTERM_BP_FAT	GO:0060032~notochord regression	2	0.0922935	0.0277479	GLI2, GLI1	190	2	13528	71.2	1	0.168094	38.2907
GOTERM_BP_FAT	GO:0010909~positive regulation of heparan sulfate proteoglycan biosynthetic process	2	0.0922935	0.0277479	TCF7L2, CTNNB1	190	2	13528	71.2	1	0.168094	38.2907
GOTERM_BP_FAT	GO:0030997~regulation of centriole-centriole cohesion	2	0.0922935	0.0277479	CEP250, CTNNB1	190	2	13528	71.2	1	0.168094	38.2907
GOTERM_BP_FAT	GO:0010908~regulation of heparan sulfate proteoglycan biosynthetic process	2	0.0922935	0.0277479	TCF7L2, CTNNB1	190	2	13528	71.2	1	0.168094	38.2907
GOTERM_BP_FAT	GO:0051176~positive regulation of sulfur metabolic process	2	0.0922935	0.0413332	TCF7L2, CTNNB1	190	3	13528	47.4667	1	0.220776	51.5254
GOTERM_BP_FAT	GO:0060218~hemopoietic stem cell differentiation	2	0.0922935	0.0413332	XRCC5, ERCC2	190	3	13528	47.4667	1	0.220776	51.5254
GOTERM_BP_FAT	GO:0021910~smoothened signaling pathway involved in ventral spinal cord patterning	2	0.0922935	0.0413332	GLI2, GLI3	190	3	13528	47.4667	1	0.220776	51.5254
GOTERM_BP_FAT	GO:0007418~ventral midline development	2	0.0922935	0.0413332	GLI2, GLI1	190	3	13528	47.4667	1	0.220776	51.5254
GOTERM_BP_FAT	GO:0030219~megakaryocyte differentiation	2	0.0922935	0.0413332	SP1, SP3	190	3	13528	47.4667	1	0.220776	51.5254
GOTERM_BP_FAT	GO:0048570~notochord morphogenesis	2	0.0922935	0.0413332	GLI2, GLI1	190	3	13528	47.4667	1	0.220776	51.5254
GOTERM_BP_FAT	GO:0070141~response to UV-A	2	0.0922935	0.0413332	EGFR, AKT1	190	3	13528	47.4667	1	0.220776	51.5254
GOTERM_BP_FAT	GO:0031657~regulation of cyclin-dependent protein kinase activity during G1/S	2	0.0922935	0.0547298	EGFR, AKT1	190	4	13528	35.6	1	0.267981	61.9223
GOTERM_BP_FAT	GO:0031659~positive regulation of cyclin-dependent protein kinase activity during G1/S	2	0.0922935	0.0547298	EGFR, AKT1	190	4	13528	35.6	1	0.267981	61.9223
GOTERM_BP_FAT	GO:0040016~embryonic cleavage	2	0.0922935	0.0547298	PIK3CB, ERCC2	190	4	13528	35.6	1	0.267981	61.9223
GOTERM_BP_FAT	GO:0042762~regulation of sulfur metabolic process	2	0.0922935	0.0547298	TCF7L2, CTNNB1	190	4	13528	35.6	1	0.267981	61.9223
GOTERM_BP_FAT	GO:0000281~cytokinesis after mitosis	2	0.0922935	0.0547298	MYH10, APC	190	4	13528	35.6	1	0.267981	61.9223
GOTERM_BP_FAT	GO:0021938~smoothened signaling pathway involved in regulation of granule cell precursor cell proliferation	2	0.0922935	0.0547298	GLI2, GLI1	190	4	13528	35.6	1	0.267981	61.9223
GOTERM_BP_FAT	GO:0042062~long-term strengthening of neuromuscular junction	2	0.0922935	0.0679401	UBC, UBB	190	5	13528	28.48	1	0.311396	70.0899
GOTERM_BP_FAT	GO:0030903~notochord development	2	0.0922935	0.0679401	GLI2, GLI1	190	5	13528	28.48	1	0.311396	70.0899
GOTERM_BP_FAT	GO:0030224~monocyte differentiation	2	0.0922935	0.0679401	SP3, IFI16	190	5	13528	28.48	1	0.311396	70.0899
GOTERM_BP_FAT	GO:0048739~cardiac muscle fiber development	2	0.0922935	0.0679401	MYH6, TTN	190	5	13528	28.48	1	0.311396	70.0899
GOTERM_BP_FAT	GO:0010560~positive regulation of glycoprotein biosynthetic process	2	0.0922935	0.0679401	TCF7L2, CTNNB1	190	5	13528	28.48	1	0.311396	70.0899
GOTERM_BP_FAT	GO:0008090~retrograde axon cargo transport	2	0.0922935	0.0679401	MACF1, DST	190	5	13528	28.48	1	0.311396	70.0899
GOTERM_BP_FAT	GO:0032331~negative regulation of chondrocyte differentiation	2	0.0922935	0.0679401	GLI2, CTNNB1	190	5	13528	28.48	1	0.311396	70.0899
GOTERM_BP_FAT	GO:0055003~cardiac myofibril assembly	2	0.0922935	0.0809667	TTN, MYH10	190	6	13528	23.7333	1	0.352604	76.5059
GOTERM_BP_FAT	GO:0021521~ventral spinal cord interneuron specification	2	0.0922935	0.0809667	GLI2, GLI3	190	6	13528	23.7333	1	0.352604	76.5059
GOTERM_BP_FAT	GO:0060136~embryonic process involved in female pregnancy	2	0.0922935	0.0809667	SP1, SP3	190	6	13528	23.7333	1	0.352604	76.5059
GOTERM_BP_FAT	GO:0047497~mitochondrion transport along microtubule	2	0.0922935	0.0809667	KIF1B, RHOT1	190	6	13528	23.7333	1	0.352604	76.5059
GOTERM_BP_FAT	GO:0021514~ventral spinal cord interneuron differentiation	2	0.0922935	0.0809667	GLI2, GLI3	190	6	13528	23.7333	1	0.352604	76.5059
GOTERM_BP_FAT	GO:0045922~negative regulation of fatty acid metabolic process	2	0.0922935	0.0809667	AKT1, BRCA1	190	6	13528	23.7333	1	0.352604	76.5059
GOTERM_BP_FAT	GO:0034643~mitochondrion localization, microtubule-mediated	2	0.0922935	0.0809667	KIF1B, RHOT1	190	6	13528	23.7333	1	0.352604	76.5059
GOTERM_BP_FAT	GO:0021937~Purkinje cell-granule cell precursor cell signaling involved in regulation of granule cell precursor cell proliferation	2	0.0922935	0.0809667	GLI2, GLI1	190	6	13528	23.7333	1	0.352604	76.5059
GOTERM_BP_FAT	GO:0042159~lipoprotein catabolic process	2	0.0922935	0.0809667	APOB, ATM	190	6	13528	23.7333	1	0.352604	76.5059
GOTERM_BP_FAT	GO:0060579~ventral spinal cord interneuron fate commitment	2	0.0922935	0.0809667	GLI2, GLI3	190	6	13528	23.7333	1	0.352604	76.5059
GOTERM_BP_FAT	GO:0048557~embryonic digestive tract morphogenesis	2	0.0922935	0.0809667	GLI3, TCF7L2	190	6	13528	23.7333	1	0.352604	76.5059
GOTERM_BP_FAT	GO:0051654~establishment of mitochondrion localization	2	0.0922935	0.0809667	KIF1B, RHOT1	190	6	13528	23.7333	1	0.352604	76.5059
GOTERM_BP_FAT	GO:0021520~spinal cord motor neuron cell fate specification	2	0.0922935	0.0809667	GLI2, GLI3	190	6	13528	23.7333	1	0.352604	76.5059
GOTERM_BP_FAT	GO:0051983~regulation of chromosome segregation	2	0.0922935	0.0809667	ESPL1, APC	190	6	13528	23.7333	1	0.352604	76.5059
GOTERM_BP_FAT	GO:0002063~chondrocyte development	2	0.0922935	0.0938122	ACAN, COL11A1	190	7	13528	20.3429	1	0.385433	81.546
GOTERM_BP_FAT	GO:0060033~anatomical structure regression	2	0.0922935	0.0938122	GLI2, GLI1	190	7	13528	20.3429	1	0.385433	81.546
GOTERM_BP_FAT	GO:0034446~substrate adhesion-dependent cell spreading	2	0.0922935	0.0938122	LAMB1, FN1	190	7	13528	20.3429	1	0.385433	81.546
GOTERM_BP_FAT	GO:0006978~DNA damage response, signal transduction by p53 class mediator resulting in transcription of p21 class mediator	2	0.0922935	0.0938122	BRCA2, BRCA1	190	7	13528	20.3429	1	0.385433	81.546
GOTERM_BP_FAT	GO:0060216~definitive hemopoiesis	2	0.0922935	0.0938122	SP1, SP3	190	7	13528	20.3429	1	0.385433	81.546
GOTERM_BP_FAT	GO:0043353~enucleate erythrocyte differentiation	2	0.0922935	0.0938122	SP1, SP3	190	7	13528	20.3429	1	0.385433	81.546
GOTERM_BP_FAT	GO:0008582~regulation of synaptic growth at neuromuscular junction	2	0.0922935	0.0938122	UBC, UBB	190	7	13528	20.3429	1	0.385433	81.546
GOTERM_BP_FAT	GO:0042772~DNA damage response, signal transduction resulting in transcription	2	0.0922935	0.0938122	BRCA2, BRCA1	190	7	13528	20.3429	1	0.385433	81.546

## Sheet: GO_CC
Category	Term	Count	%	PValue	Genes	List Total	Pop Hits	Pop Total	Fold Enrichment	Bonferroni	Benjamini	FDR
GOTERM_CC_FAT	GO:0043232~intracellular non-membrane-bounded organelle	75	3.46101	3.45e-13	XRCC5, KIFC1, TLN1, KDM6A, TTN, GLI3, CTNNB1, AKT1, ACTG1, SIN3B, CEP250, GRIN2B, ANK3, CEP290, NUP37, DYNC1H1, CDH23, ARHGEF2, ROCK1, MED12, TP53, GRIN2A, UBR4, LEF1, MYH4, ESPL1, ARID1A, IFI16, KIF16B, MYH6, MYH8, ARHGAP32, KIF1B, UBC, TOP3A, UBB, DST, DNAH3, DNAH7, MYO9A, MYCBP2, TUBGCP3, STAT4, CHD7, HIST1H4A, MACF1, MDC1, GATAD2A, TNKS, BCL6, CHD6, CHD4, CHD3, APC, SSRP1, TRIM28, CREBBP, BRC…	164	2596	12782	2.25171	1.29e-10	1.29e-10	4.76e-10
GOTERM_CC_FAT	GO:0043228~non-membrane-bounded organelle	75	3.46101	3.45e-13	XRCC5, KIFC1, TLN1, KDM6A, TTN, GLI3, CTNNB1, AKT1, ACTG1, SIN3B, CEP250, GRIN2B, ANK3, CEP290, NUP37, DYNC1H1, CDH23, ARHGEF2, ROCK1, MED12, TP53, GRIN2A, UBR4, LEF1, MYH4, ESPL1, ARID1A, IFI16, KIF16B, MYH6, MYH8, ARHGAP32, KIF1B, UBC, TOP3A, UBB, DST, DNAH3, DNAH7, MYO9A, MYCBP2, TUBGCP3, STAT4, CHD7, HIST1H4A, MACF1, MDC1, GATAD2A, TNKS, BCL6, CHD6, CHD4, CHD3, APC, SSRP1, TRIM28, CREBBP, BRC…	164	2596	12782	2.25171	1.29e-10	1.29e-10	4.76e-10
GOTERM_CC_FAT	GO:0005886~plasma membrane	58	2.67651	0.0764853	HRAS, TLN1, OR5L2, L1CAM, ITSN1, CTNNB1, AKT1, APOB, GRIN2B, ANK3, ROBO1, PRKACA, CDH23, EGFR, ARHGEF2, BRAF, CNTN6, PCDH11X, GRIN2A, MYH6, IRS1, ARHGAP32, ASH1L, RYR2, DST, SCN1A, GNAI2, CDH5, DCHS1, MACF1, FGA, MDC1, COL6A3, FAT2, PCDHA12, LAMB1, IFT140, FN1, APC, OBSCN, MET, PCDH15, ITGA4, STAB2, STAT3, KDR, EPHA3, PCDH18, VWF, SYNE1, DKK1, SPTBN1, CACNA1E, SPTA1, MTOR, MUC17, MYH10, MUC16	164	3777	12782	1.19684	1	0.291854	66.6641
GOTERM_CC_FAT	GO:0043233~organelle lumen	49	2.26119	3.64e-07	MEF2C, XRCC5, KDM6A, GLI3, CTNNB1, AKT1, APOB, CDK12, TAF1L, CCNH, RELA, TP53, MED12, LEF1, ARID1A, MYH6, IFI16, MED15, TOP3A, UBC, UBB, MED1, TRRAP, TCF7L2, STAT4, FGA, HIST1H4A, MDC1, GATAD2A, MAML3, CHD4, ERCC2, CHD3, FN1, SSRP1, CREBBP, TRIM28, SMAD4, BRCA2, BRCA1, ATM, STAT3, HDAC3, PSMC5, SP1, TCEB2, SPTBN1, ZFHX3, NCOR1	164	1820	12782	2.09836	0.000136	1.51e-05	0.000502
GOTERM_CC_FAT	GO:0031974~membrane-enclosed lumen	49	2.26119	6.54e-07	MEF2C, XRCC5, KDM6A, GLI3, CTNNB1, AKT1, APOB, CDK12, TAF1L, CCNH, RELA, TP53, MED12, LEF1, ARID1A, MYH6, IFI16, MED15, TOP3A, UBC, UBB, MED1, TRRAP, TCF7L2, STAT4, FGA, HIST1H4A, MDC1, GATAD2A, MAML3, CHD4, ERCC2, CHD3, FN1, SSRP1, CREBBP, TRIM28, SMAD4, BRCA2, BRCA1, ATM, STAT3, HDAC3, PSMC5, SP1, TCEB2, SPTBN1, ZFHX3, NCOR1	164	1856	12782	2.05766	0.000244	2.44e-05	0.000903
GOTERM_CC_FAT	GO:0070013~intracellular organelle lumen	47	2.1689	1.24e-06	XRCC5, MEF2C, KDM6A, TRRAP, GLI3, TCF7L2, CTNNB1, AKT1, APOB, STAT4, HIST1H4A, MDC1, CDK12, GATAD2A, MAML3, CHD4, TAF1L, ERCC2, CHD3, SSRP1, CCNH, RELA, TRIM28, CREBBP, MED12, TP53, SMAD4, LEF1, BRCA2, ARID1A, MYH6, IFI16, BRCA1, STAT3, ATM, HDAC3, PSMC5, MED15, SP1, UBC, TCEB2, TOP3A, SPTBN1, UBB, NCOR1, ZFHX3, MED1	164	1779	12782	2.0591	0.000462	4.2e-05	0.00170956
GOTERM_CC_FAT	GO:0005856~cytoskeleton	46	2.12275	1.71e-09	KIFC1, TLN1, DNAH3, DNAH7, TTN, MYO9A, MYCBP2, CTNNB1, AKT1, ACTG1, TUBGCP3, MACF1, CEP250, GRIN2B, ANK3, MDC1, CEP290, TNKS, DYNC1H1, APC, CDH23, ARHGEF2, ROCK1, UBR4, MED12, GRIN2A, MYH4, BRCA2, ESPL1, MYH6, KIF16B, MYH8, CENPJ, BRCA1, ATM, SYNE1, HDAC3, ARHGAP32, KIF1B, NEB, MAP2, SPTBN1, SPTA1, NCOR1, DST, MYH10	164	1381	12782	2.59609	6.37e-07	1.59e-07	2.36e-06
GOTERM_CC_FAT	GO:0031981~nuclear lumen	46	2.12275	7.92e-09	XRCC5, MEF2C, KDM6A, TRRAP, GLI3, TCF7L2, CTNNB1, AKT1, STAT4, HIST1H4A, MDC1, CDK12, GATAD2A, MAML3, CHD4, TAF1L, ERCC2, CHD3, SSRP1, CCNH, RELA, TRIM28, CREBBP, MED12, TP53, SMAD4, LEF1, BRCA2, ARID1A, MYH6, IFI16, BRCA1, STAT3, ATM, HDAC3, PSMC5, MED15, SP1, UBC, TCEB2, TOP3A, SPTBN1, UBB, NCOR1, ZFHX3, MED1	164	1450	12782	2.47255	2.95e-06	4.92e-07	1.09e-05
GOTERM_CC_FAT	GO:0005654~nucleoplasm	38	1.75358	7.24e-11	XRCC5, MEF2C, TRRAP, GLI3, TCF7L2, CTNNB1, AKT1, HIST1H4A, MDC1, CDK12, GATAD2A, MAML3, CHD4, TAF1L, ERCC2, CHD3, SSRP1, CCNH, RELA, TRIM28, CREBBP, MED12, SMAD4, TP53, LEF1, BRCA2, IFI16, BRCA1, ATM, HDAC3, MED15, UBC, TCEB2, TOP3A, UBB, NCOR1, ZFHX3, MED1	164	882	12782	3.35792	2.7e-08	1.35e-08	1e-07
GOTERM_CC_FAT	GO:0005829~cytosol	38	1.75358	3.52e-06	TLN1, GNAI2, NFKBIB, TTN, ITSN1, TCF7L2, PTEN, ATF2, CTNNB1, ACTG1, AKT1, TUBGCP3, PLCB4, CEP250, PSMD2, CEP290, PIK3CA, PRKACA, DYNC1H1, PLCB1, HSPA8, PIK3R2, APC, OBSCN, ARHGEF2, ROCK1, PIK3CB, RELA, SMAD4, TP53, CENPJ, CDKN1B, UBC, TCEB2, SPTBN1, MTOR, SPTA1, UBB	164	1330	12782	2.22683	0.00131309	8.21e-05	0.0048633
GOTERM_CC_FAT	GO:0044430~cytoskeletal part	37	1.70743	2.37e-09	KIFC1, DNAH3, DNAH7, TTN, MYO9A, CTNNB1, AKT1, TUBGCP3, CEP250, GRIN2B, CEP290, TNKS, DYNC1H1, APC, CDH23, ARHGEF2, ROCK1, MED12, GRIN2A, BRCA2, MYH4, ESPL1, MYH6, KIF16B, MYH8, CENPJ, BRCA1, ATM, HDAC3, ARHGAP32, KIF1B, NEB, MAP2, SPTBN1, SPTA1, NCOR1, MYH10	164	952	12782	3.02914	8.86e-07	1.77e-07	3.28e-06
GOTERM_CC_FAT	GO:0044459~plasma membrane part	37	1.70743	0.0643355	TLN1, SCN1A, HRAS, L1CAM, ITSN1, CDH5, CTNNB1, MACF1, GRIN2B, FGA, ROBO1, ANK3, MDC1, LAMB1, IFT140, FN1, APC, EGFR, ARHGEF2, PCDH11X, MET, GRIN2A, MYH6, ITGA4, STAB2, IRS1, KDR, EPHA3, VWF, ARHGAP32, SYNE1, ASH1L, SPTBN1, CACNA1E, MTOR, SPTA1, DST	164	2203	12782	1.30901	1	0.269461	60.0717
GOTERM_CC_FAT	GO:0015630~microtubule cytoskeleton	29	1.33826	2.87e-10	KIFC1, DNAH3, DNAH7, CTNNB1, MYCBP2, AKT1, TUBGCP3, MACF1, CEP250, CEP290, TNKS, DYNC1H1, CDH23, APC, ARHGEF2, ROCK1, MED12, BRCA2, ESPL1, KIF16B, CENPJ, BRCA1, ATM, HDAC3, KIF1B, MAP2, DST, NCOR1, MYH10	164	549	12782	4.117	1.07e-07	3.57e-08	3.96e-07
GOTERM_CC_FAT	GO:0042995~cell projection	28	1.29211	2.05e-07	TLN1, SCN1A, DNAH3, L1CAM, GLI2, DNAH7, ITSN1, GLI3, GLI1, CTNNB1, MYCBP2, AKT1, GRIN2B, CEP250, ROBO1, ANK3, CEP290, PIK3CA, CDH23, APC, MET, GRIN2A, PCDH15, ITPR2, ARHGAP32, MAP2, MTOR, MYH10	164	697	12782	3.13098	7.66e-05	9.57e-06	0.000283
GOTERM_CC_FAT	GO:0000267~cell fraction	26	1.19982	0.00261482	SCN1A, HRAS, GNAI2, L1CAM, GLI2, ITSN1, CDH5, CTNNB1, ATF2, ACTG1, AKT1, APOB, GRIN2B, ANK3, PRKACA, TNKS, PLCB1, LRP1B, MET, GRIN2A, TP53, IRS1, ITPR2, MAP2, RYR2, MTOR	164	1083	12782	1.87111	0.623412	0.0253727	3.55023
GOTERM_CC_FAT	GO:0044451~nucleoplasm part	25	1.15367	1.45e-07	MEF2C, CCNH, RELA, CREBBP, MED12, TP53, SMAD4, LEF1, TRRAP, GLI3, TCF7L2, CTNNB1, HDAC3, MED15, TOP3A, GATAD2A, CDK12, MAML3, NCOR1, ZFHX3, CHD4, MED1, CHD3, TAF1L, ERCC2	164	555	12782	3.51077	5.39e-05	7.71e-06	0.0002
GOTERM_CC_FAT	GO:0005626~insoluble fraction	23	1.06138	0.000983	HRAS, SCN1A, GNAI2, LRP1B, MET, GRIN2A, TP53, L1CAM, ITSN1, GLI2, IRS1, CDH5, ITPR2, CTNNB1, ATF2, APOB, GRIN2B, ANK3, MAP2, RYR2, PRKACA, TNKS, PLCB1	164	839	12782	2.13659	0.30703	0.0110527	1.34838
GOTERM_CC_FAT	GO:0005624~membrane fraction	22	1.01523	0.00146119	HRAS, SCN1A, GNAI2, LRP1B, MET, GRIN2A, L1CAM, ITSN1, GLI2, IRS1, CDH5, ITPR2, CTNNB1, ATF2, APOB, GRIN2B, ANK3, MAP2, RYR2, PRKACA, TNKS, PLCB1	164	809	12782	2.11948	0.420404	0.0159139	1.99858
GOTERM_CC_FAT	GO:0005694~chromosome	21	0.969082	1.61e-06	XRCC5, SSRP1, CREBBP, TRIM28, TP53, TTN, SMC2, BRCA1, HDAC3, SIN3B, CHD7, HIST1H4A, TOP3A, NUP37, BCL6, TNKS, IRF4, CHD6, CHD4, CHD3, APC	164	460	12782	3.55809	0.0006	4.62e-05	0.00222088
GOTERM_CC_FAT	GO:0044427~chromosomal part	17	0.784495	3.39e-05	XRCC5, CREBBP, TRIM28, TP53, SMC2, HDAC3, SIN3B, CHD7, HIST1H4A, BCL6, TNKS, NUP37, IRF4, CHD6, CHD4, CHD3, APC	164	386	12782	3.43255	0.0125783	0.000633	0.0468412
GOTERM_CC_FAT	GO:0030054~cell junction	16	0.738348	0.00257351	ARHGEF2, SCN1A, TLN1, GRIN2A, MYH6, ITSN1, CDH5, CTNNB1, ARHGAP32, GRIN2B, MACF1, MDC1, ASH1L, DST, APC, IFT140	164	518	12782	2.40738	0.617549	0.0256427	3.49506
GOTERM_CC_FAT	GO:0012505~endomembrane system	16	0.738348	0.0742054	EGFR, RGPD3, BET1, PI4KB, ITSN1, ITPR2, ARHGAP32, SYNE1, APOB, KIF1B, NUP205, RYR2, TNKS, NUP37, MTOR, EXT2	164	782	12782	1.59466	1	0.287051	65.5097
GOTERM_CC_FAT	GO:0005815~microtubule organizing center	14	0.646054	2.13e-05	KIFC1, ROCK1, MED12, BRCA2, ESPL1, CENPJ, BRCA1, CTNNB1, TUBGCP3, CEP250, CEP290, TNKS, APC, CDH23	164	253	12782	4.31283	0.00790064	0.000417	0.0293551
GOTERM_CC_FAT	GO:0043005~neuron projection	14	0.646054	0.000438	SCN1A, GRIN2A, L1CAM, MYCBP2, CTNNB1, ITPR2, ARHGAP32, GRIN2B, ANK3, ROBO1, MAP2, MTOR, MYH10, APC	164	342	12782	3.19049	0.150667	0.00525401	0.602625
GOTERM_CC_FAT	GO:0044463~cell projection part	13	0.599908	4.54e-05	SCN1A, DNAH3, L1CAM, DNAH7, CTNNB1, ARHGAP32, CEP250, GRIN2B, ROBO1, MAP2, MYH10, APC, CDH23	164	234	12782	4.32995	0.0167875	0.000806	0.0626448
GOTERM_CC_FAT	GO:0015629~actin cytoskeleton	13	0.599908	0.000171	ACTG1, ARHGAP32, MACF1, NEB, MYH4, SPTBN1, SPTA1, MYH6, TTN, MYH8, MYO9A, DST, MYH10	164	269	12782	3.76657	0.0618405	0.00245219	0.236
GOTERM_CC_FAT	GO:0005874~microtubule	13	0.599908	0.000203	TUBGCP3, KIFC1, ARHGEF2, HDAC3, KIF1B, MAP2, DNAH3, KIF16B, DYNC1H1, DNAH7, CENPJ, NCOR1, APC	164	274	12782	3.69784	0.0729347	0.00280093	0.279918
GOTERM_CC_FAT	GO:0005667~transcription factor complex	12	0.553761	7.84e-05	CCNH, RELA, CREBBP, SMAD4, TP53, LEF1, TRRAP, ZFHX3, TCF7L2, CTNNB1, ERCC2, TAF1L	164	210	12782	4.45366	0.0288071	0.00127007	0.108134
GOTERM_CC_FAT	GO:0005813~centrosome	12	0.553761	0.00014	TUBGCP3, KIFC1, ROCK1, CEP250, MED12, CEP290, BRCA2, TNKS, ESPL1, CENPJ, CTNNB1, APC	164	224	12782	4.1753	0.0507915	0.00216959	0.192755
GOTERM_CC_FAT	GO:0045202~synapse	12	0.553761	0.00581547	ARHGAP32, SYNE1, GRIN2B, ANK3, GRIN2A, L1CAM, PCDH15, PRKACA, ITSN1, MYH10, CTNNB1, CDH23	164	355	12782	2.63456	0.886449	0.0452324	7.73669
GOTERM_CC_FAT	GO:0016023~cytoplasmic membrane-bounded vesicle	12	0.553761	0.0934381	EGFR, VWF, APOB, KIF1B, GRIN2B, FGA, BRCA2, ITSN1, DST, ATM, HSPA8, FN1	164	550	12782	1.70049	1	0.328147	74.1879
GOTERM_CC_FAT	GO:0030016~myofibril	11	0.507614	1.47e-06	OBSCN, SYNE1, GRIN2B, NEB, MYH4, RYR2, SPTBN1, MYH6, TTN, MYH8, CTNNB1	164	111	12782	7.72369	0.000549	4.57e-05	0.00203075
GOTERM_CC_FAT	GO:0044449~contractile fiber part	11	0.507614	1.73e-06	OBSCN, SYNE1, GRIN2B, NEB, MYH4, RYR2, SPTBN1, MYH6, TTN, MYH8, CTNNB1	164	113	12782	7.58698	0.000646	4.62e-05	0.00239349
GOTERM_CC_FAT	GO:0043292~contractile fiber	11	0.507614	3.24e-06	OBSCN, SYNE1, GRIN2B, NEB, MYH4, RYR2, SPTBN1, MYH6, TTN, MYH8, CTNNB1	164	121	12782	7.08537	0.00120684	8.05e-05	0.00446959
GOTERM_CC_FAT	GO:0031012~extracellular matrix	11	0.507614	0.0130202	VWF, TNXB, GRIN2B, FBN1, COL6A3, ACAN, HSPG2, LAMB1, COL11A1, DST, FN1	164	345	12782	2.48501	0.992467	0.0850452	16.5514
GOTERM_CC_FAT	GO:0030017~sarcomere	10	0.461467	4.27e-06	OBSCN, SYNE1, GRIN2B, NEB, MYH4, RYR2, SPTBN1, MYH6, TTN, CTNNB1	164	98	12782	7.95296	0.00158973	9.36e-05	0.00588871
GOTERM_CC_FAT	GO:0044420~extracellular matrix part	10	0.461467	1.82e-05	TNXB, GRIN2B, FBN1, COL6A3, ACAN, HSPG2, LAMB1, COL11A1, DST, FN1	164	117	12782	6.66146	0.00677067	0.000377	0.0251429
GOTERM_CC_FAT	GO:0005578~proteinaceous extracellular matrix	10	0.461467	0.021515	VWF, TNXB, FBN1, COL6A3, ACAN, HSPG2, LAMB1, COL11A1, DST, FN1	164	320	12782	2.43559	0.9997	0.128468	25.939
GOTERM_CC_FAT	GO:0005929~cilium	9	0.415321	0.000243	CEP250, DNAH3, CEP290, PCDH15, GLI2, DNAH7, GLI3, GLI1, CDH23	164	129	12782	5.43761	0.0866888	0.00323328	0.335073
GOTERM_CC_FAT	GO:0000785~chromatin	9	0.415321	0.0041386	HDAC3, SIN3B, CHD7, HIST1H4A, TRIM28, IRF4, CHD6, CHD4, CHD3	164	200	12782	3.50726	0.787094	0.0353351	5.56484
GOTERM_CC_FAT	GO:0016323~basolateral plasma membrane	9	0.415321	0.0044822	EGFR, TLN1, MACF1, ANK3, MDC1, MET, MYH6, DST, CTNNB1	164	203	12782	3.45542	0.812808	0.0365512	6.01368
GOTERM_CC_FAT	GO:0005938~cell cortex	8	0.369174	0.00265878	ACTG1, ARHGAP32, MACF1, SPTBN1, SPTA1, MYH10, ITPR2, CTNNB1	164	146	12782	4.27063	0.629554	0.0251413	3.60891
GOTERM_CC_FAT	GO:0005819~spindle	8	0.369174	0.00276258	AKT1, TUBGCP3, KIFC1, ARHGEF2, HDAC3, NCOR1, ATM, MYH10	164	147	12782	4.24158	0.643659	0.0254668	3.74731
GOTERM_CC_FAT	GO:0044445~cytosolic part	8	0.369174	0.0033269	PIK3CB, UBC, PIK3CA, UBB, MTOR, TCF7L2, CTNNB1, PIK3R2	164	152	12782	4.10205	0.711484	0.0291617	4.4966
GOTERM_CC_FAT	GO:0030424~axon	8	0.369174	0.00426337	SCN1A, ROBO1, ANK3, L1CAM, MYH10, ITPR2, MYCBP2, APC	164	159	12782	3.92146	0.796815	0.035571	5.72806
GOTERM_CC_FAT	GO:0005911~cell-cell junction	8	0.369174	0.0109558	ARHGEF2, TLN1, SCN1A, ASH1L, CDH5, CTNNB1, IFT140, APC	164	190	12782	3.28164	0.983577	0.0746	14.109
GOTERM_CC_FAT	GO:0044450~microtubule organizing center part	7	0.323027	7.52e-05	TUBGCP3, ROCK1, CEP250, CEP290, TNKS, CENPJ, BRCA1	164	56	12782	9.74238	0.027651	0.00127375	0.103734
GOTERM_CC_FAT	GO:0000228~nuclear chromosome	7	0.323027	0.0175944	XRCC5, SIN3B, TRIM28, TNKS, IRF4, TTN, SMC2	164	162	12782	3.36774	0.998668	0.109667	21.7353
GOTERM_CC_FAT	GO:0017053~transcriptional repressor complex	6	0.27688	0.000164	HDAC3, GATAD2A, NCOR1, GLI3, CHD4, CHD3	164	41	12782	11.4057	0.059342	0.00244403	0.226178
GOTERM_CC_FAT	GO:0030018~Z disc	6	0.27688	0.000285	OBSCN, GRIN2B, NEB, RYR2, TTN, CTNNB1	164	46	12782	10.166	0.100853	0.0036591	0.392715
GOTERM_CC_FAT	GO:0031674~I band	6	0.27688	0.00066	OBSCN, GRIN2B, NEB, RYR2, TTN, CTNNB1	164	55	12782	8.50244	0.218142	0.00766056	0.906706
GOTERM_CC_FAT	GO:0016585~chromatin remodeling complex	6	0.27688	0.00209643	HDAC3, GATAD2A, ARID1A, NCOR1, CHD4, CHD3	164	71	12782	6.5864	0.54287	0.0215094	2.85582
GOTERM_CC_FAT	GO:0005604~basement membrane	6	0.27688	0.00316556	FBN1, ACAN, HSPG2, LAMB1, DST, FN1	164	78	12782	5.99531	0.693528	0.0284326	4.28293
GOTERM_CC_FAT	GO:0005875~microtubule associated complex	6	0.27688	0.00979445	KIFC1, KIF1B, MAP2, DNAH3, DYNC1H1, DNAH7	164	102	12782	4.58465	0.974558	0.068168	12.7062
GOTERM_CC_FAT	GO:0031252~cell leading edge	6	0.27688	0.0317645	AKT1, TLN1, ROBO1, PIK3CA, ITSN1, CTNNB1	164	138	12782	3.38865	0.999994	0.166758	35.96
GOTERM_CC_FAT	GO:0030425~dendrite	6	0.27688	0.0576321	ARHGAP32, GRIN2B, MAP2, MTOR, MYH10, CTNNB1	164	163	12782	2.86892	1	0.255628	55.9359
GOTERM_CC_FAT	GO:0016604~nuclear body	6	0.27688	0.0639237	MEF2C, GATAD2A, TP53, TOP3A, CDK12, MAML3	164	168	12782	2.78354	1	0.270863	59.8284
GOTERM_CC_FAT	GO:0000118~histone deacetylase complex	5	0.230734	0.00178748	HDAC3, GATAD2A, NCOR1, CHD4, CHD3	164	41	12782	9.50476	0.486922	0.0188859	2.43977
GOTERM_CC_FAT	GO:0000502~proteasome complex	5	0.230734	0.00756744	PSMC5, PSMA6, PSMD2, PSME3, PSMA8	164	61	12782	6.38844	0.941187	0.0561842	9.95624
GOTERM_CC_FAT	GO:0016459~myosin complex	5	0.230734	0.00944119	MYH4, MYH6, MYH8, MYO9A, MYH10	164	65	12782	5.99531	0.970937	0.0670263	12.2752
GOTERM_CC_FAT	GO:0016591~DNA-directed RNA polymerase II, holoenzyme	5	0.230734	0.0198539	CCNH, TP53, TRRAP, ERCC2, TAF1L	164	81	12782	4.81105	0.999436	0.120996	24.1842
GOTERM_CC_FAT	GO:0043296~apical junction complex	5	0.230734	0.0377511	ARHGEF2, ASH1L, CDH5, CTNNB1, APC	164	99	12782	3.93631	0.999999	0.192843	41.2154
GOTERM_CC_FAT	GO:0016327~apicolateral plasma membrane	5	0.230734	0.0414055	ARHGEF2, ASH1L, CDH5, CTNNB1, APC	164	102	12782	3.82054	1	0.20435	44.2237
GOTERM_CC_FAT	GO:0030055~cell-substrate junction	5	0.230734	0.0549847	TLN1, MACF1, MDC1, MYH6, DST	164	112	12782	3.47942	1	0.250964	54.1958
GOTERM_CC_FAT	GO:0044454~nuclear chromosome part	5	0.230734	0.0706875	XRCC5, SIN3B, TRIM28, TNKS, IRF4	164	122	12782	3.19422	1	0.283568	63.6556
GOTERM_CC_FAT	GO:0000793~condensed chromosome	5	0.230734	0.0829048	CREBBP, NUP37, TTN, SMC2, BRCA1	164	129	12782	3.02089	1	0.30421	69.7247
GOTERM_CC_FAT	GO:0005942~phosphoinositide 3-kinase complex	4	0.184587	0.000412	PIK3CB, PIK3CA, MTOR, PIK3R2	164	12	12782	25.9797	0.142346	0.00510541	0.566751
GOTERM_CC_FAT	GO:0005814~centriole	4	0.184587	0.00704273	TUBGCP3, ROCK1, CEP250, CENPJ	164	31	12782	10.0566	0.928369	0.0534406	9.29675
GOTERM_CC_FAT	GO:0033267~axon part	4	0.184587	0.0314416	SCN1A, ROBO1, L1CAM, APC	164	54	12782	5.77326	0.999993	0.169883	35.6645
GOTERM_CC_FAT	GO:0030027~lamellipodium	4	0.184587	0.0599919	AKT1, PIK3CA, ITSN1, CTNNB1	164	70	12782	4.45366	1	0.26187	57.4352
GOTERM_CC_FAT	GO:0070160~occluding junction	4	0.184587	0.0663405	ARHGEF2, ASH1L, CDH5, APC	164	73	12782	4.27063	1	0.273888	61.2369
GOTERM_CC_FAT	GO:0005923~tight junction	4	0.184587	0.0663405	ARHGEF2, ASH1L, CDH5, APC	164	73	12782	4.27063	1	0.273888	61.2369
GOTERM_CC_FAT	GO:0005643~nuclear pore	4	0.184587	0.0799117	NUP205, RGPD3, TNKS, NUP37	164	79	12782	3.94628	1	0.297435	68.3317
GOTERM_CC_FAT	GO:0019717~synaptosome	4	0.184587	0.094582	GRIN2B, GRIN2A, RYR2, ITSN1	164	85	12782	3.66772	1	0.328675	74.6339
GOTERM_CC_FAT	GO:0031430~M band	3	0.13844	0.00548629	OBSCN, SPTBN1, TTN	164	9	12782	25.9797	0.871525	0.0436288	7.31403
GOTERM_CC_FAT	GO:0000930~gamma-tubulin complex	3	0.13844	0.00824269	CEP290, CENPJ, BRCA1	164	11	12782	21.2561	0.954373	0.0598777	10.7984
GOTERM_CC_FAT	GO:0016581~NuRD complex	3	0.13844	0.011496	GATAD2A, CHD4, CHD3	164	13	12782	17.9859	0.986605	0.0767612	14.7545
GOTERM_CC_FAT	GO:0031672~A band	3	0.13844	0.0172496	OBSCN, SPTBN1, TTN	164	16	12782	14.6136	0.998482	0.109433	21.3551
GOTERM_CC_FAT	GO:0000152~nuclear ubiquitin ligase complex	3	0.13844	0.0216307	HERC2, BRCA1, MYCBP2	164	18	12782	12.9898	0.999713	0.127111	26.0598
GOTERM_CC_FAT	GO:0032982~myosin filament	3	0.13844	0.0239758	MYH4, MYH6, MYH8	164	19	12782	12.3062	0.999883	0.137907	28.4694
GOTERM_CC_FAT	GO:0005859~muscle myosin complex	3	0.13844	0.0264199	MYH4, MYH6, MYH8	164	20	12782	11.6909	0.999954	0.146599	30.9032
GOTERM_CC_FAT	GO:0016460~myosin II complex	3	0.13844	0.0315938	MYH4, MYH6, MYH8	164	22	12782	10.628	0.999994	0.168252	35.8039
GOTERM_CC_FAT	GO:0009925~basal plasma membrane	3	0.13844	0.0430075	MACF1, MET, DST	164	26	12782	8.99296	1	0.20883	45.497
GOTERM_CC_FAT	GO:0016592~Srb-mediator complex	3	0.13844	0.0524181	MED15, MED12, MED1	164	29	12782	8.06266	1	0.243408	52.4481
GOTERM_CC_FAT	GO:0005876~spindle microtubule	3	0.13844	0.0524181	TUBGCP3, HDAC3, NCOR1	164	29	12782	8.06266	1	0.243408	52.4481
GOTERM_CC_FAT	GO:0042734~presynaptic membrane	3	0.13844	0.0524181	GRIN2B, GRIN2A, L1CAM	164	29	12782	8.06266	1	0.243408	52.4481
GOTERM_CC_FAT	GO:0045178~basal part of cell	3	0.13844	0.0557037	MACF1, MET, DST	164	30	12782	7.7939	1	0.250913	54.6746
GOTERM_CC_FAT	GO:0030286~dynein complex	3	0.13844	0.0695269	DNAH3, DYNC1H1, DNAH7	164	34	12782	6.87697	1	0.282399	63.0239
GOTERM_CC_FAT	GO:0005581~collagen	3	0.13844	0.0731417	TNXB, COL6A3, COL11A1	164	35	12782	6.68049	1	0.289182	64.9586
GOTERM_CC_FAT	GO:0005902~microvillus	3	0.13844	0.0768159	PCDH15, CTNNB1, CDH23	164	36	12782	6.49492	1	0.29013	66.8285
GOTERM_CC_FAT	GO:0043197~dendritic spine	3	0.13844	0.084334	ARHGAP32, GRIN2B, MYH10	164	38	12782	6.15308	1	0.305901	70.3697
GOTERM_CC_FAT	GO:0070369~beta-catenin-TCF7L2 complex	2	0.0922935	0.025343	TCF7L2, CTNNB1	164	2	12782	77.939	0.999931	0.143098	29.8405
GOTERM_CC_FAT	GO:0034747~Axin-APC-beta-catenin-GSK3B complex	2	0.0922935	0.0377741	CTNNB1, APC	164	3	12782	51.9593	0.999999	0.190401	41.2347
GOTERM_CC_FAT	GO:0030877~beta-catenin destruction complex	2	0.0922935	0.0500475	CTNNB1, APC	164	4	12782	38.9695	1	0.236417	50.7792
GOTERM_CC_FAT	GO:0001950~plasma membrane enriched fraction	2	0.0922935	0.0621654	RYR2, ITPR2	164	5	12782	31.1756	1	0.267217	58.774
GOTERM_CC_FAT	GO:0030056~hemidesmosome	2	0.0922935	0.0621654	MACF1, DST	164	5	12782	31.1756	1	0.267217	58.774
GOTERM_CC_FAT	GO:0019907~cyclin-dependent protein kinase activating kinase holoenzyme complex	2	0.0922935	0.0741297	CCNH, ERCC2	164	6	12782	25.9797	1	0.289659	65.4708
GOTERM_CC_FAT	GO:0005577~fibrinogen complex	2	0.0922935	0.0859422	FGA, FN1	164	7	12782	22.2683	1	0.308113	71.0801
GOTERM_CC_FAT	GO:0017146~N-methyl-D-aspartate selective glutamate receptor complex	2	0.0922935	0.0976049	GRIN2B, GRIN2A	164	8	12782	19.4848	1	0.334711	75.7785
GOTERM_CC_FAT	GO:0030669~clathrin-coated endocytic vesicle membrane	2	0.0922935	0.0976049	EGFR, APOB	164	8	12782	19.4848	1	0.334711	75.7785

## Sheet: GO_MF
Category	Term	Count	%	PValue	Genes	List Total	Pop Hits	Pop Total	Fold Enrichment	Bonferroni	Benjamini	FDR
GOTERM_MF_FAT	GO:0043167~ion binding	79	3.64559	0.001665	KDM6A, ZNF676, ITSN1, TTN, GLI2, GLI3, PTEN, GLI1, ZNF181, PLCB4, GRIN2B, PLCB1, CDH23, EGR1, ESCO1, ARHGEF2, BRAF, ROCK1, RELA, PCDH11X, LRP1B, TP53, GRIN2A, UBR4, HERC2, ZFP28, ASH1L, ZNF716, UBC, TOP3A, RYR2, ZFPM2, ZNF713, UBB, DST, DCHS2, TSHZ3, SCN1A, ZNF468, MYO9A, ARID2, CDH5, DCHS1, MYCBP2, ATF2, STAT4, FAT3, MACF1, FAT2, PIKFYVE, ZNF473, GATAD2A, TNKS, BCL6, PCDHA12, CHD4, CHD3, ERCC2, …	181	4241	12983	1.33615	0.459311	0.0156433	2.27086
GOTERM_MF_FAT	GO:0046872~metal ion binding	78	3.59945	0.0012971	KDM6A, ZNF676, ITSN1, GLI2, TTN, GLI3, PTEN, GLI1, ZNF181, PLCB4, GRIN2B, PLCB1, CDH23, EGR1, ESCO1, ARHGEF2, BRAF, ROCK1, PCDH11X, LRP1B, TP53, GRIN2A, UBR4, HERC2, ZFP28, ASH1L, ZNF716, UBC, TOP3A, RYR2, ZFPM2, ZNF713, UBB, DST, DCHS2, TSHZ3, SCN1A, ZNF468, MYO9A, ARID2, CDH5, DCHS1, MYCBP2, ATF2, STAT4, FAT3, MACF1, FAT2, PIKFYVE, ZNF473, GATAD2A, TNKS, BCL6, PCDHA12, CHD4, CHD3, ERCC2, OBSCN,…	181	4140	12983	1.35142	0.380563	0.0125247	1.77322
GOTERM_MF_FAT	GO:0043169~cation binding	78	3.59945	0.0017341	KDM6A, ZNF676, ITSN1, GLI2, TTN, GLI3, PTEN, GLI1, ZNF181, PLCB4, GRIN2B, PLCB1, CDH23, EGR1, ESCO1, ARHGEF2, BRAF, ROCK1, PCDH11X, LRP1B, TP53, GRIN2A, UBR4, HERC2, ZFP28, ASH1L, ZNF716, UBC, TOP3A, RYR2, ZFPM2, ZNF713, UBB, DST, DCHS2, TSHZ3, SCN1A, ZNF468, MYO9A, ARID2, CDH5, DCHS1, MYCBP2, ATF2, STAT4, FAT3, MACF1, FAT2, PIKFYVE, ZNF473, GATAD2A, TNKS, BCL6, PCDHA12, CHD4, CHD3, ERCC2, OBSCN,…	181	4179	12983	1.33881	0.472933	0.0158832	2.36397
GOTERM_MF_FAT	GO:0003677~DNA binding	61	2.81495	4.42e-07	XRCC5, MEF2C, ZNF676, GLI2, GLI3, CTNNB1, GLI1, ZNF181, TAF1L, EGFR, EGR1, ESCO1, RELA, TP53, LEF1, ARID1A, IFI16, ZFP28, NCOA1, ASH1L, ZNF716, TOP3A, ZFPM2, ZNF713, SRCAP, MED1, TSHZ3, ZNF468, TCF7L2, ARID2, ATF2, STAT4, CHD7, HIST1H4A, POU2F2, ZNF473, GATAD2A, BCL6, CHD6, CHD4, ERCC2, CHD3, SSRP1, TRIM28, FOXA1, CREBBP, SMAD4, ZNF160, BRCA2, ZNF668, STAT3, ATM, BRCA1, HDAC3, SP1, SALL1, SP3, DN…	181	2331	12983	1.87709	0.000163	2.72e-05	0.000609
GOTERM_MF_FAT	GO:0030528~transcription regulator activity	50	2.30734	6.95e-09	MEF2C, GLI2, GLI3, CTNNB1, GLI1, SIN3B, CDK12, CEP290, TAF1L, EGR1, RELA, TP53, MED12, LEF1, ARID1A, IFI16, NCOA1, MED15, ASH1L, UBC, ZFPM2, UBB, SRCAP, MED1, TSHZ3, NFKBIB, TRRAP, TCF7L2, ATF2, STAT4, POU2F2, GATAD2A, BCL6, MAML3, ERCC2, FOXA1, CREBBP, TRIM28, SMAD4, BRCA2, BRCA1, STAT3, HDAC3, PSMC5, SP1, SP3, SALL1, IRF4, ZFHX3, NCOR1	181	1512	12983	2.372	2.56e-06	1.28e-06	9.57e-06
GOTERM_MF_FAT	GO:0000166~nucleotide binding	46	2.12275	0.0053972	XRCC5, CDK19, KIFC1, HRAS, GNAI2, DNAH3, DNAH7, TTN, MYO9A, AKT1, ACTG1, CHD7, PIKFYVE, CDK12, PIK3CA, PRKACA, CHD6, DYNC1H1, CHD4, HSPA8, ERCC2, CHD3, EGFR, OBSCN, BRAF, ROCK1, PIK3CB, MET, TP53, MYH4, MYH6, PI4KB, KIF16B, MYH8, SMC2, ATM, HNRNPA0, KDR, EPHA3, PSMC5, KIF1B, RHOT1, TOP3A, MTOR, SRCAP, MYH10	181	2245	12983	1.46973	0.864254	0.0399352	7.18837
GOTERM_MF_FAT	GO:0032555~purine ribonucleotide binding	45	2.0766	0.000148	XRCC5, CDK19, KIFC1, HRAS, GNAI2, DNAH3, DNAH7, TTN, MYO9A, AKT1, ACTG1, CHD7, PIKFYVE, CDK12, PIK3CA, PRKACA, CHD6, DYNC1H1, CHD4, HSPA8, ERCC2, CHD3, EGFR, OBSCN, BRAF, ROCK1, PIK3CB, MET, TP53, MYH4, MYH6, PI4KB, KIF16B, MYH8, SMC2, ATM, KDR, EPHA3, PSMC5, KIF1B, RHOT1, TOP3A, MTOR, SRCAP, MYH10	181	1836	12983	1.75807	0.0533131	0.0027356	0.204451
GOTERM_MF_FAT	GO:0032553~ribonucleotide binding	45	2.0766	0.000148	XRCC5, CDK19, KIFC1, HRAS, GNAI2, DNAH3, DNAH7, TTN, MYO9A, AKT1, ACTG1, CHD7, PIKFYVE, CDK12, PIK3CA, PRKACA, CHD6, DYNC1H1, CHD4, HSPA8, ERCC2, CHD3, EGFR, OBSCN, BRAF, ROCK1, PIK3CB, MET, TP53, MYH4, MYH6, PI4KB, KIF16B, MYH8, SMC2, ATM, KDR, EPHA3, PSMC5, KIF1B, RHOT1, TOP3A, MTOR, SRCAP, MYH10	181	1836	12983	1.75807	0.0533131	0.0027356	0.204451
GOTERM_MF_FAT	GO:0017076~purine nucleotide binding	45	2.0766	0.000397	XRCC5, CDK19, KIFC1, HRAS, GNAI2, DNAH3, DNAH7, TTN, MYO9A, AKT1, ACTG1, CHD7, PIKFYVE, CDK12, PIK3CA, PRKACA, CHD6, DYNC1H1, CHD4, HSPA8, ERCC2, CHD3, EGFR, OBSCN, BRAF, ROCK1, PIK3CB, MET, TP53, MYH4, MYH6, PI4KB, KIF16B, MYH8, SMC2, ATM, KDR, EPHA3, PSMC5, KIF1B, RHOT1, TOP3A, MTOR, SRCAP, MYH10	181	1918	12983	1.68291	0.136191	0.0056151	0.545407
GOTERM_MF_FAT	GO:0008270~zinc ion binding	45	2.0766	0.0146897	TSHZ3, ZNF468, ZNF676, GLI2, ARID2, GLI3, MYO9A, MYCBP2, ATF2, GLI1, ZNF181, PIKFYVE, ZNF473, GATAD2A, TNKS, BCL6, CHD4, CHD3, EGR1, ESCO1, ARHGEF2, ROCK1, BRAF, TRIM28, CREBBP, UBR4, ZNF160, TP53, ZNF668, HERC2, ZFP28, BRCA1, ZNF585B, SP1, SALL1, SP3, ZNF716, ASH1L, UBC, TOP3A, DNMT1, ZFPM2, ZNF713, UBB, ZFHX3	181	2311	12983	1.39672	0.995749	0.0884005	18.4528
GOTERM_MF_FAT	GO:0005524~ATP binding	42	1.93816	9.22e-06	XRCC5, CDK19, KIFC1, DNAH3, DNAH7, TTN, MYO9A, ACTG1, AKT1, CHD7, PIKFYVE, CDK12, PIK3CA, PRKACA, CHD6, DYNC1H1, CHD4, HSPA8, ERCC2, CHD3, EGFR, OBSCN, BRAF, ROCK1, PIK3CB, MET, TP53, MYH4, MYH6, PI4KB, KIF16B, MYH8, SMC2, ATM, KDR, EPHA3, PSMC5, KIF1B, TOP3A, MTOR, SRCAP, MYH10	181	1477	12983	2.0397	0.003395	0.000378	0.0127031
GOTERM_MF_FAT	GO:0032559~adenyl ribonucleotide binding	42	1.93816	1.28e-05	XRCC5, CDK19, KIFC1, DNAH3, DNAH7, TTN, MYO9A, ACTG1, AKT1, CHD7, PIKFYVE, CDK12, PIK3CA, PRKACA, CHD6, DYNC1H1, CHD4, HSPA8, ERCC2, CHD3, EGFR, OBSCN, BRAF, ROCK1, PIK3CB, MET, TP53, MYH4, MYH6, PI4KB, KIF16B, MYH8, SMC2, ATM, KDR, EPHA3, PSMC5, KIF1B, TOP3A, MTOR, SRCAP, MYH10	181	1497	12983	2.01244	0.004702	0.000428	0.0176045
GOTERM_MF_FAT	GO:0030554~adenyl nucleotide binding	42	1.93816	4.37e-05	XRCC5, CDK19, KIFC1, DNAH3, DNAH7, TTN, MYO9A, ACTG1, AKT1, CHD7, PIKFYVE, CDK12, PIK3CA, PRKACA, CHD6, DYNC1H1, CHD4, HSPA8, ERCC2, CHD3, EGFR, OBSCN, BRAF, ROCK1, PIK3CB, MET, TP53, MYH4, MYH6, PI4KB, KIF16B, MYH8, SMC2, ATM, KDR, EPHA3, PSMC5, KIF1B, TOP3A, MTOR, SRCAP, MYH10	181	1577	12983	1.91036	0.0159824	0.0012386	0.0601675
GOTERM_MF_FAT	GO:0001883~purine nucleoside binding	42	1.93816	6.17e-05	XRCC5, CDK19, KIFC1, DNAH3, DNAH7, TTN, MYO9A, ACTG1, AKT1, CHD7, PIKFYVE, CDK12, PIK3CA, PRKACA, CHD6, DYNC1H1, CHD4, HSPA8, ERCC2, CHD3, EGFR, OBSCN, BRAF, ROCK1, PIK3CB, MET, TP53, MYH4, MYH6, PI4KB, KIF16B, MYH8, SMC2, ATM, KDR, EPHA3, PSMC5, KIF1B, TOP3A, MTOR, SRCAP, MYH10	181	1601	12983	1.88172	0.0225197	0.0014226	0.0850493
GOTERM_MF_FAT	GO:0001882~nucleoside binding	42	1.93816	7.21e-05	XRCC5, CDK19, KIFC1, DNAH3, DNAH7, TTN, MYO9A, ACTG1, AKT1, CHD7, PIKFYVE, CDK12, PIK3CA, PRKACA, CHD6, DYNC1H1, CHD4, HSPA8, ERCC2, CHD3, EGFR, OBSCN, BRAF, ROCK1, PIK3CB, MET, TP53, MYH4, MYH6, PI4KB, KIF16B, MYH8, SMC2, ATM, KDR, EPHA3, PSMC5, KIF1B, TOP3A, MTOR, SRCAP, MYH10	181	1612	12983	1.86888	0.0262551	0.0015638	0.0993386
GOTERM_MF_FAT	GO:0005509~calcium ion binding	28	1.29211	0.000161	DCHS2, TTN, ITSN1, DCHS1, CDH5, STAT4, PLCB4, MACF1, GRIN2B, FAT3, FAT2, PCDHA12, PLCB1, CDH23, PCDH11X, LRP1B, FBN1, GRIN2A, PCDH15, ITGA4, STAT3, ITPR2, PCDH18, RHOT1, RYR2, CACNA1E, SPTA1, DST	181	919	12983	2.18544	0.0578563	0.002834	0.222383
GOTERM_MF_FAT	GO:0019899~enzyme binding	27	1.24596	1.44e-08	TCF7L2, CDH5, CTNNB1, AKT1, CUL2, APOB, CEP250, PRKACA, LAMB1, PLCB1, APC, EGFR, ARHGEF2, ROCK1, BRAF, RELA, RGPD3, TP53, IRS1, STAT3, BRCA1, VWF, HDAC3, SP1, RYR2, ZFHX3, NCOR1	181	523	12983	3.70304	5.3e-06	1.77e-06	1.98e-05
GOTERM_MF_FAT	GO:0016563~transcription activator activity	26	1.19982	4.45e-10	NFKBIB, TRRAP, GLI2, GLI1, ATF2, CTNNB1, CEP290, MAML3, TAF1L, ERCC2, EGR1, TRIM28, CREBBP, SMAD4, MED12, BRCA2, LEF1, ARID1A, STAT3, BRCA1, NCOA1, SP1, SP3, IRF4, SRCAP, MED1	181	410	12983	4.54869	1.64e-07	1.64e-07	6.13e-07
GOTERM_MF_FAT	GO:0003700~transcription factor activity	26	1.19982	0.0020395	MEF2C, TSHZ3, GLI2, TCF7L2, GLI3, GLI1, CTNNB1, ATF2, STAT4, POU2F2, GATAD2A, BCL6, EGR1, RELA, CREBBP, FOXA1, TRIM28, SMAD4, TP53, LEF1, STAT3, SP1, SALL1, IRF4, ZFHX3, NCOR1	181	975	12983	1.91278	0.529207	0.0173669	2.77491
GOTERM_MF_FAT	GO:0008092~cytoskeletal protein binding	25	1.15367	1.22e-07	TLN1, TTN, MYO9A, ARFGEF1, GLI1, TUBGCP3, MACF1, CEP290, APC, EGFR, OBSCN, ARHGEF2, MYH4, BRCA2, MYH6, CENPJ, MYH8, BRCA1, SYNE1, KIF1B, NEB, SPTBN1, SPTA1, DST, MYH10	181	504	12983	3.558	4.52e-05	1.13e-05	0.000169
GOTERM_MF_FAT	GO:0008134~transcription factor binding	24	1.10752	6.63e-07	NFKBIB, RELA, CREBBP, TRIM28, TP53, MED12, TRRAP, TCF7L2, BRCA1, STAT3, CTNNB1, ATF2, HDAC3, SIN3B, NCOA1, PSMC5, DNMT1, ZFPM2, MAML3, IRF4, NCOR1, SRCAP, CHD4, MED1	181	513	12983	3.35576	0.000245	3.5e-05	0.000914
GOTERM_MF_FAT	GO:0043565~sequence-specific DNA binding	22	1.01523	0.000103	EGR1, MEF2C, XRCC5, TSHZ3, RELA, TRIM28, FOXA1, TP53, SMAD4, LEF1, GLI2, GLI3, STAT3, GLI1, CTNNB1, ATF2, SP1, POU2F2, GATAD2A, BCL6, ZFHX3, NCOR1	181	607	12983	2.59974	0.037143	0.0021006	0.141292
GOTERM_MF_FAT	GO:0005198~structural molecule activity	21	0.969082	0.000503	OBSCN, TLN1, TNXB, FBN1, MYH4, MYH6, TTN, MYH8, ACTG1, TUBGCP3, NEB, MAP2, UBC, ACAN, SPTBN1, UBB, SPTA1, LAMB1, COL11A1, MUC17, FN1	181	634	12983	2.37589	0.169543	0.006613	0.691587
GOTERM_MF_FAT	GO:0004672~protein kinase activity	19	0.876788	0.0018961	EGFR, CDK19, OBSCN, ROCK1, BRAF, CCNH, TRIM28, MET, TTN, IRS1, ATM, EPHA3, KDR, AKT1, CDK12, PRKACA, MTOR, ERCC2, TAF1L	181	606	12983	2.24894	0.503567	0.0165357	2.58212
GOTERM_MF_FAT	GO:0042802~identical protein binding	18	0.830641	0.0076807	EGFR, ROCK1, RELA, SMAD4, L1CAM, MYH6, ITGA4, TTN, BRCA1, MYCBP2, AKT1, ACTG1, VWF, SP1, ROBO1, RYR2, PSME3, EXT2	181	640	12983	2.01739	0.941872	0.0532437	10.0828
GOTERM_MF_FAT	GO:0003712~transcription cofactor activity	17	0.784495	4.53e-05	NFKBIB, CREBBP, TRIM28, MED12, TRRAP, BRCA1, CTNNB1, ATF2, HDAC3, NCOA1, SIN3B, PSMC5, ZFPM2, MAML3, SRCAP, NCOR1, MED1	181	363	12983	3.35922	0.0165933	0.0011149	0.0624857
GOTERM_MF_FAT	GO:0003702~RNA polymerase II transcription factor activity	15	0.692201	7.6e-06	MEF2C, RELA, MED12, LEF1, TCF7L2, GLI1, ATF2, MED15, SP1, ASH1L, CDK12, ZFPM2, IRF4, ZFHX3, MED1	181	244	12983	4.40959	0.0027994	0.00035	0.0104715
GOTERM_MF_FAT	GO:0046983~protein dimerization activity	15	0.692201	0.0186957	EGFR, BRAF, TP53, SMAD4, MYH6, SMC2, STAT3, ATF2, MYCBP2, VWF, APOB, GRIN2B, SP1, ROBO1, EXT2	181	542	12983	1.98513	0.999055	0.10465	22.9061
GOTERM_MF_FAT	GO:0003682~chromatin binding	14	0.646054	1.59e-07	TP53, LEF1, GLI2, GLI3, GLI1, CTNNB1, NCOA1, CHD7, SP3, BCL6, CHD6, CHD4, CHD3, MED1	181	150	12983	6.69473	5.86e-05	1.17e-05	0.000219
GOTERM_MF_FAT	GO:0003779~actin binding	14	0.646054	0.00062	EGFR, TLN1, MYH4, MYH6, TTN, MYO9A, MYH8, SYNE1, NEB, MACF1, SPTBN1, SPTA1, DST, MYH10	181	326	12983	3.0804	0.204609	0.0076017	0.851504
GOTERM_MF_FAT	GO:0016887~ATPase activity	14	0.646054	0.000777	XRCC5, CCNH, DNAH3, MYH6, DNAH7, PSMC5, KIF1B, DYNC1H1, CHD6, HSPA8, CHD4, MYH10, CHD3, ERCC2	181	334	12983	3.00662	0.249299	0.0089209	1.06545
GOTERM_MF_FAT	GO:0004674~protein serine/threonine kinase activity	14	0.646054	0.0069379	EGFR, CDK19, OBSCN, ROCK1, BRAF, CCNH, TTN, ATM, AKT1, CDK12, PRKACA, MTOR, TAF1L, ERCC2	181	430	12983	2.33537	0.923389	0.0500827	9.15063
GOTERM_MF_FAT	GO:0003713~transcription coactivator activity	12	0.553761	0.000196	NCOA1, NFKBIB, TRIM28, CREBBP, MED12, MAML3, TRRAP, SRCAP, BRCA1, MED1, CTNNB1, ATF2	181	214	12983	4.0222	0.0696886	0.0031358	0.269478
GOTERM_MF_FAT	GO:0003774~motor activity	11	0.507614	2.8e-05	KIFC1, KIF1B, DNAH3, MYH4, KIF16B, MYH6, DYNC1H1, DNAH7, MYH8, MYO9A, MYH10	181	142	12983	5.55649	0.0102753	0.00086	0.0385754
GOTERM_MF_FAT	GO:0016564~transcription repressor activity	11	0.507614	0.0127385	HDAC3, SIN3B, SP3, TRIM28, GATAD2A, ZFPM2, BCL6, IFI16, ZFHX3, NCOR1, TCF7L2	181	316	12983	2.49691	0.99118	0.0824178	16.1985
GOTERM_MF_FAT	GO:0015631~tubulin binding	10	0.461467	9.98e-06	TUBGCP3, ARHGEF2, MACF1, CEP290, BRCA2, CENPJ, DST, BRCA1, GLI1, APC	181	100	12983	7.17293	0.0036743	0.000368	0.0137499
GOTERM_MF_FAT	GO:0043566~structure-specific DNA binding	10	0.461467	0.000187	EGFR, EGR1, XRCC5, SP1, SP3, TP53, BRCA2, BCL6, IFI16, CTNNB1	181	145	12983	4.94685	0.0665276	0.0031244	0.256841
GOTERM_MF_FAT	GO:0019900~kinase binding	10	0.461467	0.000873	BRAF, CEP250, RELA, RYR2, PRKACA, IRS1, TCF7L2, STAT3, CTNNB1, APC	181	179	12983	4.00722	0.275438	0.0094314	1.19634
GOTERM_MF_FAT	GO:0042623~ATPase activity, coupled	10	0.461467	0.0136237	XRCC5, CCNH, MYH6, CHD6, DYNC1H1, CHD4, HSPA8, MYH10, CHD3, ERCC2	181	272	12983	2.63711	0.993665	0.0849728	17.2282
GOTERM_MF_FAT	GO:0005516~calmodulin binding	9	0.415321	0.000737	MAP2, UBR4, MYH4, RYR2, SPTBN1, MYH6, TTN, MYH8, MYH10	181	140	12983	4.61117	0.238156	0.0087362	1.01098
GOTERM_MF_FAT	GO:0019901~protein kinase binding	9	0.415321	0.0010132	BRAF, CEP250, RELA, RYR2, PRKACA, IRS1, TCF7L2, STAT3, APC	181	147	12983	4.39159	0.312056	0.0106302	1.38756
GOTERM_MF_FAT	GO:0046982~protein heterodimerization activity	9	0.415321	0.0084822	EGFR, APOB, GRIN2B, BRAF, ROBO1, TP53, MYH6, EXT2, SMC2	181	208	12983	3.10367	0.956859	0.0565473	11.0788
GOTERM_MF_FAT	GO:0003690~double-stranded DNA binding	8	0.369174	0.000394	EGFR, EGR1, XRCC5, SP1, SP3, TP53, IFI16, CTNNB1	181	97	12983	5.91582	0.135349	0.0058003	0.541786
GOTERM_MF_FAT	GO:0008022~protein C-terminus binding	8	0.369174	0.0034882	XRCC5, HRAS, SP1, CEP250, MDC1, DST, CTNNB1, ERCC2	181	141	12983	4.06975	0.724565	0.0282468	4.70249
GOTERM_MF_FAT	GO:0032403~protein complex binding	8	0.369174	0.0195029	VWF, TNXB, RELA, SPTBN1, L1CAM, PRKACA, DST, IRS1	181	196	12983	2.92773	0.999302	0.105786	23.7756
GOTERM_MF_FAT	GO:0005201~extracellular matrix structural constituent	7	0.323027	0.0012274	TNXB, FBN1, ACAN, LAMB1, COL11A1, MUC17, FN1	181	86	12983	5.83843	0.36441	0.012174	1.67871
GOTERM_MF_FAT	GO:0004386~helicase activity	7	0.323027	0.013306	XRCC5, CHD7, CHD6, SRCAP, CHD4, CHD3, ERCC2	181	140	12983	3.58646	0.992866	0.0844826	16.8601
GOTERM_MF_FAT	GO:0004713~protein tyrosine kinase activity	7	0.323027	0.0281317	EGFR, OBSCN, MET, TTN, IRS1, KDR, EPHA3	181	166	12983	3.02473	0.999973	0.139654	32.5196
GOTERM_MF_FAT	GO:0001727~lipid kinase activity	6	0.27688	4.39e-05	PIK3CB, PIKFYVE, PIK3CA, PI4KB, ATM, PIK3R2	181	29	12983	14.8405	0.0160782	0.0011571	0.060531
GOTERM_MF_FAT	GO:0004428~inositol or phosphatidylinositol kinase activity	6	0.27688	0.000147	PIK3CB, PIKFYVE, PIK3CA, PI4KB, ATM, PIK3R2	181	37	12983	11.6318	0.0529396	0.0028587	0.20298
GOTERM_MF_FAT	GO:0008307~structural constituent of muscle	6	0.27688	0.000272	OBSCN, NEB, MYH4, MYH6, TTN, MYH8	181	42	12983	10.247	0.0955032	0.0041736	0.374261
GOTERM_MF_FAT	GO:0051015~actin filament binding	6	0.27688	0.000811	EGFR, MACF1, SPTA1, TTN, DST, MYH10	181	53	12983	8.1203	0.258848	0.0090362	1.11275
GOTERM_MF_FAT	GO:0010843~promoter binding	6	0.27688	0.0011324	XRCC5, SP1, SMAD4, TP53, ZFHX3, CTNNB1	181	57	12983	7.55045	0.341691	0.0115462	1.54964
GOTERM_MF_FAT	GO:0008017~microtubule binding	6	0.27688	0.0032031	ARHGEF2, MACF1, CEP290, DST, GLI1, APC	181	72	12983	5.97744	0.693895	0.0265464	4.3259
GOTERM_MF_FAT	GO:0047485~protein N-terminus binding	6	0.27688	0.0036069	VWF, NCOA1, RELA, TP53, ATM, ERCC2	181	74	12983	5.81589	0.736411	0.0285701	4.85886
GOTERM_MF_FAT	GO:0003777~microtubule motor activity	6	0.27688	0.0042795	KIFC1, KIF1B, DNAH3, KIF16B, DYNC1H1, DNAH7	181	77	12983	5.58929	0.794543	0.03311	5.74025
GOTERM_MF_FAT	GO:0051427~hormone receptor binding	6	0.27688	0.0075146	NCOA1, PSMC5, MED12, BRCA1, MED1, CTNNB1	181	88	12983	4.89063	0.93817	0.0531133	9.87517
GOTERM_MF_FAT	GO:0005085~guanyl-nucleotide exchange factor activity	6	0.27688	0.0604283	OBSCN, ARHGEF2, HERC2, ITSN1, TTN, ARFGEF1	181	152	12983	2.83142	1	0.26113	57.6494
GOTERM_MF_FAT	GO:0004468~lysine N-acetyltransferase activity	5	0.230734	0.0018255	NCOA1, CREBBP, BRCA2, SRCAP, TAF1L	181	38	12983	9.43806	0.490453	0.0163103	2.48719
GOTERM_MF_FAT	GO:0004402~histone acetyltransferase activity	5	0.230734	0.0018255	NCOA1, CREBBP, BRCA2, SRCAP, TAF1L	181	38	12983	9.43806	0.490453	0.0163103	2.48719
GOTERM_MF_FAT	GO:0008094~DNA-dependent ATPase activity	5	0.230734	0.0079704	XRCC5, CCNH, CHD4, CHD3, ERCC2	181	57	12983	6.29204	0.947809	0.0541905	10.444
GOTERM_MF_FAT	GO:0004714~transmembrane receptor protein tyrosine kinase activity	5	0.230734	0.0139051	EGFR, MET, IRS1, KDR, EPHA3	181	67	12983	5.35293	0.994298	0.0852329	17.5531
GOTERM_MF_FAT	GO:0008080~N-acetyltransferase activity	5	0.230734	0.0153541	NCOA1, CREBBP, BRCA2, SRCAP, TAF1L	181	69	12983	5.19777	0.996686	0.0907728	19.2075
GOTERM_MF_FAT	GO:0005200~structural constituent of cytoskeleton	5	0.230734	0.0193821	ACTG1, TUBGCP3, TLN1, SPTBN1, SPTA1	181	74	12983	4.84657	0.99927	0.106713	23.6461
GOTERM_MF_FAT	GO:0035257~nuclear hormone receptor binding	5	0.230734	0.0220844	NCOA1, MED12, BRCA1, MED1, CTNNB1	181	77	12983	4.65775	0.999736	0.117376	26.4958
GOTERM_MF_FAT	GO:0005262~calcium channel activity	5	0.230734	0.0240075	GRIN2B, GRIN2A, RYR2, CACNA1E, ITPR2	181	79	12983	4.53983	0.999872	0.123541	28.4635
GOTERM_MF_FAT	GO:0016407~acetyltransferase activity	5	0.230734	0.0270772	NCOA1, CREBBP, BRCA2, SRCAP, TAF1L	181	82	12983	4.37374	0.99996	0.136534	31.5033
GOTERM_MF_FAT	GO:0016410~N-acyltransferase activity	5	0.230734	0.0281502	NCOA1, CREBBP, BRCA2, SRCAP, TAF1L	181	83	12983	4.32104	0.999973	0.137914	32.5373
GOTERM_MF_FAT	GO:0019207~kinase regulator activity	5	0.230734	0.0402688	CDKN1B, PRKACA, ITSN1, PIK3R2, APC	181	93	12983	3.85641	1	0.189941	43.2526
GOTERM_MF_FAT	GO:0008026~ATP-dependent helicase activity	5	0.230734	0.0472821	XRCC5, CHD6, CHD4, CHD3, ERCC2	181	98	12983	3.65966	1	0.217167	48.7092
GOTERM_MF_FAT	GO:0070035~purine NTP-dependent helicase activity	5	0.230734	0.0472821	XRCC5, CHD6, CHD4, CHD3, ERCC2	181	98	12983	3.65966	1	0.217167	48.7092
GOTERM_MF_FAT	GO:0016303~1-phosphatidylinositol-3-kinase activity	4	0.184587	0.000398	PIK3CB, PIK3CA, ATM, PIK3R2	181	11	12983	26.0834	0.136754	0.0054317	0.547829
GOTERM_MF_FAT	GO:0035004~phosphoinositide 3-kinase activity	4	0.184587	0.000526	PIK3CB, PIK3CA, ATM, PIK3R2	181	12	12983	23.9098	0.176417	0.0066704	0.722418
GOTERM_MF_FAT	GO:0004003~ATP-dependent DNA helicase activity	4	0.184587	0.0048161	XRCC5, CHD4, CHD3, ERCC2	181	25	12983	11.4767	0.831601	0.0364327	6.43802
GOTERM_MF_FAT	GO:0003705~RNA polymerase II transcription factor activity, enhancer binding	4	0.184587	0.016616	RELA, LEF1, ZFHX3, GLI1	181	39	12983	7.35685	0.997935	0.0963904	20.6232
GOTERM_MF_FAT	GO:0003678~DNA helicase activity	4	0.184587	0.0177839	XRCC5, CHD4, CHD3, ERCC2	181	40	12983	7.17293	0.998668	0.101291	21.9128
GOTERM_MF_FAT	GO:0005178~integrin binding	4	0.184587	0.048425	VWF, TNXB, L1CAM, DST	181	59	12983	4.863	1	0.21926	49.5509
GOTERM_MF_FAT	GO:0019992~diacylglycerol binding	4	0.184587	0.068314	ARHGEF2, ROCK1, BRAF, MYO9A	181	68	12983	4.21937	1	0.278467	62.2945
GOTERM_MF_FAT	GO:0005089~Rho guanyl-nucleotide exchange factor activity	4	0.184587	0.0833164	OBSCN, ARHGEF2, ITSN1, TTN	181	74	12983	3.87726	1	0.323936	69.8544
GOTERM_MF_FAT	GO:0000146~microfilament motor activity	3	0.13844	0.0226771	MYH4, MYH6, MYH10	181	17	12983	12.6581	0.999789	0.118677	27.1076
GOTERM_MF_FAT	GO:0050681~androgen receptor binding	3	0.13844	0.0499806	NCOA1, BRCA1, CTNNB1	181	26	12983	8.27646	1	0.222959	50.6759
GOTERM_MF_FAT	GO:0016455~RNA polymerase II transcription mediator activity	3	0.13844	0.0607879	MED15, MED12, MED1	181	29	12983	7.42027	1	0.25958	57.8723
GOTERM_MF_FAT	GO:0050839~cell adhesion molecule binding	3	0.13844	0.0645526	GRIN2B, GRIN2A, CTNNB1	181	30	12983	7.17293	1	0.270711	60.1412
GOTERM_MF_FAT	GO:0042826~histone deacetylase binding	3	0.13844	0.0683936	HDAC3, SP1, NCOR1	181	31	12983	6.94154	1	0.275836	62.3389
GOTERM_MF_FAT	GO:0005518~collagen binding	3	0.13844	0.0886469	VWF, SMAD4, FN1	181	36	12983	5.97744	1	0.338125	72.1829
GOTERM_MF_FAT	GO:0035258~steroid hormone receptor binding	3	0.13844	0.0971886	NCOA1, BRCA1, CTNNB1	181	38	12983	5.66284	1	0.361818	75.5691
GOTERM_MF_FAT	GO:0030235~nitric-oxide synthase regulator activity	2	0.0922935	0.0674358	EGFR, AKT1	181	5	12983	28.6917	1	0.278273	61.8017
GOTERM_MF_FAT	GO:0046934~phosphatidylinositol-4,5-bisphosphate 3-kinase activity	2	0.0922935	0.0674358	PIK3CB, PIK3CA	181	5	12983	28.6917	1	0.278273	61.8017

## Sheet: KEGG_pathway
The results of enrichment analysis in Prostate GO_BP: the rsults of biological process in GO enrichment analysis; GO_CC: the results of cellular biosynthetic process in GO enrichment analysis; GO_MF: the results of molecular functions in GO enrichment analysis; KEGG_pathway: the results of KEGG enrichment analysis;
Category	Term	Count	%	PValue	Genes	List Total	Pop Hits	Pop Total	Fold Enrichment	Bonferroni	Benjamini	FDR
KEGG_PATHWAY	hsa05200:Pathways in cancer	28	1.29211	1.3265e-11	HRAS, GLI2, GLI3, PTEN, TCF7L2, GLI1, CTNNB1, AKT1, CUL2, PIK3CA, LAMB1, PIK3R2, APC, FN1, EGFR, BRAF, PIK3CB, RELA, CREBBP, MET, SMAD4, TP53, LEF1, BRCA2, STAT3, CDKN1B, TCEB2, MTOR	95	328	5085	4.56932	1.2867e-09	1.2867e-09	1.46387e-08
KEGG_PATHWAY	hsa04510:Focal adhesion	21	0.969082	3.49589e-10	EGFR, HRAS, TLN1, TNXB, ROCK1, BRAF, PIK3CB, MET, ITGA4, PTEN, CTNNB1, KDR, ACTG1, AKT1, VWF, COL6A3, PIK3CA, LAMB1, COL11A1, FN1, PIK3R2	95	201	5085	5.5923	3.39101e-08	8.47753e-09	3.85794e-07
KEGG_PATHWAY	hsa05215:Prostate cancer	16	0.738348	4.03538e-11	EGFR, HRAS, BRAF, PIK3CB, RELA, CREBBP, TP53, LEF1, PTEN, TCF7L2, CTNNB1, AKT1, CDKN1B, PIK3CA, MTOR, PIK3R2	95	89	5085	9.62271	3.91432e-09	1.95716e-09	4.45331e-08
KEGG_PATHWAY	hsa04062:Chemokine signaling pathway	14	0.646054	3.26496e-05	HRAS, BRAF, GNAI2, ROCK1, PIK3CB, RELA, NFKBIB, STAT3, AKT1, PLCB4, PIK3CA, PRKACA, PLCB1, PIK3R2	95	187	5085	4.00732	0.00316206	0.000211115	0.0360251
KEGG_PATHWAY	hsa05213:Endometrial cancer	13	0.599908	8.76096e-11	EGFR, AKT1, HRAS, BRAF, PIK3CB, TP53, LEF1, PIK3CA, TCF7L2, PTEN, CTNNB1, PIK3R2, APC	95	52	5085	13.3816	8.49814e-09	2.83271e-09	9.6683e-08
KEGG_PATHWAY	hsa05210:Colorectal cancer	13	0.599908	2.95802e-08	EGFR, AKT1, BRAF, PIK3CB, MET, SMAD4, TP53, LEF1, PIK3CA, TCF7L2, CTNNB1, PIK3R2, APC	95	84	5085	8.28383	2.86927e-06	5.73856e-07	3.26437e-05
KEGG_PATHWAY	hsa04310:Wnt signaling pathway	13	0.599908	1.77558e-05	DKK1, PLCB4, ROCK1, CREBBP, SMAD4, TP53, LEF1, PRKACA, PPP2R5E, PLCB1, TCF7L2, CTNNB1, APC	95	151	5085	4.60823	0.00172085	0.000143517	0.019593
KEGG_PATHWAY	hsa04810:Regulation of actin cytoskeleton	13	0.599908	0.00053329	EGFR, HRAS, BRAF, ROCK1, PIK3CB, ITGA4, ACTG1, PIKFYVE, PIK3CA, MYH10, APC, FN1, PIK3R2	95	215	5085	3.23647	0.050427	0.00198813	0.586948
KEGG_PATHWAY	hsa05221:Acute myeloid leukemia	11	0.507614	7.21131e-08	AKT1, HRAS, BRAF, PIK3CB, RELA, LEF1, PIK3CA, MTOR, TCF7L2, STAT3, PIK3R2	95	58	5085	10.1515	6.99495e-06	1.16583e-06	7.95815e-05
KEGG_PATHWAY	hsa05212:Pancreatic cancer	11	0.507614	5.99029e-07	EGFR, AKT1, BRAF, PIK3CB, RELA, SMAD4, TP53, BRCA2, PIK3CA, STAT3, PIK3R2	95	72	5085	8.17763	5.81041e-05	8.30079e-06	0.000661065
KEGG_PATHWAY	hsa05220:Chronic myeloid leukemia	11	0.507614	8.84756e-07	AKT1, HRAS, CDKN1B, GAB2, BRAF, PIK3CB, RELA, SMAD4, TP53, PIK3CA, PIK3R2	95	75	5085	7.85053	8.58177e-05	1.07276e-05	0.000976382
KEGG_PATHWAY	hsa04530:Tight junction	11	0.507614	0.000158635	ACTG1, AKT1, HRAS, GNAI2, ASH1L, MYH4, MYH6, MYH8, PTEN, MYH10, CTNNB1	95	134	5085	4.39395	0.015271	0.000809611	0.174925
KEGG_PATHWAY	hsa04010:MAPK signaling pathway	11	0.507614	0.0246805	EGFR, MEF2C, AKT1, HRAS, BRAF, RELA, TP53, PRKACA, CACNA1E, HSPA8, ATF2	95	267	5085	2.2052	0.911437	0.0548136	24.1022
KEGG_PATHWAY	hsa05214:Glioma	10	0.461467	1.78197e-06	EGFR, AKT1, HRAS, BRAF, PIK3CB, TP53, PIK3CA, MTOR, PTEN, PIK3R2	95	63	5085	8.49624	0.000172836	1.92055e-05	0.0019665
KEGG_PATHWAY	hsa05211:Renal cell carcinoma	10	0.461467	4.40237e-06	AKT1, CUL2, HRAS, BRAF, PIK3CB, MET, CREBBP, TCEB2, PIK3CA, PIK3R2	95	70	5085	7.64662	0.00042694	4.27022e-05	0.00485819
KEGG_PATHWAY	hsa05218:Melanoma	10	0.461467	4.9654e-06	EGFR, AKT1, HRAS, BRAF, PIK3CB, MET, TP53, PIK3CA, PTEN, PIK3R2	95	71	5085	7.53892	0.000481529	4.37849e-05	0.0054795
KEGG_PATHWAY	hsa05222:Small cell lung cancer	10	0.461467	2.01454e-05	AKT1, CDKN1B, PIK3CB, RELA, TP53, PIK3CA, LAMB1, PTEN, PIK3R2, FN1	95	84	5085	6.37218	0.00195221	0.000150306	0.0222295
KEGG_PATHWAY	hsa04722:Neurotrophin signaling pathway	10	0.461467	0.000422971	AKT1, HRAS, BRAF, PIK3CB, RELA, NFKBIB, TP53, PIK3CA, IRS1, PIK3R2	95	124	5085	4.31664	0.0402062	0.00186357	0.465786
KEGG_PATHWAY	hsa04720:Long-term potentiation	9	0.415321	3.00521e-05	HRAS, PLCB4, GRIN2B, BRAF, CREBBP, GRIN2A, PRKACA, PLCB1, ITPR2	95	68	5085	7.08437	0.00291085	0.000208199	0.0331594
KEGG_PATHWAY	hsa04070:Phosphatidylinositol signaling system	9	0.415321	5.59523e-05	PLCB4, PIK3CB, PIKFYVE, PIK3CA, PI4KB, PLCB1, PTEN, ITPR2, PIK3R2	95	74	5085	6.50996	0.00541282	0.000319215	0.0617297
KEGG_PATHWAY	hsa04012:ErbB signaling pathway	9	0.415321	0.000178196	EGFR, AKT1, HRAS, CDKN1B, BRAF, PIK3CB, PIK3CA, MTOR, PIK3R2	95	87	5085	5.53721	0.017138	0.000822831	0.196475
KEGG_PATHWAY	hsa04916:Melanogenesis	9	0.415321	0.000435466	HRAS, PLCB4, GNAI2, CREBBP, LEF1, PRKACA, PLCB1, TCF7L2, CTNNB1	95	99	5085	4.86603	0.0413693	0.00175884	0.479516
KEGG_PATHWAY	hsa04670:Leukocyte transendothelial migration	9	0.415321	0.00139663	ACTG1, ROCK1, GNAI2, PIK3CB, PIK3CA, ITGA4, CDH5, CTNNB1, PIK3R2	95	118	5085	4.08252	0.12678	0.00466385	1.53052
KEGG_PATHWAY	hsa04910:Insulin signaling pathway	9	0.415321	0.00327281	AKT1, HRAS, BRAF, PIK3CB, PIK3CA, PRKACA, MTOR, IRS1, PIK3R2	95	135	5085	3.56842	0.272385	0.00958958	3.55303
KEGG_PATHWAY	hsa05223:Non-small cell lung cancer	8	0.369174	5.13791e-05	EGFR, AKT1, HRAS, BRAF, PIK3CB, TP53, PIK3CA, PIK3R2	95	54	5085	7.92982	0.0049715	0.000311445	0.0566855
KEGG_PATHWAY	hsa05217:Basal cell carcinoma	8	0.369174	5.79929e-05	TP53, LEF1, GLI2, GLI3, TCF7L2, GLI1, CTNNB1, APC	95	55	5085	7.78565	0.00560968	0.000312477	0.0639803
KEGG_PATHWAY	hsa04520:Adherens junction	8	0.369174	0.00049383	EGFR, ACTG1, MET, CREBBP, SMAD4, LEF1, TCF7L2, CTNNB1	95	77	5085	5.56118	0.0467836	0.0019147	0.543625
KEGG_PATHWAY	hsa04512:ECM-receptor interaction	8	0.369174	0.000837428	VWF, TNXB, COL6A3, HSPG2, ITGA4, LAMB1, COL11A1, FN1	95	84	5085	5.09774	0.0780502	0.00300527	0.920283
KEGG_PATHWAY	hsa04210:Apoptosis	8	0.369174	0.00103288	AKT1, PIK3CB, RELA, TP53, PIK3CA, PRKACA, ATM, PIK3R2	95	87	5085	4.92196	0.0953805	0.00357363	1.13396
KEGG_PATHWAY	hsa04020:Calcium signaling pathway	8	0.369174	0.0433043	EGFR, PLCB4, GRIN2A, RYR2, PRKACA, CACNA1E, PLCB1, ITPR2	95	176	5085	2.43301	0.986352	0.0792625	38.6483
KEGG_PATHWAY	hsa00562:Inositol phosphate metabolism	7	0.323027	0.000429493	PLCB4, PIK3CB, PIKFYVE, PIK3CA, PI4KB, PLCB1, PTEN	95	54	5085	6.9386	0.0408135	0.00181009	0.472954
KEGG_PATHWAY	hsa04662:B cell receptor signaling pathway	7	0.323027	0.00245356	AKT1, HRAS, PIK3CB, RELA, NFKBIB, PIK3CA, PIK3R2	95	75	5085	4.99579	0.212024	0.00765724	2.67458
KEGG_PATHWAY	hsa04914:Progesterone-mediated oocyte maturation	7	0.323027	0.00487057	AKT1, GNAI2, BRAF, PIK3CB, PIK3CA, PRKACA, PIK3R2	95	86	5085	4.35679	0.377243	0.0138328	5.24553
KEGG_PATHWAY	hsa04540:Gap junction	7	0.323027	0.00575975	EGFR, HRAS, PLCB4, GNAI2, PRKACA, PLCB1, ITPR2	95	89	5085	4.20993	0.428969	0.0158814	6.17571
KEGG_PATHWAY	hsa04660:T cell receptor signaling pathway	7	0.323027	0.0143481	AKT1, HRAS, PIK3CB, RELA, NFKBIB, PIK3CA, PIK3R2	95	108	5085	3.4693	0.753859	0.0328265	14.742
KEGG_PATHWAY	hsa04110:Cell cycle	7	0.323027	0.0274346	CDKN1B, CCNH, CREBBP, SMAD4, TP53, ESPL1, ATM	95	125	5085	2.99747	0.932683	0.0582007	26.4341
KEGG_PATHWAY	hsa04360:Axon guidance	7	0.323027	0.0313861	HRAS, ROCK1, GNAI2, ROBO1, MET, L1CAM, EPHA3	95	129	5085	2.90453	0.954646	0.0636948	29.6662
KEGG_PATHWAY	hsa04630:Jak-STAT signaling pathway	7	0.323027	0.0661044	AKT1, STAT4, PIK3CB, CREBBP, PIK3CA, STAT3, PIK3R2	95	155	5085	2.41732	0.998685	0.115604	52.9865
KEGG_PATHWAY	hsa05216:Thyroid cancer	6	0.27688	0.000162148	HRAS, BRAF, TP53, LEF1, TCF7L2, CTNNB1	95	29	5085	11.0744	0.0156066	0.000786173	0.178795
KEGG_PATHWAY	hsa04930:Type II diabetes mellitus	6	0.27688	0.00161122	PIK3CB, PIK3CA, CACNA1E, MTOR, IRS1, PIK3R2	95	47	5085	6.83315	0.144795	0.00520025	1.76378
KEGG_PATHWAY	hsa04150:mTOR signaling pathway	6	0.27688	0.00253876	AKT1, BRAF, PIK3CB, PIK3CA, MTOR, PIK3R2	95	52	5085	6.17611	0.218525	0.00767578	2.76627
KEGG_PATHWAY	hsa04920:Adipocytokine signaling pathway	6	0.27688	0.00759353	AKT1, RELA, NFKBIB, MTOR, IRS1, STAT3	95	67	5085	4.7934	0.522592	0.0203289	8.06784
KEGG_PATHWAY	hsa04730:Long-term depression	6	0.27688	0.00858525	HRAS, PLCB4, GNAI2, BRAF, PLCB1, ITPR2	95	69	5085	4.65446	0.566717	0.0223509	9.07661
KEGG_PATHWAY	hsa04370:VEGF signaling pathway	6	0.27688	0.0120932	AKT1, HRAS, PIK3CB, PIK3CA, KDR, PIK3R2	95	75	5085	4.28211	0.692781	0.0298081	12.5646
KEGG_PATHWAY	hsa05412:Arrhythmogenic right ventricular cardiomyopathy (ARVC)	6	0.27688	0.01276	ACTG1, RYR2, LEF1, ITGA4, TCF7L2, CTNNB1	95	76	5085	4.22576	0.712256	0.0306622	13.2137
KEGG_PATHWAY	hsa04664:Fc epsilon RI signaling pathway	6	0.27688	0.0141676	AKT1, HRAS, GAB2, PIK3CB, PIK3CA, PIK3R2	95	78	5085	4.11741	0.749447	0.0331947	14.5695
KEGG_PATHWAY	hsa05414:Dilated cardiomyopathy	6	0.27688	0.0270043	ACTG1, RYR2, PRKACA, MYH6, ITGA4, TTN	95	92	5085	3.49085	0.929732	0.0585659	26.0742
KEGG_PATHWAY	hsa04666:Fc gamma R-mediated phagocytosis	6	0.27688	0.0304825	AKT1, GAB2, PIK3CB, PIKFYVE, PIK3CA, PIK3R2	95	95	5085	3.38061	0.950353	0.0631934	28.9388
KEGG_PATHWAY	hsa04912:GnRH signaling pathway	6	0.27688	0.0342319	EGFR, HRAS, PLCB4, PRKACA, PLCB1, ITPR2	95	98	5085	3.27712	0.965907	0.0679685	31.9133
KEGG_PATHWAY	hsa04270:Vascular smooth muscle contraction	6	0.27688	0.0554278	PLCB4, ROCK1, BRAF, PRKACA, PLCB1, ITPR2	95	112	5085	2.86748	0.996039	0.0991019	46.7029
KEGG_PATHWAY	hsa03050:Proteasome	5	0.230734	0.0106467	PSMC5, PSMA6, PSMD2, PSME3, PSMA8	95	47	5085	5.69429	0.64593	0.0269528	11.1413
KEGG_PATHWAY	hsa05416:Viral myocarditis	5	0.230734	0.041566	ACTG1, MYH4, MYH6, MYH8, MYH10	95	71	5085	3.76946	0.983724	0.0790613	37.4068
KEGG_PATHWAY	hsa05410:Hypertrophic cardiomyopathy (HCM)	5	0.230734	0.0714832	ACTG1, RYR2, MYH6, ITGA4, TTN	95	85	5085	3.14861	0.999249	0.12261	55.8898
KEGG_PATHWAY	hsa04960:Aldosterone-regulated sodium reabsorption	4	0.184587	0.0393273	PIK3CB, PIK3CA, IRS1, PIK3R2	95	41	5085	5.22208	0.979591	0.076352	35.7743
KEGG_PATHWAY	hsa05219:Bladder cancer	4	0.184587	0.0418013	EGFR, HRAS, BRAF, TP53	95	42	5085	5.09774	0.984108	0.0780036	37.5762
KEGG_PATHWAY	hsa04340:Hedgehog signaling pathway	4	0.184587	0.0841299	PRKACA, GLI2, GLI3, GLI1	95	56	5085	3.82331	0.999801	0.141202	62.0849
KEGG_PATHWAY	hsa05130:Pathogenic Escherichia coli infection	4	0.184587	0.0876643	ACTG1, ARHGEF2, ROCK1, CTNNB1	95	57	5085	3.75623	0.999864	0.144553	63.6687
